# Supplementary material for: Differential fates of Kazald gene quartet: Ancestral roles in skeletogenesis and regeneration to putative innovations in fish and birds
Source: iScience. 2026 Feb 10;29(3):114934. doi: 10.1016/j.isci.2026.114934 (PMC12955574; doi:10.1016/j.isci.2026.114934)
Supplement: Data S1. List of used genomes and transcriptomes used for analyses, related to Figures 1–6 [file mmc2.xlsx]

## Sheet: Sheet1
Common Name	Scientific Name	Abbreviated Name in Figures	Genome ID	Genome Source	Transcriptome ID	Transcriptome Source
Sponge	Ephydatia muelleri	–	GCA_049114765.1	NCBI (JBMEYB01)	GCA_049114765.1	NCBI (JBMEYB01)
Sponge	Oscarella lobularis	–	GCF_947507565.1	NCBI (CANNPT01)	GCF_947507565.1	NCBI (CANNPT01)
Placozoa	Trichoplax adhaerens	–	GCF_000150275.1	NCBI (ABGP01)	GCF_000150275.1	NCBI (ABGP01)
Hydra	Hydra vulgaris	–	GCF_038396675.1	NCBI	GCF_038396675.1	NCBI
Staghorn Coral	Acropora muricata	–	GCF_036669905.1	NCBI (JAJTNX01)	GCF_036669905.1	NCBI (JAJTNX01)
Starlet Sea Anemone	Nematostella vectensis	–	GCF_932526225.1	NCBI (CAKOAW01)	GCF_932526225.1	NCBI (CAKOAW01)
Flame Jellyfish	Rhopilema esculentum	–	GCF_013076305.1	NCBI (SWAQ01)	GCF_013076305.1	NCBI (SWAQ01)
Atlantic Horseshoe Crab	Limulus polyphemus	L. pol	GCF_000517525.1	NCBI (AZTN01)	GCF_000517525.1	NCBI (AZTN01)
Fruit Fly	Drosophila melanogaster	–	GCF_000001215.4	NCBI	GCF_000001215.4	NCBI
Cactus Worm	Priapulus caudatus	P. cau	GCF_000485595.1	NCBI (AXZU02)	GCF_000485595.1	NCBI (AXZU02)
Nematode	Caenorhabditis elegans	–	GCF_000002985.6	NCBI	GCF_000002985.6	NCBI
Portuguese Oyster	Magallana angulata (formerly Crassostrea angulata)	C. ang	GCF_025612915.1	NCBI (JANFPH01)	GCF_025612915.1	NCBI (JANFPH01)
Leech	Helobdella robusta	H. rob	GCF_000326865.2	NCBI (AMQM01)	GCF_000326865.2	NCBI (AMQM01)
Planaria	Schmidtea mediterranea	–	GCA_045838265.1	NCBI (JBJCJH01)	dd_Smed_v6.pcf.contigs	https://planmine.mpinat.mpg.de/planmine/aspect.do?name=Transcriptomes
Planaria	Dugesia japonica	–	GCA_001938525.1	NCBI (MQRL01)	dd_Djap_v4.pcf.contigs	https://planmine.mpinat.mpg.de/planmine/aspect.do?name=Transcriptomes
Milk-White Planarian	Dendrocoelum lacteum	–	–	–	dd_Dlac_v9.pcf.contigs	https://planmine.mpinat.mpg.de/planmine/aspect.do?name=Transcriptomes
Acorn Worm	Saccoglossus kowalevskii	S. kow	GCF_000003605.2	NCBI (ACQM01)	GCF_000003605.2	NCBI (ACQM01)
Crown-of-Thorns Starfish	Acanthaster planci	A. pla	GCF_001949145.1	NCBI (BDGF01)	GCF_001949145.1	NCBI (BDGF01)
Bat Star	Patiria miniata	P. min	GCF_015706575.1	NCBI (JADOBP01)	GCF_015706575.1	NCBI (JADOBP01)
Brittle Star	Amphiura filiformis	A. fil	GCF_039555335.1	NCBI (JAZBNO01)	GCF_039555335.1	NCBI (JAZBNO01)
Xenacoelomorpha	Xenoturbella bocki	–	CAMGYH01	NCBI (CAMGYH01)	–	–
Florida Amphioxus	Branchiostoma floridae	B. flo	GCF_000003815.2	NCBI (ABEP03)	GCF_000003815.2	NCBI (ABEP03)
Japanese Amphioxus	Branchiostoma japonicum	B. jap	bj.fa	https://github.com/lurebgi/amphioxusGenome	Constructed using bj.gff	https://github.com/lurebgi/amphioxusGenome
European Amphioxus	Branchiostoma lanceolatum	B. lan	GCF_035083965.1	NCBI (JAXKVS01)	GCF_035083965.1	NCBI (JAXKVS01)
Vase Tunicate	Ciona intestinalis	C. int	GCF_000224145.3	NCBI (EAAA01)	GCF_000224145.3	NCBI (EAAA01)
Inshore Hagfish	Eptatretus burgeri	E. bur	GCA_900186335.3	NCBI (FYBX03)	Eburgeri_v1.gene	https://figshare.com/projects/eburgeri-genome/77052
Brown Hagfish	Eptatretus atami	E. ata	GCA_035128595.1	NCBI (JAXMNL01)	Pata_ah2p.pep	https://zenodo.org/records/10227719
Sea Lamprey	Petromyzon marinus	P. mar	GCF_010993605.1	NCBI (JAAIYE01)	GCF_010993605.1	NCBI (JAAIYE01)
Far Eastern Brook Lamprey	Lethenteron reissneri	L. rei	GCF_015708825.1	NCBI (JADLOY01)	GCF_015708825.1	NCBI (JADLOY01)
Arctic Lamprey	Lethenteron camtschaticum	L. cam	GCA_018977245.1	NCBI (WFAB01)	Constructed using miniprot with Lethenteron reissneri protein file (GCF_015708825.1)	NCBI (JADLOY01)
Elephant Shark	Callorhinchus milii	C. mil	GCF_018977255.1	NCBI (WEZY01)	GCF_018977255.1	NCBI (WEZY01)
Great White Shark	Carcharodon carcharias	C. car	GCF_017639515.1	NCBI (JAGDEE01)	GCF_017639515.1	NCBI (JAGDEE01)
Thorny Skate	Amblyraja radiata	A. rad	GCF_010909765.2	NCBI (JAAGWR01)	GCF_010909765.2	NCBI (JAAGWR01)
Atlantic Stingray	Hypanus sabinus	–	GCF_030144855.1	NCBI (JASKZA01)	GCF_030144855.1	NCBI (JASKZA01)
Cloudy Catshark	Scyliorhinus torazame	S. tor	GCA_003427355.1	NCBI (BFAA01)	Storazame_v1.0.cds.nuc	https://figshare.com/projects/sharkgenome1-phyloinfokobe/28863
Small-Spotted Catshark	Scyliorhinus canicula	S. can	GCF_902713615.1	NCBI (CACTIT01)	GCF_902713615.1	NCBI (CACTIT01)
Brownbanded Bamboo Shark	Chiloscyllium punctatum	C. pun	GCA_003427335.1	NCBI (BEZZ01)	Cpunctatum_v1.0.cds.nuc	https://figshare.com/projects/sharkgenome1-phyloinfokobe/28863
Whitespotted Bamboo Shark	Chiloscyllium plagiosum	C. pla	GCF_004010195.1	NCBI (QPFF01)	GCF_004010195.1	NCBI (QPFF01)
Frilled Shark	Chlamydoselachus anguineus	C. ang	–	–	Transcripts-frilledshark-Ohishi2023	https://figshare.com/articles/dataset/Frilled_shark_transcript_contigs/24154173?file=42378369
Gray Bichir	Polypterus senegalus	P. sen	GCF_016835505.1	NCBI (JAATIS01)	GCF_016835505.1	NCBI (JAATIS01)
Sterlet	Acipenser ruthenus	A. rut	GCF_010645085.1	NCBI (VTUV01)	GCF_010645085.1	NCBI (VTUV01)
American Paddlefish	Polyodon spathula	P. spa	GCF_017654505.1	NCBI (JADDYA01)	GCF_017654505.1	NCBI (JADDYA01)
Spotted Gar	Lepisosteus oculatus	L. ocu	GCF_000242695.1	NCBI (AHAT01)	GCF_000242695.1	NCBI (AHAT01)
European Eel	Anguilla anguilla	A. ang	GCF_013347855.1	NCBI (JABVMG01)	GCF_013347855.1	NCBI (JABVMG01)
Atlantic Tarpon	Megalops atlanticus	M. atl	GCA_019176425.1	NCBI (JAFDVH01)	GCA_019176425.1	NCBI (JAFDVH01)
Asian Bonytongue	Scleropages formosus	S. for	GCF_900964775.1	NCBI (CAAHFQ01)	GCF_900964775.1	NCBI (CAAHFQ01)
Atlantic Herring	Clupea harengus	C. har	GCF_900700415.2	NCBI (CAADHV01)	GCF_900700415.2	NCBI (CAADHV01)
Allis Shad	Alosa alosa	A. alo	GCF_017589495.1	NCBI (JADWDJ01)	GCF_017589495.1	NCBI (JADWDJ01)
Mexican Tetra	Astyanax mexicanus	Ast. mex	GCF_023375975.1	NCBI (JALAHU01)	GCF_023375975.1	NCBI (JALAHU01)
Red-Bellied Piranha	Pygocentrus nattereri	P. nat	GCF_015220715.1	NCBI (JADFAU01)	GCF_015220715.1	NCBI (JADFAU01)
Zebrafish	Danio rerio	D. rer	GCF_000002035.6	NCBI	GCF_000002035.6	NCBI
Northern Pike	Esox lucius	E. luc	GCF_011004845.1	NCBI (JAAIYR01)	GCF_011004845.1	NCBI (JAAIYR01)
Chinook Salmon	Oncorhynchus tshawytscha	O. tsh	GCF_018296145.1	NCBI (JAEPEU01)	GCF_018296145.1	NCBI (JAEPEU01)
Atlantic Cod	Gadus morhua	G. mor	GCF_902167405.1	NCBI (CABHMC01)	GCF_902167405.1	NCBI (CABHMC01)
European Seabass	Dicentrarchus labrax	D. lab	GCF_905237075.1	NCBI (CAJNNU01)	GCF_905237075.1	NCBI (CAJNNU01)
Torafugu Pufferfish	Takifugu rubripes	T. rub	GCF_901000725.2	NCBI (CAAJGN02)	GCF_901000725.2	NCBI (CAAJGN02)
Medaka	Oryzias latipes	O. lat	GCF_002234675.1	NCBI	GCF_002234675.1	NCBI
Zebra Mbuna Cichlid	Maylandia zebra	M. zeb	GCF_000238955.4	NCBI (AGTA05)	GCF_000238955.4	NCBI (AGTA05)
Coelacanth	Latimeria chalumnae	L. cha	GCF_037176945.1	NCBI (JBBEES01)	GCF_037176945.1	NCBI (JBBEES01)
West African Lungfish	Protopterus annectens	P. ann	GCF_019279795.1	NCBI (JAGYFI01)	GCF_019279795.1	NCBI (JAGYFI01)
South American Lungfish	Lepidosiren paradoxa	L. par	GCA_040581445.1	NCBI (JARAKD01)	GEHZ01.1.fsa_nt	https://www.ncbi.nlm.nih.gov/Traces/wgs/?val=GEHZ01
Australian Lungfish	Neoceratodus forsteri	–	GCA_016271365.1	NCBI (JADMNL01)	–	–
Axolotl	Ambystoma mexicanum	Amb. mex	GCF_040938575.1	NCBI (JBEBLI01)	GCF_040938575.1	NCBI (JBEBLI01)
Iberian Ribbed Newt	Pleurodeles waltl	P. wal	GCA_026652325.1	NCBI (JANPWB01)	Trinity_Pwal_v2	http://www.nibb.ac.jp/imori/main/?page_id=7
Eastern Newt	Notophthalmus viridescens	N. vir	–	–	reference_transcripts_v2 De_Novo_transcriptome_Newt	https://sandberglab.se/data/redspottednewt http://web.archive.org/web/20220122003910/http://newt-omics.mpi-bn.mpg.de
Ramos' Mushroom-Tongue Salamander	Bolitoglossa ramosi	B. ram	–	–	GSE105232_BoliREF	https://www.ncbi.nlm.nih.gov/geo/query/acc.cgi?acc=GSE105232
Two-Lined Caecilian	Rhinatrema bivittatum	R. biv	GCF_901001135.1	NCBI (CAAJIB01)	GCF_901001135.1	NCBI (CAAJIB01)
Gaboon Caecilian	Geotrypetes seraphini	G. ser	GCF_902459505.1	NCBI (CABPRQ01)	GCF_902459505.1	NCBI (CABPRQ01)
Tiny Cayenne Caecilian	Microcaecilia unicolor	M. uni	GCF_901765095.1	NCBI (CABFKK01)	GCF_901765095.1	NCBI (CABFKK01)
European Fire-Bellied Toad	Bombina bombina	B. bom	GCF_027579735.1	NCBI (JAQBIC01)	GCF_027579735.1	NCBI (JAQBIC01)
Western Clawed Frog	Xenopus tropicalis	X. tro	XENTR_10.0	https://www.xenbase.org/xenbase/static-xenbase/ftpDatafiles.jsp	XENTR_10.0_UCB_allTrs.transcripts	https://www.xenbase.org/xenbase/static-xenbase/ftpDatafiles.jsp
African Clawed Frog	Xenopus laevis	–	GCF_017654675.1	NCBI (JAGEVR01)	GCF_017654675.1	NCBI (JAGEVR01)
Common Toad	Bufo bufo	B. buf	GCF_905171765.1	NCBI (CAJIMN01)	GCF_905171765.1	NCBI (CAJIMN01)
Common Frog	Rana temporaria	R. tem	GCF_905171775.1	NCBI (CAJIMO01)	GCF_905171775.1	NCBI (CAJIMO01)
Painted Turtle	Chrysemys picta	C. pic	GCF_000241765.4	NCBI (AHGY03)	GCF_000241765.4	NCBI (AHGY03)
Goode's Thornscrub Tortoise	Gopherus evgoodei	G. evg	GCF_007399415.2	NCBI (VHHN01)	GCF_007399415.2	NCBI (VHHN01)
Green Sea Turtle	Chelonia mydas	C. myd	GCF_015237465.2	NCBI (JADCQM02)	GCF_015237465.2	NCBI (JADCQM02)
Yangtze Giant Softshell Turtle	Rafetus swinhoei	R. swi	GCA_019425775.1	NCBI (JAFJHL01)	–	–
Red-Bellied Short-Necked Turtle	Emydura subglobosa	E. sub	GCA_007922225.1	NCBI (VOCO01)	–	–
Diamondback Terrapin	Malaclemys terrapin	M. ter	GCF_027887155.1	NCBI (JAQIHI01)	GCF_027887155.1	NCBI (JAQIHI01)
Yellow Pond Turtle	Mauremys mutica	M. mut	GCF_020497125.1	NCBI (JAHDVG01)	GCF_020497125.1	NCBI (JAHDVG01)
Gharial	Gavialis gangeticus	G. gan	GCF_001723915.1	NCBI (MDVQ01)	GCF_001723915.1	NCBI (MDVQ01)
Chinese Alligator	Alligator sinensis	A. sin	GCF_000455745.1	NCBI (AVPB01)	GCF_000455745.1	NCBI (AVPB01)
American alligator	Alligator mississippiensis	A. mis	GCF_000281125.3	NCBI (AKHW03)	GCF_000281125.3	NCBI (AKHW03)
Emu	Dromaius novaehollandiae	Dro. nov	GCF_036370855.1	NCBI (JAZAQV01)	GCF_036370855.1	NCBI (JAZAQV01)
Chicken	Gallus gallus	G. gal	GCF_016699485.2	NCBI (JAENSK01)	GCF_016699485.2	NCBI (JAENSK01)
Zebra Finch	Taeniopygia guttata	T. gut	GCF_003957565.2	NCBI (RRCB02)	GCF_003957565.2	NCBI (RRCB02)
Tuatara	Sphenodon punctatus	S. pun	GCA_003113815.1	NCBI (QEPC01)	Sphenodon_punctatus.ASM311381v1.cdna.all	https://ftp.ensembl.org/pub/release-113/fasta/sphenodon_punctatus
Leopard Gecko	Eublepharis macularius	E. mac	GCF_028583425.1	NCBI (JAOPLA01)	GCF_028583425.1	NCBI (JAOPLA01)
Tokay Gecko	Gekko gecko	G. gec	GCA_029375565.1	NCBI (JAPDNY01)	Constructed using miniprot with Gekko japonicus protein file (GCF_001447785.1)	NCBI (LNDG01)
Green Anole	Anolis carolinensis	A. car	GCF_000090745.1	NCBI (AAWZ02)	GCF_000090745.1	NCBI (AAWZ02)
Sand Lizard	Lacerta agilis	L. agi	GCF_009819535.1	NCBI (WNMS01)	GCF_009819535.1	NCBI (WNMS01)
Eastern Fence Lizard	Sceloporus undulatus	S. und	GCF_019175285.1	NCBI (JAGXEY01)	GCF_019175285.1	NCBI (JAGXEY01)
Western Terrestrial Garter Snake	Thamnophis elegans	T. ele	GCF_009769535.1	NCBI (WNNA01)	GCF_009769535.1	NCBI (WNNA01)
Platypus	Ornithorhynchus anatinus	O. ana	GCF_004115215.2	NCBI (RZJT02)	GCF_004115215.2	NCBI (RZJT02)
Short-Beaked Echidna	Tachyglossus aculeatus	T. acu	GCF_015852505.1	NCBI (JADRJE01)	GCF_015852505.1	NCBI (JADRJE01)
Gray Short-Tailed Opossum	Monodelphis domestica	M. dom	GCF_000002295.2	NCBI (AAFR03)	GCF_000002295.2	NCBI (AAFR03)
Common Brushtail Possum	Trichosurus vulpecula	T. vul	GCF_011100635.1	NCBI (JAANDE01)	GCF_011100635.1	NCBI (JAANDE01)
Tasmanian Devil	Sarcophilus harrisii	S. har	GCF_902635505.1	NCBI (CACPPN01)	GCF_902635505.1	NCBI (CACPPN01)
Indian Elephant	Elephas maximus indicus	E. max ind	GCF_024166365.1	NCBI (JAMZQU01)	GCF_024166365.1	NCBI (JAMZQU01)
Nine-Banded Armadillo	Dasypus novemcinctus	Das. nov	GCF_000208655.3	NCBI (AAGV03)	GCF_000208655.3	NCBI (AAGV03)
Horse	Equus caballus	E. cab	GCF_002863925.1	NCBI (PJAA01)	GCF_002863925.1	NCBI (PJAA01)
Large Flying Fox	Pteropus vampyrus	P. vam	GCF_000151845.1	NCBI (ABRP02)	GCF_000151845.1	NCBI (ABRP02)
Dog	Canis lupus familiaris	C. lup fam	GCF_014441545.1	NCBI (JAAUVH01)	GCF_014441545.1	NCBI (JAAUVH01)
Mouse	Mus musculus	M. mus	GCF_000001635.27	NCBI	GCF_000001635.27	NCBI
Human	Homo sapiens	H. sap	GCF_000001405.40	NCBI	GCF_000001405.40	NCBI
