# Supplementary material for: Differential fates of Kazald gene quartet: Ancestral roles in skeletogenesis and regeneration to putative innovations in fish and birds
Source: iScience. 2026 Feb 10;29(3):114934. doi: 10.1016/j.isci.2026.114934 (PMC12955574; doi:10.1016/j.isci.2026.114934)
Supplement: Data S2. Nucleotide sequences of all Kazald genes used for analyses, related to Figures 1 and 2 [file mmc3.txt]

>Milk-White Planarian (D. lacteum): Kazald (1105303_0_1): Nucleotide
ATGGCGGCCAGCTTCCCCCGGCGTTTGCCCTTCAAGGGCTGGCACAATCTGATCTTGGACTCGGAGGAGTGCTCTGCTTGCCAGGTGAAGCTCTGCCCCGCCGTGCCACCCTCGTGCCCAGCCGGCAGGGTGCGTGACGTCTGCGGCTGCTGCTGGGAGTGCGCCCGGGCCGAAGGCTGGCTCTGCGATGCCAACCCAAGGTCTGACCGAGTCTATGGCCTTTGCGGGGAGGGCCTGGTTTGCCGGGCTCCAGAGGGCGAGGCTGCCTTCGGCCTGGCACCGGAACCACGGTGCGCCTGTGCCAAGCGTGAGGTCCTGTGTGGCACAGACCAGAAAACCTACAGGAACAGTTGCCAACTCCGGGAGGCGCGGAACAGCCAGGCGGAGCCGGACCTCGCTGTGGCGCACAGAGGCCCCTGCAAGTCAGCCCCGGTCATCGTCACGGCTCCTCGTGACATCCTGAGCCTGGAAGGAAATGACATCATGTTCGGCTGCGAGGTCTCCTCCTTCCCGGTGGTGTTCGTGGAGTGGAGGAAAGGCGGGGAGAGCGGAGCGCTGCCGGGGGACAGCACTCACATCACGGTGCAGTCTCGCGGAGGGCCACAGCGCTATGAGATCACCAGCTGGCTCCAGATCAGGACCCTTCAGAAAGAGGACGAGGGTCTGTACACCTGCTATACCCGCAACCAGTTTGGGGAGACCTCGTCGTCCGCCCGCCTGCGAGTGGTGCCACTAGATTCCCCATTGGCTGCTGAGGTCCAGGCCTACCGGGTCGGTGTTTACGGCGTCTCTGATGACGAGGACAGCGAGCAGGAGGAAGGCTCGACAAGTTTTTCTTTTGAGCAAGGAACTCTGGATAGAGATTGA

>Atlantic Horseshoe Crab (L. polyphemus): Kazald (XM_013924720.2): Nucleotide
ATGAAACTAAACTGGTTAATTTTCATGCAGGCTTTATTTCTGATTGGGCTGACTGTTAATGTGAAGGCAACTTTAGAGAAAGAAAAATGTGGGGTCTGCGACCCCACAGCCTGTCCAGTGCCAGTGGGATGTATGGCAGGTATGGTGAAGGATCACTGTGGTTGTTGTCAGGTGTGTGGTCTGACGGAAGGTGAACGATGTGATAACGATACTCTTCCTCTTCCTTATAAAAACACGTTTGGCTATTGTGGGGAGAAACTGGAGTGTAGGTTGAGAACAGACTTGCCTCCTGTAGATCCCCCGGAGGCTCTCTGTGTTTGTATTAATCAGGAACCCGTTTGTGGAAGCGATGGTCAGACTTACAAAAATGAATGTCAATTGATTGAAGCAAGGCATAAGTGGCAAGATGGTCTCCAAGTCAGATCAACAGGACCTTGTAAATCCGCACCTCATATTGACTTCGCACCAGAAGACATTCATAACACGATAGGAAGTTACGTAATATTCTCTTGTGAAGTTTCCGGTTGGCCAATACCTACAATCCACTGGCTAGTTGACAGACCAAATGGGGTTCGGAAACTTCTACCATcGGACGACTCCCACATTGCTGTTCAAAGTCGAGGTGGTCCCAGCAACTACAAGGTAACAGGGTGGATGCAAATTTTGAATCTAACTGAAGATGATGCTGCCACCTATTGGTGCTTGGTTAAAAACGAATATGGGGAAGTTTCTGCGTCAGCAAGAGTTATCGTTCTGGATGCCCCGCAAAAAGgtgattcatatgaagaagaagaagaagaacaatcCAATGAACAACTTTCAAAAACTTAG

>Cactus Worm (P. caudatus): Kazald (XM_014811474.1): Nucleotide
ATGAAGTGGCTAATGCTAGCAATGGTCTGCGCCGCCGTCGGCACGGCGCTGTCGCGTGACTGCGGTCCGTGCGACGAGCAGAAGTGTCGCGTGCCGCGAGACTGCGAGGCGGGGCTCGTGAAGGACGCGTGCGACTGTTGCTACGTGTGCGCGATGCGAGAGGGTCAGCCATGCGACGACGAGTACAAGTGCGGCGACGACCTCGCCTGTCGCTACAGGGAGGACTACCCAGCGGAGGAAGCTAAGCAGACAGTCTGCTTCTGTAAACACGAGGAGGTGCTGTGCGGGGAGAACGGCAAGACGTACAAGAACCTGTGCGAGCTGATGGAGGAATCCTACCGCAACCACGAGAAAGTGAAGATCGCCAAGAGAGGCCCGTGCGCGACAGCTCCATGGATCGCCACGCCACCTACCGACGTATTGGATCTCAGCGGAGATGACATCATCCTGACGTGTGAGGCCATGGGTTACCCGATTCCTCTTGTAGAGTGGAGCTTCACCAGCGCGAGTGGAGAAGTCGTCTACTTGCCAAAGGATGACGACCACATCGCCGTGCAGGCGCGCGGGGGACCTGAGCAGTTCGAGGTCACCTCGTGGGTGCAGATccatggtgtgcgtgcgagcgacgaGGGAACCTACGCTTGCCATGCCCAGAACGAGCTCGGTACCGCCGAGGCAGCGGCCAGGGTTAGACTGTCCCACAGGAACGATTAA

>Portuguese Oyster (C. angulata): Kazald (XM_052848340.1): Nucleotide
ATGAAGGGAATAGTGTTCGTTTCGTGTTTCTTGGGATTCCTTTGTCTCTCCATGGGACAGGAAGATATCCCATCTGATTGCGGAGTCTGTGATCGCAGCGCCTGTCCGGGGCAGAAGGACAAGACCTGCAAGGCCGGAATCACGCGTGACAGGTGTAAATGTTGCCAGGTATGCGCACAAGCCGAAGGCGAGATCTGTGACATGTCCGGGGCCAGCAACAAGTACCCACCCTGCGGGGACTACCTCACCTGTAAGATGGACCAAGACAGGAACATCGGGATCTGTGTCTGTGACTACCAGGACACACTCTGTGGTACCGATGACGTCACCTACACCAGCATCTGCCAGATGAGAGAGGCTCAGAATACGAAAGGGCGTGACCTCAAAGTGAAGAACTCCGGACCCTGTAAAACTGctccCCGCATTTTGACCGGACCAGACAGCGTTACTAATGTTACTGGTGACAAAGTGGTTCTGATGTGTGAGGCCACGGGGTTCCCCATCCCTCACATCGGCTGGCTGTTCCAGAGAACAGACGACGAGACCAACAGTCTGCCTGGGGACGACATGGCTATCTCGGTGGTGACCCGCGGTGGCCCCGAGAAGTACCAGGTGACCGGGTGGCTCCAAGTGGACGAGGCCAGCAAGCACCACGAGGGGTACTACATCTGTGTGGCCCACAACAAGCACGGCTCCGACAAACAGACGGGCAGAATAAAGATCCACGAGAAAAAGTTAAACCGCGTCGAGCGAAAAGAAGATGGCGACCAGTTATAA

>Leech (H. robusta): Kazald (XM_009018396.1): Nucleotide
ATGAAACTTATCTGTCTGtgggtttttgtttgtttgttttgggCTGGATCAAGGGCTGAAAGTTGTTTGTCGTGCAATCCCGAAGAATGTCTGCCTGTGACTGATTGCGTGGCAGGAATCATAAAAGATCAATGTGGATGCTGCGATGTATGTGCGAAATCAGAGTTTGAACTTTGTGACCACACGCGTCTCCCGTCGCTCAACATGTATGGCAAGTGTGGAGAGGATCTGGAATGCACAATCAGGACAGATTTGAATGAAGGAGAAAGCCAGGAAGCGATTTGTTATTGCAAATCCCAAGAATCAGTCTGTGGCACGGACAACTTTACTTACGATAACATTTGTCAGTTGAGGGCTTCAGCTGTGGTGACCAAAAGCGGAGTAACTTTAGCTAGGGAAGGACCTTGTAATACGGctCCCGTCATTATTGTTAACCCTGAAAACGTGAAAAACGTAAGCGGATCGAGCATTTCATTATCGTGCGAAGCTAAAGGCTTTCCAATCCCAGTCATCGAATGGACCTGGACAAGAGTGGACAAACAAACTGTCACCCTACCAAGTGATGACCTTCACGTTTCGATAAACATGAGAGGAGGACCAGAAAAATATCACGTGTCGGGCTGGCTGCAGATCATAGGACTGAAGAAGGAGCACGAAGGAGATTATTCTTGCATTGCCCAGAATGATTTCGGATTCGTGAAGAGTTCCGCAAGAGTTAATGTTGTTAGATCTGGGGATCgtTTTAAAGGTGAATTCTAG

>Florida Amphioxus (B. floridae): Kazald (XM_035817997.1): Nucleotide
ATGAAGCGATTCCTGGTGGTCGGGCTGCTAGCTCTTCTGTTCGGCGTGGTTTTCACGGCTCCTACGGGGGAAGATAACGAGACCATCCCCGACGACGAGGAGTGTCCCGACGAGTGTCCCGAGGAGTGTCCCGAGGCCGAGGGATGTGTGGCCGGGAAGAAGATGGACAGATGTGGCTGTTGCGAGGAGTGCGCCAACATGGAGGGTGACTTGTGCGACCTGAAGGGACAGAAGCACGTGTTCGGGGAGTGCGGCAAGCACCTGGAGTGCCGTCCTAACGTCGACTCTGTCGAGGACGGAGAAACACCTGACAACATCTGCTTCTGTAAATCAGCCGAGGACATGTGCGGCTCTGATGGCGTTACCTACAGTAACATCTGTCAGATGATCGCTGCGGCCTTCCACAGCAAGACACCCATCAAACTGGAGCACAAGGGACCGTGTAAAGCAGCTCCGTTCATCCGGACCGGCCCCGAGGCCATCAAGAACAAGACCAAAGGCAACATCGTGCTGAGCTGCGAGGTGCACGGCTTCCCCATCGCGCAGGTGGAGTGGCGCAAGGACGGCACCAACCTCATGCCCGGGGACGACATGCACGTGGCCGTCCAGGCACGCGGAGGGCCCGAGAAGTACGAAGTCACCGGCTGGCTACAGATCCAGGACCTGAGGAACACTGACCAAGGCACATACACATGTGTTGGAAAGAACGTGTACGGCTCTGCCGAAGCTTCGGCCTTCGTCGAGGTCCTGCCGAGGGAAGGCGAGACGTACCCGGAACCCAGCGAGTTCGCGCTCGCCGACGAGGCCCCCGACAACTGGGAGAACGAGTGGGACGATGATCTGTAA

>Acorn Worm (S. kowalevskii): Kazald (XM_002735491.2): Nucleotide
ATGAAATCGCTACTCTTGATACTGAGTTGCGCAGCGATTGCGTTTGCCCAGGAGACATGCGGCCCTTGCAAACAGTCCGAATGTCGCAGACCGTGGGGCTGTGTCGCCGGCACGATGAAAGATCGCTGTGGGTGCTGTGATATTTGTGGCAACCGGGAAGGTATGCGATGTGACGCGGACGTAGTGATAAAGCATGATCCGAGCAAATACAAATACGGTAAATGTGGCAAGAACCTTGTATGCAAACTTCACCACAATTCTAAACCTGAGTACGGGATAGAAACGGTTTGTTATTGCAAGTATGACGATATGGTCTGTGGGACGAACGACAAAACGTACGACAACGTGTGCCAGATGGTAGCGGACGGTTACCGATACGGGAAACAGATTACAGTGAAAAGCAAAGGACCCTGCACTAGCGCTCCTTGGATCGAGACCCCGCCAGATGACATCGTTAATTCGACAGGGGGTGATATCACTCTCAGCTGCGAGGTCATGGGTCATCCCATACCTTATATTGAGTGGAAAAAAGAAGGAAACCCCGTGGTTTTACCGGGTGATGACAGACATATGGCGGTGCAGTCTCGCGGTGGACCGCATAAACATGAACTGACTGGATGGCTGCAAATCCAAGGTCTACGTAAGACAGACGTCGGACAATATACTTGCGTTGCTCGGAACGACTATGGGGTTGCCCAGGCAACGGCAGCTATCTCCGTCATGAGCATTTTATCGATAACGAAGAGAACGAAGAGGAAGAAGACACAGAGAATACAATAG

>Crown-of-Thorns Starfish (A. planci): Kazald (XM_022236033.1): Nucleotide
ATGAAGACTTTAAGATTTTTGTTCTGGGCATTAGTTCTCCTTGTACTGCAAGAGTTCACCGTCTCTGAAGAAGCTGACAAACCTGAGGAAAAAGAGAATGCAGCTGATGAGCCCTCAACCGAAGACTGCAGTTGTGACGCGGTCATTTGTGAGGTAGTCAGCGAGGATAAATGTCCGCATGGCCTGGTCAACGATACGAGAGATCCGTGCCGGTGTTGCAAGCGCTGCGGTAACGGCGAATACCAGTTCTGTGATCCGGAAGAGTTGTCCGCCAAGGAACTGGCTGAAAAGGAGCACAACTTTGGTCTGTGCGGGAAAGGGTTAACATGCCGGGCCAACTACGGGGTACCGGTTGGGGCCAAACCTGAAATGATCTGCTACTGTCAAAATGAGCAGATGGTATGTGGGTCTGACGGGGAGACGTATGAGACGGAGTGTAGGATGAACAAGGTTGCTTTTGAGACGGGACAAACTATCGGGAGAAAGAAACCGGGAATGTGTGAAGGAGCTCCGAAGGTGGTAACACCACCTAATAGCGTCACCAATTCTACCGTGGGCAACGTGTATCTCCAGTGCGAGGTGAAAGGGAACCCCGTGCCCAGGATCGAGTGGCGTAAGATCGGACCTGACGGCCCCGCTGACTTTATACCTAGCGGAGACAGTGGTAACAATCGGGTGGCCATTCAGACTAGGGGTGGCCCTGAAGAGTACGAGGTTACAGGTTGGCTGCAGATTATGAGGCTCGAGGTGGAAGATGCAGGCGAGTACGAGTGTGTCGGTATCAACGATAATGGCGAGGACAGCGGAAGAGCCAACATTATAGTCGTCGAGAAAGCTAAGCCAATCCCTGGAGCAGCCAAATAA

>Inshore Hagfish (E. burgeri): Kazald (Eptbu0034999.t1): Nucleotide
ATGTCCGCATACTGCTTCTACTTTTGTCTCTTGCTGGTGGATAACCTCGCCATCCTATCGTGGCAGGACCTCCGGTTTCGACGGCTGCACCTCTTGCAAGCGGCGGACAGTGGTTGCGGTCCGTGTGAGCCAGATCTATGCCAAACACCACAAGGTTGCACTGCCGGGACGGTTCTAGACCATTGCGGCTGTTGCATGGAGTGTGGGAACGTGCAGGGTCAGCCATGTGACCCACGACCCGATCACATCCGTCCCTCGTATCGGTTCTATGGCTCATGCGGTCAGGGATTGGCGTGCTTGCGGTATCTAGCGCGAGATCGACGGCAGAGACTGCAGGAGGAAGAAGAGTACGATTGCGTTTGTGTCGATGGATCCGGGATGGTGTGCGGTTCTGACGGAAGGTCGTACGAGAGCAAGTGCAGACTGCGTGAGGAGTCGGCGACTCGAGAGAGCACTTTGGACCGCATCATCGTGCGACACGAGGGACCGTGCCGAGCTGTGCCCAAGCTCGTGTCGCCGCCTCTGGACACACAGGGTGCGAGTGGAAACTCAGTGCTGCTGCGATGCGAGGCGTTCGCCTTCCCCCTCGCACGCCTCACCTGGTTCCACCTCAGGACCTCTGGATCAGCATTGGAACTGCCCGGAGACGACGCGCGCATATCAGTGCAGATACGTGGAGGACCGGGTCGGTACCAGGTGAGTGGATGGTTACACATCGATCCACTGCGTACAAGTGATGTCGGCACGTACGTGTGCGAGGCTAGCAACGTACTGGGCAAAACGCGTGCACGCGCCTCCCTCTCGTTCATAAACCCTGATGAAGATGATGGTGACATTGATGGTGACGACGATGGACCGTGGGTGGCTGGATCGGCTTATGCTGAGCTGTCTGATTATTTTTAG

>Sea lamprey (P. marinus): Kazald (XM_032950510.1): Nucleotide
ATGAGCGTCGCGCCGTGCCTTGGAGCTCCGGAGAGCCGAGGAGGACCCCGCGGCTTCGCGCACCGCGGCTGGCTCCGACTCTTGGCGGAGGGCGAAGGCTGCGGCGATTGCGACCCGGAGCTGTGCCCGCTGCCTACCGGCTGCCCGGCCGGCACCGTGCCCGACCACTGCGACTGCTGCCGCGAATGCGCCAACGCGGAGGGGCAGATCTGCGACCTGGACGAGACGGCGCACTTCTACGGTCGCTGCGGTGACCACCTCTCCTGCGTGCTCGACGGAGGTGGTGCCGGGGACGGTGCCGAACGAGGAGGCGACGGCGGCGGCGAGTACGGCATCCCCGAGCCGCAGTGCGTGTGCGTGTCGGAGCAAACGCTATGCGGCACCGACGGCAGCACGTACCCCAACGTGTGCAGGCTGTCGGAGGCGGCGCACAGGCTCGGCGCGGCGGCCCGAAACTTGAGCGTGGCGCACGAGGGGCCCTGCGAGACAGCCCCATGGATCGCGATGCCGCCGAAGGACATCGTGAACGTGAGCGGCAGCGACGTGGTGTTCGGCTGCGAGGTGTCGGGCTTCCCCATGGCGTTCGTCGAGTGGCGGAGGGAGGGCGTGGACGAGCTCCTCCCGGCCGACGACGCTCACCTCGCCGTGCAGGCGCGGGGAGGCCCCCAGCGCTACCAGATGACGGGCTGGCTGCAGATCCACAACGTGCGCCCCAGCGACAGCGGCGTGTACGTGTGCTACGCGCGCAACCGCCTCGGGGAAGCCTACGCTACCGCGCGTCTTATCATCATTAGCCCAGATTCTCCGGAGGCCGAAGAGATCCTTCACAATCCATCCGTCCTCGATTTCCCAGTCTATGATGATGAAGAAGATGACGATTATTAG

>Elephant Shark (C. milii): Kazald1 (XM_042337042.1): Nucleotide
ATGGGCAGCCCCCTGTGGTTGTTGCTGTGTCTGTGGGCCTGGCCGCTGGGCGGGGCTGGGGCTGGGGAGGGGGTGGAGGCCGGGGCGATGCCAGGGGACTTTGGGTACGTGCAGCGAGGCTGGCAGTGGCTGCTGGAGGAGGCGGAGGGGTGTGGGCAGTGCCAGCCCGAGCTGTGCCCACCGCTCTTGGGCTGCCTGGCGGGTGCCGTGCTGCCCCCTTGTGGCTGTTGCTGGGAGTGCGCCAACTTGGAGGGCCAGATGTGTGACCTGGACGACACCAGCCACTTTTACGGCCGATGCGGGGCGGGGCTGGAGTGCCGGTTGGACCTGGGAGATCTGCTCCACGGCCACGTGCCTGAGCCACAGTGTGTCTGCAGCTCCCCCGAAGCCGTGTGTGGCTCCGACAATAACACCTACCCCCATGTCTGCAGCTTCCAGGAGGCCGTCAACACCAATTCCAGCACCAACCTAACCCTGGCACACAGTGGGCCCTGCCAGGCCGTGCCTCAGATCGTGTCTCCTCCATACGACGTGTGGAACGTGACGGGAGAGGACGTCATCTTTGGTTGCGAGGTCTTCGCTTATCCCATGGCATCTATTGAGTGGTGGAAAGACGGAGCTGAGACCTTCCTTCCTGGGGATGACCCTCACATCTCCATCCAGGCACGGGGTGGGCCAAGGCGCTATGCAGTAAGCGGTTGGCTCCAGATTCAGGGCATCCGCAGCTCGGACGGGGGTCAGTACCAGTGCCGTGCCCGCAACCAGCTGGGAGAGGCGTCTGCAACCGCCCGCCTGACTGTCCAGCCATATGATCAGCTGCAGAGCCTGAGTACCCCACCGGTGGACGATTACTCAGACCCAGAGGATTATTACTGA

>Elephant Shark (C. milii): Kazald4 (XM_007891434.2): Nucleotide
ATGAAGCTGCCACTGTCGGCTGCACTGCTTGCCCTGTTTCTGGTGCAGGTAATGCAGGCACTGCCCCACTTCTACCACAGAGGCTGGCTCAGGCTGCTGAAGGAAGGGGATGGTTGCGGACTTTGCCAGCCTCACCTGTGCCCGCTGCCAACGGGCTGTGTGGCGGGCACAGTGTTGGATGAATGTGGCTGTTGCACTGAGTGCGCTAACGTGGAGGGGCAGATCTGCGACTTGGACAACACCAACCACTTCTACGGGAAGTGTGGAGAAGATCTAGACTGCCTGCTGGACACGGAAGATGTTGGCTTCGGAGAGATTCCCGAGCCCCAGTGTGTATGCCGGTCGCAGGGTAGCCTATGCGGAACAAACGGAAAGACATATAACAATATCTGCCGATTTAAGGAAACGTTTTACACAGAGAGGAACGGAAACCTCAGCATCGAGCACACGGGTCCCTGTGAGACAGCTCCCTGGATCTCTTCGCCCCCTCGTGATGTGCAGAATTTCACTGGCAATGACATTGTGTTTGGCTGTGAGGTGTCTGCCTATCCCGTGGCACTGGTGGAATGGAAAAAGAAAGGAATTGATAACTCGCTCCCTGGAGATGATTCACACATATCAATCCAGGCAAGAGGTGGGCCTCAGCGTTATGGTATCACAGGTTGGCTGCAGATTCAAGGGGTGAAGAAATCTGATGAAGGAACCTATATCTGCTACACAAAGAACCAGTATGGAGAAGCATTTGCTTCTGCAAGTTTGAGTGTCTACGATTTGGATTCGCCATTTGCAATGAGAATGAGTTTTCATAACAAAGCTACAAATGAAGATGAAGAAGATGATGATGAAGATGAGGATTATGAGATCTCTGGCGACTACAATTACTGA

>Great White Shark (C. carcharias): Kazald1 (XM_041210148.1): Nucleotide
ATGATGAGATCAGGCCGCCTGCGCCCGCTGTGCTGCCCAATTCTGCTGCTCGCTGCCAGCTTGAGTGTGCTGGCATCAGCATGGGCAGCTGCAGATCCCATGGGCTATGTGCACGGCGGGTGGCACAGGTTGTTGGAGGAAGGGGACGCTTGCCCTCAGTGTGAGTCAGACCAGTGCCTCACACCCCAGGGGTGCCTGGCTGGGCTGGTGAGGGACGTCTGCGGCTGCTGCTGGGAGTGCGGCAACATCGAGGGGCAGATATGTGACCTGGACAACAGCAACCATTTCTATGGTCAGTGCGGAGAGAACCTAGAGTGTCGGCTAGACCTGGGCGACCTGCGGCAAGGGGAGGTCCCTGAACCCCAGTGCGTTTGTCAGTCCAGCCAGGCAGTGTGTGGCTCCAATGGGCAGACCTACCCACAGATATGCAAGTTCCTAGAGGCTGCCAGTGCCAATGAAACATCGAACATCACCCTGGCCCATGAGGGACCATGTGAAGGAGTTCCTCAGATTATATCTCCTCCCTTCAACATCTGGAATATCACTGGAGAGGATGTCATTTTTGGATGTGAGATCTTTGCTTATCCATTGGCAGCTATCGAATGGCGGAAAGATGGGGAGGAAACTTTCCTGCCGGGTGATGACCCCCACATCTCCGTGCAGTTTCGAGGAGGCCCATTTAAATATGAAGTGACTGGCTGGCTCCAGATCCAGGAAATTCGCAGCACGGACTCTGGAGTGTATCACTGTTCCGCACGGAACAAACTGGGAGAAGTGTCCGCAGCTGCTAGTCTGACTGTCATCTCGCCAGATCAGGTGGCTGAAATCGAGACTCCTTGGCTCCAGTCTCAGCATTTAATCGAGGATTACCCTGACGACTATTACTGA

>Great White Shark (C. carcharias): Kazald4 (XM_041193946.1): Nucleotide
ATGAATTCTGTGCTCTCTGCTGCAGTGATAATCCTCTTGGCTCAAGCAGCACAGGCTCTTCCCAACCTTTACCACAGAGGCTGGCTGCGGCTGCTACAGGAAGGAGATGGCTGTGGGGTATGCCAGCCTGACCTGTGTCCCGAGCCGCTGGGGTGCACGGCTGGGACAGTGCTGGACGCCTGCGACTGTTGCCCCGAGTGTGGCAATGCTGAGGGGCAAATCTGCGACCTCGACAACACCAACCACTTCTATGGAAGGTGTGGAGAGGATCTGGAGTGTCTGCTGGACACCAGCGCTGCCTTCCTCGGGGAGATCCCAGAACCCCAGTGCACATGCCAATCCCAAGGAAGCGTGTGCGGATCCAATGGAAAGACCTACAACAATATCTGCAAGTTCAAAGAGGCATTTTACAGCAACAGAGAAGGCAATCTCAGCATTACACACAGGGGGCCCTGTGAGACAGTTCCATGGATCACCACTCCACCTCGCGATGTGTACAATGTTACAGGCAACGATATTGTCTTTGGCTGTGAGGTGTCGGCATATCCCATGGCTCTTGTGGAATGGAGGAAGAAAGGAAATGATAACTTTCTGCCGGGGGATGATGCTCATATCTCTATCCAGGCACGAGGTGGGCCAGAACGATATGGTATCACAGGGTGGTTGCAGATTCAGGGACTGAAGAAGTCTGATGAGGGAATCTATACCTGTTACACAAGGAATAAGTATGGAGAAGCATTCGCATCTGCAAGTTTGAGTGTCTACGATCCCGATTCACCATTAGCAGTGGAAATGAGTATGAAAGGCAAAGATAGAAAATATATCACAAATGAAGAGGAAGATGAAGAGGATTATGACGATGAAGATGATGCTTATGACATCTCGGGTGACTACGAATACTGA

>Thorny Skate (A. radiata): Kazald1 (XM_033034172.1): Nucleotide
ATGACCGGCGCGACGGTCTCCGCTCTCCTCGGGCCGCTGGTTGTGCTTGTGGTGATCGGGGTGTGTGTACCGGGATCCCGGGCGGCCCCCGAGTGGCCTCCGGCCGAGGTGGGTCCGGGCTGGCAGCGGCTGTTGGAGGAGGGCAACGACTGCCCGCCGTGCGAGGCGGCTCTGTGCGCCGTTCCCCGGGGCTGCGGGGCGGGAGCGGTGCGGGACCGCTGCGGCTGCTGCTGGGAGTGCGGCAATGTGGAAGGGCAGCTGTGTGACCTCGACCACACCAACCACTTCTACGGGCTGTGCGGGGACGGGCTGGACTGCCTCCTGGAGCTGGGCGGCCTGGCCCACGGAGAGGTGCCCGAACCGCAGTGTGTCTGCCGCCACCACCTCGCCGTCTGCGGCTCCGACGGCAACACCTATCCGCAACTCTGCCGCTTCCAACAGGCGGCCAACGCCAACCAGGGCGCCAACCTCACCCTGGCTCATCAGGGGCCCTGCGAGGCAGTCCCACAGATCATCTCTCCTCCGTTCAGCGTTTGGAATACGACCGGCGAGGATGTCATTTTCGGCTGTGAGATCTTCGCCTATCCCATGGCGGCCGTGGAGTGGCGGAAGGAGGGTCTGGAGACCTTCCTGCCCGGAGACGACCCCCATATATCTGTGCAGTTTCGAGGCGGACCGCTGAAGTACGAGGTGAGCGGCTGGCTGCAGATCCAGGGGATCCGGAGCTCGGATGCGGGGGTCTACCTCTGCTGCGCCCACAATAAACTGGGCGAGGTCTCGGCAGCAGCCAACCTGACCGTCCTCTCCGCCGACGAGCTGGGCGAGGCGGGGACTCTCTGGGGCCTGGCCCAGCCCCCGCTGGACGACGATGTGGACACGGACGACTATTACTGA

>Thorny Skate (A. radiata): Kazald4 (XM_033030011.1): Nucleotide
ATGAATTCAGTGCTGTCTGCTGCAGTAATGCTGCTCCTCACTCAGGTTGCACACAGTCTCCCCACCTTTTACCACAGGGGGTGGCTGCGGCTGCTGCACGAAGGGGATGGGTGTGGGGTGTGCCAGCCAGAGCTGTGCCCCCCGCTCGCTGTCTGTGTGGCGGGCACAGTGCAGGATGTGTGTGACTGCTGCCCCGAATGTGGCAACGCCGAGGGACAAATCTGTGACCTGGACAACACCAACCACTTCTACGGAAGGTGTGGAGAAGACTTGGAGTGCCAGCTCGACACCAATGTCCTCGTCTCTGGAGACATCCCTGAACCCCAGTGTACATGCCGATCACAGGAGAGTGTATGTGCGTCGGATAGAATGACTTACAGCAACATCTGCAGACTGAAGGAAGCATTTCATAGTGGCATGCATGGCAATCTCAGCCTCACGCACGACGGGCCGTGTGAATCAGttcCATGGATTGCCATGCCTCCTCGCAACACACATAATGTTGCAGGCAATTATGTCATCTTCAGCTGTGAAGTGTCAGCTAATCCCATGGCCCTGGTGGAATGGAGGAAGAAAGGGAATGAAAACTTCCTGCCTGGAGATGATGCACATATCTCTGTTCAGGCTCGAGGAGGCCCAGAACGATATGGTATCACAGGATGGTTGCAGATTCAGGGTTTGAAGAAGTCTGATGAGGGAATCTATACTTGTTACACATGGAATAAGTATGGAGAAGCTCACGCCTCTGCAAGTTTGAGCGTCAATGATCCTGATTCTTCATCAGCAATGGAATTGAATTTGCCTACCAGAAATAGTAAATATATCACAGATGATGAAGATGAAGAGGATAATGATGAAGATGATGAAGATGATTATGAGATCTCTGGTGACAACGGATAA

>Coelacanth (L. chalumnae): Kazald1 (XM_006007511.2): Nucleotide
ATGGAAATGTTTGCTCTTTTTAAACTGCTTTTCCTGCTTTGTTGGGGCTGGGGCGGGCTCTCACCGGGCCTGGCTTTGCCCACCGCCCCGGACTACCTGCAGCGCGGCTGGCAGAGGCTTCTGGAGGAAGGGGAGAGCTGCGCGGACTGCGTGCCAGAAGAGTGCCCCACCCCCCGGGGCTGCCTGGCCGGGGCAGTGCAGGACCCCTGCGACTGCTGCTGGGAATGTGCCAACCTGGAGGGGCAAATCTGTGACCTGGACAACACGAATCATTTCTACGGAAAGTGCGGGGAGCACCTGGAGTGCCAGCTGGACATGGGGGACCTGAGGCACGGGGAAGTTCCTGAGCCCCAGTGCTTCTGCACGTCCAACAAAGCAATCTGTGGGTCGGATGGGAAGACGTATCCTCAGATCTGCAAATTTAAGGAGGTGGTTCATGCCCATCCGGATAGCAACCTCACCGTGGCACATGAGGGACCCTGCGAAGCAGTACCTCTGATACTCTCCCCTCCCTACGACGTCTGGAACGTCACCGGAGAAGATGTGATTTTCGGCTGTGAGGTCTTTGCGTACCCGATGGCAACCATTGAGTGGAGGAAGGACGGAGTGGAGATGTTTCTACCCGGAGATGATCCTCACATCTCGGTGCAGTTTAGGGGAGGCCCCCAGAAGTTCGAAGTGACGGGTTGGCTACAGATCCAGAAGATCCGAGTGACAGACGAGGGGACGTATCACTGCTGTGCCAAGAACAAACTCGGGGAGGCGGGAGCCAAGGCCAGCTTAACGGTGTTCACCCCAGATCAGATGAATATGACGGGGCTGATCGTTCCCCAAATACACCACCAGTTCTTAGAAGATTACTCCGACACTGAGGAGCTGGATGACTATTACTGA

>Coelacanth (L. chalumnae): Kazald3 (XM_005992598.1): Nucleotide
ATGATGTCCATCATGATTTATATTCAAAGACTGTTGGTCATGTTGGTTTGGATCTCTGCTGTGACCTGCTTGCCCAGTTCTGTCCCGCACGCTTGGGAAGAAGCTGCGGAAGAGCAGTGTCACTGCATCCCGCCCTTGTGCCCCAACTCTACTGGCTGTCTTGCGGGACTGGTGCGGGATCGCTGTGACTGCTGTCTGGAGTGTGGGAACATCGAGGGACAGCCTTGCGACCTGGACGACAGCAATAATTTTTATGGCCGCTGCGGCGAGAACTTGCACTGCCGGGTGGACATCAAAGACCTGGGTTATGGGGATATCCCGGAGCCGCAGTGTGTGTGCCAAACTCAACAGGCGCTCTGCGGCTCGGATGGCAAGACGTACCAGAACATTTGCAAATTCAAGGAGGCTGCACACCGCAACACAAGCAAGGAGCTTAGCATTGCCAACGATGGACCCTGTCAAACAGTTCCACAGATAAAGTTGCCTCCTCAGAATCAGATGAATGTGACTGGCAAGGATGTGATTTTCCTGTGTGAAGTCTTTTCTTCTCCCATGGCTTTGATAGAATGGAAAAAAGATGAAAATGAACTAAGTCTTCCTGGAGATGACCCACACATCTCAGTCCAATCCAGGGGTGGTCCAATGAAATATGAGCTATCCAGTTGGCTCCAGATAGAAGGACTGACCAAGGAAGATGTTGGTACCTATCACTGTGTTGCACATAACAAGCTTGGCAGCGTAACAGCAAAGGCTTCACTCATTGTCTTTGGAGAAGGAGATGCCTTTCCTTCTGCGTCTCCAGCAAGTACTTTTGAGGAATTTGTAATGGATGACAGCAAAGATTATGATGATTATTACTGA

>Coelacanth (L. chalumnae): Kazald4 (XM_006002445.2): Nucleotide
ATGAAGCCTTTGGTATCTGTTGCAGTGCTGGTAGCCTTGGTGCACATTTCTCAGAGTTTCCCCAGATTTTATCACAGAGGCTGGCTGAGGCTACTTCGGGAAGGAGATGACTGTGGACAGTGCAACCTGGATCTTTGCTCCAAGGTTATGAAATGCCCAGCAGGAACTGTACCAGATGAATGTGGCTGCTGTTTCGAATGCGGAAATGTGGAGGGGCAAATCTGTGACTTGGACAACACTAGTCGTTTTTATGGACTATGTGGGGAGAACCTGGAATGTAAACTAAATGCAGATGAAAGAAAATTTGGGGATACCCCTGAACCCCAGTGTATTTGCAAATCACAGGAAACTGTGTGTGGTTCTGATGGGAAAAGCTATGAGAACATTTGCAGATTTAAGGAGGAACTTCACACTAACAGCAAAACGAATGTTACTATAAAGCATGAAGGACCATGTGCAACAGCTCCAGTCATCTCTTTGCCTCCACAAGATGCACAAAATTTTACAGGAAATGATGTTATTTTCAGTTGTGAAGTGTCTGCTTATCCTATGGCAAATGTTGAATGGAAAAAGAAAGGAAAAGACAGTTTACTGCCGGGAGATGATGCACACGTTTCAATTCAGGCAAGAGGAGGACCCCAGAAGTATGGTATAACTGGATGGTTGCAAATTCAAGGACTAAAGAAATCTGATGAAGGAATATATACTTGTTATACAAAAAATGAATACGGAGAAGCATTTGCATCAGCACAGTTGAGAGTCATTGATCAAGATCTCACAGTGAAAGTAACTGTTAGCAGCAGAATCACAAACTTTATTATAGACGATGAAGACTATTATGATGAGACTGTGTATATTGAAGAAGACTATGATGAAGAATACCAATCTGGGCGTTATGATGATTGA

>West African Lungfish (P. annectens): Kazald1 (XM_044056494.1): Nucleotide
ATGGAAAGACCTACAAAACCAGTGGAGATGGTAAGAGATACCAGCTTGAAACCATTAAGTGTACTGTTCTTCCTCTGTTTGAACTGGATTTTAATATTCTATGGCTGGGCTGTGCCCATGGCCCCAGATTACCTGCAGCGTGGCTGGCAGAGACTATTAGAGGAAGGAGAAGGTTGTGCAGATTGTAATGTAAGTGAGTGTCCAACCCCACGAGGGTGCCTTGCTGGAGTTGTTAAGGACCCTTGTGACTGTTGTTTCGAGTGTGCTAACTTAGAAAACCAGATCTGTGATCTGGATAACACCAACCATTTTTATGGAAAATGTGGAACAAACCTGGAGTGTCGCCTGGAAGTAAACCTGCACCATGGTGAAGTGCCAGAACCTCAGTGCACTTGCACATCAAATAAAGCTGTCTGTGCATCGGATGGTAAGACTTACCCACAGATGTGCAGATTCCAAGAGATGGCAAATGCCCACCCAGAAAGCAACATTACTGTAGTGCATGAAGGCCCTTGTGAATCAGTGCCTCAGATATTAACACCTCCATATGACACTTGGAATGTGACAGGGGAAGATGTGATTTTTGGTTGTGAGGTTTTTGCATATCCAATGGCATCTATTGAGTGGAGAAAGGATGGAGGAGAGTCATTTCTACCTGGTGATGATCCACACATCTCAGTTCAGTTCAGGGGAGGCCCACAGAAATTTGAAGTATCTGGCTGGCTTCAGATTCAACAAATTCGAATAACAGATGAAGGCACCTACCACTGCTATGCCAAGAACAAGATTGGAGAGGCCACAGCAGCAGCCCGTTTAACAGTATTTACACCAGATCAGCTGAAAAACACAAAGCTACCACCAGCAGGAACACATCAGCTGTCTATGGATGAAGACGAGGACACTGAAGATGATTACTAG

>West African Lungfish (P. annectens): Kazald2 (XM_044064055.1): Nucleotide
ATGGTGAAATTAGTGCTGTTAATTACTTTAGTTTTATTTGCAGAATCTGTAGTTATTTTTCCAAGGAAAACATTTCAGCATAGGGACTGGGACAGTCCGCTGGAGGAAGAAAAAGAGTGCCCTGTGTGCCAACTAGAGCTCTGTCCATCTCTTCCGACTTGTCTTGCTGGCAAGGTCAAGGACAGATGTGGTTGCTGTTGGGAATGTGGGAATACGGAAGGTAAGCTATGTGATCCTACCCCTAACCGTAGCTTTTATGGCAGATGTGGAGAAGGCCTAAAGTGTATGGTTGAGGTAGATAGTGACAATTTTGGACACATTCCTGAACCTCAGTGTGTTTGCCTGAAGAAAGGTATGATCTGTGGATCTGATGGAAAAACGTATAGAAACCTCTGCAAGTTCCGGGAAGCCATCTATTCTAGTCAGACTGCTGTCCATCTAACAATAGCTCGGAAAGGCCCATGCAAAGCAGCTCCAGTTATTACCAAACCACCTCGGGATATGGTCACCATCGAAGGTCATGACATCATTTTTGATTGTGCTGTGTCCTCTTATCCAATGGCATTAATTGAATGGAGGAAGGAAGGAAGCCGCCTTTTGTTACTAGGTGATGACTCACATATTGCTGTTCAGACTCGTGGGGGACCACAGCAATATGAAATCACTGGCTGGTTACAGATCAAGAACATCCAGAAAGAAGACGAAGGTATCTATACCTGTTATGCAAACAATGGATATGGACAGAATTCTGCATCAGCTTCATTACGAGTTGTAGATCGAGAATCTTCACTGGTTGAAGAAGTGTTGACGGACAGGACAGATGCTTTTGACCTGATAGATGATGAAGATGAAGGCCTGAATATTTCTGGAGATAATGAAATCTGA

>West African Lungfish (P. annectens): Kazald3 (XM_044082957.1): Nucleotide
ATGGCCACTCTACTAACAGTGCTTGTTTTGCTGTCTCTGCAAATCAAAATCTTTTGTATACCTTTCACTGACCAGGACAGTAATGGTTTGGGAAGCAGTTGCCAATGTGATCCAGTGCTATGTCCACAGCTGCAAGGTTGCCTGGCAGGAGTAGTACTGGACCAATGCAGCTGCTGCCATGAGTGTGCGAATATAGAGGGTCAGTCCTGTGACCTGGATAAAAAGAGTTACTTCTATGGACACTGTGGCGATAACCTAGAATGCAAAGTAGACATGAAAGACCTCAGTCATGGTGAGATTCCTGAACCACGGTGTGTATGCCAGTTCCAACATCCAGTCTGTGGAACAGATAGACAAACTTATCTGAACATATGCAAGTTTAATGAGGCATTACATGGAAACAGTACTGTGAACCTTGCTATTGCCCACCGTGGACCTTGTCAGTCAGGTCCCCAAATAAAAGCGGCTCCTCAAGATCAGATTAGCAGAAAGGGAGATGATGTAATTTTTCGTTGTGAAGTTTTTGCTTATCCCATGGCTCTCATACAATGGAAAAGGGAAAATAGCAGCCTTCTTCTCCCTGGAGATGACGCCCATATTTCAGTTCAGTCAAGAGGAGGTCCTCTGAGGTATGAACTTTCTAGCTGGCTGCAGATTGAAAGAGTCAATGAAAAGGATATGGGTGTATACTACTGTTCAGCGCACAACAAATATGGCAGTGTAGCAGCCAAAGCAACTCTTCTGGTTACTGTGAAAGATGAAGCCCCTTTAACAAAGAGGAATGAAGACATTCTTGCTGAGGAGGCGGAGGAGTATGATTACTACTAA

>West African Lungfish (P. annectens): Kazald4 (XM_044069091.1): Nucleotide
ATGATGTGTTTAGTGTATGTAACAGTGTTCATTGCCATAGGGTCAGCTACACCACGGTTCCATCACAAAGGTTGGCTCCGTCTCCTAAAAGAAGGGGAAGGTTGTGGTCGATGCAATCGGGATTTCTGTCGAAAGCTTACCCACTGCCCAGCTGGGGTTGTCCTGGATGAGTGTAATTGTTGCCCTGAATGTGGCAATGTAGAGGGGCAGATTTGTGACCTGGACAACTCTACCTATTTCTATGGAAGGTGCGGTAAGAATCTCGTATGCAGGCTCGACACTGAAGGGGTTGGGAGCAGACAGGTTCCCGAACCTCAATGTGCTTGCAGGTTTCCCAACAGTGTGTGTGGATCTGATGGGAAAACTTATGATAACATATGCAGGTTTATGGAGCTTCAAGCCCGAAGCAAGAGAAAAGCTGCTGTGAAACACAAAGGACCCTGTGCATCAGCTCCCATCATATCGTTGGCTCCTCGAGATGTACAAAATTTCACAGGGAATGACATTATTTTTGGCTGTGAAGTTTTTGCTTATCCCATACCTAACTTGGACTGGAAAAAAGAAGGAAGGAAGGCCTACTTACCCGGAGACGACGCTCATATTTCAGTTCAGACCCGAGGAGGCCCGCACAAGTACGGCTTAACGGGATGGCTACAAATACAAAGTGTGAAGGAAACAGATGAAGGAACCTACACATGTTATACAAAGAATAAATTTGGCACAGTATTTGCATCTGCCAAATTAACAGTTATCAAACAAGACAGCAAATCAGCAAAAGCCGTTATTACCAATCAGATTGGAAGCTTCATCACAGACAATGAAGACTATGATGATGATACTGAGGACGGGGATGATGAATATGAAGATGAAGAATATGCATCATCAGACTAG

>Axolotl (A. mexicanum): Kazald1 (XM_069611649.1): Nucleotide
ATGCCAAAGTCCATCGGCAGGTTTCCTATCAGGGTACTTTTTCTGCTGTATTTGAACTGGTGTTTGATATGGTCAGGGTTAGGGCTGCCAAGCGCACCCAACTACCTACAGCGTGGCTGGCAAAGACTACTGGAGGAGGGCGAGGGCTGTGCAGACTGTGATCCGGAGGAATGCCTGGCGCCCCGGGGTTGCCTGGCTGGGGTGGTGCAGGACACCTGTGACTGTTGTCAAGAGTGCGCCAACTTAGAGGGCCAAATCTGTGACTTGGACCATACCAACAGCTTCTACGGGAAATGCGGGGATAACTTAGAGTGCCAGTTAGACATGGGGGATCTCAGGCACGGAGAGGTCCCTGAACCCCAGTGTGTTTGCTTGTCCAGCACCGCGGTCTGTGGATCCAATGGGAAGACATACACCCAGATCTGCAAATTTCACGAGGCATCAAATGCTCATCCAGAGGCCAACCTCACCGTGCTCCATGAAGGGCCCTGTGAATCAGGACCACAGATCTTGTCCCCACCCTACAACATCTGGAATGTCACGGGGCAAGATGTGATATTTGGCTGCGAGGTCTTCGCCTATCCAATGGCATCCATTGAGTGGAGGAAGGACGGCACGGACATGCTACTACCTGGGGATGATCCTCACATATCTGTTCAGTTCAGAGGAGGCCCGCAGAAATATGAAGTGAGTGGATGGTTACAGATTCAAGCCGTCCGGATCACTGATGAAGGAACCTACCATTGCTTTGCTAGGAACAAGGTGGGAGAGGTCACAGCTACTGCAAGCCTTACAGTGCTCACTCCAGATCAGCTCAACACGACAGCACTATCTTTACCAAAGCCTCGGCATGAAATATACGATGATGAAGAAGGCGAGGACTCAGATGACTATTACTAA

>Axolotl (A. mexicanum): Kazald2 (XM_069632371.1): Nucleotide
ATGGCTGTCACTGTGAGCTGCCATCTTCAGATCCTTGCCACTCTCCTGCTAGTTGCCATGGCGGCCAGCTTCCCCCGGCGTTTGCCCTTCAAGGGCTGGCACAATCTGATCTTGGACTCGGAGGAGTGCTCTGCTTGCCAGGTGAAGCTCTGCCCCGCCGTGCCACCCTCGTGCCCAGCCGGCAGGGTGCGTGACGTCTGCGGCTGCTGCTGGGAGTGCGCCCGGGCCGAAGGCTGGCTCTGCGATGCCAACCCAAGGTCTGACCGAGTCTATGGCCTTTGCGGGGAGGGCCTGGTTTGCCGGGCTCCAGAGGGCGAGGCTGCCTTCGGCCTGGCACCGGAACCACGGTGCGCCTGTGCCAAGCGTGAGGTCCTGTGTGGCACAGACCAGAAAACCTACAGGAACAGTTGCCAACTCCGGGAGGCGCGGAACAGCCAGGCGGAGCCGGACCTCGCTGTGGCGCACAGAGGCCCCTGCAAGTCAGCCCCGGTCATCGTCACGGCTCCTCGTGACATCCTGAGCCTGGAAGGAAATGACATCATGTTCGGCTGCGAGGTCTCCTCCTTCCCGGTGGTGTTCGTGGAGTGGAGGAAAGGCGGGGAGAGCGGAGCGCTGCCGGGGGACAGCACTCACATCACGGTGCAGTCTCGCGGAGGGCCACAGCGCTATGAGATCACCAGCTGGCTCCAGATCAGGACCCTTCAGAAAGAGGACGAGGGTCTGTACACCTGCTATACCCGCAACCAGTTTGGGGAGACCTCGTCGTCCGCCCGCCTGCGAGTGGTGCCACTAGATTCCCCATTGGCTGCTGAGGTCCAGGCCTACCGGGTCGGTGTTTACGGCGTCTCTGATGACGAGGACAGCGAGCAGGAGGAAGGCTCGACAAGTTTTTCTTTTGAGCAAGGAACTCTGGATAGAGATTGA

>Axolotl (A. mexicanum): Kazald3 (XM_069617721.1): Nucleotide
ATGGGAGGTCCCATTTTAATGTCATTGCTGGTACTTCTGGGGTCTGCCTGCTGCTTCATAGGAGGGCACCCGAAGGAGGTGCGCGAGGGGTGCCGGTGTGTGCCCCAGCTGTGCCCGCAGCCCACCGCCTGTCTGGCAGGCCTTGTGCGAGACCGCTGCCACTGCTGCTTGGAGTGTGGCAACGTGGAAGGCCAGGTGTGCGATCTGGAGGGTGGGCAACCCTTCCACGGTCGTTGCGGAGAGAACCTGCTCTGCCAAATGGACCTCGTGGGTCTGGAGCGGGGTGAGGTGCCACAGGCCCGCTGCGTTTGCCGGAACCAGCGTGCCATCTGCGGCTCTGACCATAAAACCTACGCTAACGTGTGTGCCTTCAAGAAAGCGCAGGCAGCACAAGCTGTCGGTGGAACCCGGAACCTCAGCATGGCCGGCAGTGGACCCTGCCGGACAGCACCGGAAATTAAGATACCACCCCGGGACCAGTTCAACACGTCTGGACAGGATGCCATCTTCTTGTGTGAAGTCGTGGCCTATCCCATGGCACAGGTGGAATGGCGGAAGAACAGACACAATGTTAGCCTGCCTGGGGATGACCCGCATATCTCAGTCCAGTCTAGGGGAGGACCCTTGAAGTATGAGCTGTCCAGCTGGCTCCAGATTGAAGGAGTGACCCTGGAAGATGCGGGGACATACGACTGCATTGCACACAACAGACTCGGCCGTGTCACGGCGCACGCACAGCTCCGCGTGATGGCAACAGGAGCAGATCGCCCTTCCACAGTCCCCTCTCCTCATGTCCTGGGGGATATGTCTTCAGAGTACGAGGATTACTACTGA

>Axolotl (A. mexicanum): Kazald4 (XM_069654333.1): Nucleotide
ATGAAGCCCCTGGTGGTCGTGGTGCTGCTGGTGGTCCTACTAAAGGATGCCCAGAACCTGCCCACCTTCCACCACAGAGGATGGCTAAGATTGCTCAGGGAAGGGGACAGCTGCGGCGAGTGTGAGTTGGAACTTTGCTCCAAGCCAACCGAGTGCCCGGCCGGGACGGTGCTGGACGAATGTGAGTGCTGCCCTGAGTGTGGCAACGTGGAAGGGCAGATCTGTGACTTGGACACTACCAGCCACTTCTACGGGACGTGCGGCCACCACTTGCAGTGTAGGCTGGACGTGGAGGATGAGCTTGGTGAGGTCCCAGAACCTCAGTGCATTTGCCAATCTCAAGAAAGCGTCTGCGGCTCAGACGGCAAGACCTACGCCAACATTTGCAAATTCAGTGAGATTCAAGCCACAAAGGAACGCAACCTCACCATGATGCACGAAGGACCTTGCGAAGCAGCTCCTGTTATATCTTTGCCGCCGAGAGATGCGCATAATTTTACCGGAAATGACATCATTTTTGGCTGTGAGGTGTCAGCCTATCCCATGCCCCACCTGGAATGGAAGAAGAAAGGGAACCACGTGTTTCTGCCCGGGGACGACGCGCACATTTCCGTTCAGGCTAGAGGAGGACCACAGAAGCATGGTGTTACAGGATGGCTACAAATACAAGGGATCAAGAAATCTGATGAAGGGATCTACACCTGCTATACGAAGAACAAGTATGGAACAACATATGCATCGGCCAAACTCCAGGTTATTGACCACAGTTCATCAAACGTGCCACAGGTGATCACCAACAACAGAATCACAAGCTACATCACTGATGACAAAGACTATCATGATCACGCCTACGGAGATGAAGACGACGAAGACTATGAATCGGGAGACTCTGAAAGCTGA

>Two-Lined Caecilian (R. bivittatum): Kazald1 (XM_029610239.1): Nucleotide
ATGCCTAAAACTTGTTCACGCCGGCTCTGCCCTGGACTATTCTTCTTCCTTTATTCGAACTGGGTCTTGACGTTGCCTGCGGCGGCCCTGCCCAGCGCCTCGGATTACCTGCACCGTGgctggcagaggctgctggaggaAGGCGAGGGCTGCGCGGACTGCAACCCGGAAGAGTGCCCCGCCCCCCGGGGCTGCCTGGCAGGGGTGGTGAGGGACACCTGCGATTGCTGCTTTGAGTGCGCCAACCTGGAGGGCCAGATCTGCGACTTGGACAACACCAACCACTTCTACGGGAAGTGCGGGCACAACTTGGAGTGCCAGCTGGACATGGGGGACCTCAGGCATGGCGAGGTTCCCGAACCCCAGTGCGTCTGCTTGTCCAGCACAGCAGTCTGCGGGTCGGATGGGAGGACGCACGCCCAGCTCTGCAAGTTCCAGGAGGTGGCCAACGCTCATCCAGAGGTGAACCTCACCGTGATCCACGAGGGACCATGTGAATCGGCACCTCAGATCCTGTCCGCTCCCTATGACATCTGGAATATCACTGGGCAGGATGTGATTTTCGGCTGTGAAGTCTTTGCCTACCCCATGGCATTCATTGAGTGGAGAAAGGATGGCACCGAAATGCTGTTACCAGGAGATGATCCACACATTTCAGTGCAGTTCAGGGGAGGCCCGCAGAAGTATGAAGTGACCGGATGGCTTCAGATTCAAGCAGTCCGTACAACAGATGAGGGAACCTACCACTGCTTTGCCAGGAACAAATTTGGGGAAGTTGTGGCCACTGCTAGCCTCACAGTGCTTACACCAGATCAGCTCAACATGACAGGGCTATCCTTGCCAAAGCCTCACCACCAGCTATTTGAGGATGATGTGGAGAGTGACTATGGGGATGACTATTACTGA

>Two-Lined Caecilian (R. bivittatum): Kazald2 (EDITED - Modified from XM_029607881.1): Nucleotide
ATGGAATCTCTTTGGCTGTTCTTTCTggtgctgcttcttcctctttTCGCAGTCTCTTTCCCCAGGAAGCTGCACCTCCAGGAATGGCAAAACCAGTTGCCGGGTACTGAGAAGTGCCCCCTGTGCCAGGAGGAGCTGTGCCCCCCCTTGCCCCCTTCCTGCCTGGCTGGCAGAGTTCGGGGGcgctgcggctgctgctgggcaTGTGCTGCCGGGGAGGGTCAGCCCTGCGACCTGCCCCAGGGGAGGCACGTGTACGGGCGGTGTGGAGATGGGATGGAATGCCTGGCGCCTGAGGGGGAGCTCGCAGGCTCTGCCAGGCTCCCAGCGCCCTCCTGCGTCTGCAGCAGCCGTCAGCCGCTCTGCGGCACAGACCGGAACACCTACAGGAACAGCTGCCACTTCCGAGAGGCTGCCGGCAGTGGGAGGAAGCAGAACCTTGCCGTTGCCCACATGGGCCCCTGCAATAAAGCTCCTGTCATTGTCTCGCCACCTCAGGATATCGTAACCCTGGAAGGACACGACATCATTTTTGGCTGTGAAGTCTCCTCGTACCCAGTAGCATTCCTGagatggaggaaagaaggaggcaGCGGGTTCTTACCCGGAGATGACTCTCACATTGCCATTCAGGCCCGTGGGGGACCACAGCGCTACGCAATCACCGGCTGGCTCCAAATCCAGGAGATTCAGAAGCAGGACGAGGGCCTATATACCTGTTATTCCCGTAATGAGTTTGGGCAGGCCTCAGCCTCTGCCCGGCTCTGGGTCGTCCCtccagATTCTCCTCTAGCTGTGTATGTTCAGACTCGTCATGTTGGAATCTTTGATACTGAggatgatgaagaggaggaacTGGAGGAAGGTTCTACAGATATTGAACCAAAGCAGAAAGAATGA

>Two-Lined Caecilian (R. bivittatum): Kazald4 (EDITED - Modified from XM_029584076.1): Nucleotide
ATGAAATCTCTGGCACTAGTAATGCTGCTGACAGTGGTGATGCCAGGTttccagtgtttcccaatcttttcGCACCAAGGCTGGCTGAGGTTACTGAGGGAAGGGGACAGCTGTGGGCCGTGCCGGACAGATCTCTGTCCCAGTTTGTCCCACTGTCCTGCTGGCACAGTGCTGGATGAATGTGGCTGCTGTGCGGAGTGTGGCAATGTGGAAGGGCAGATCTGTGACCTGGATGCCAGCACTCACTTCTATGGAAAGTGCGGTGATGAGTTGGAGTGCCAGGTGCAGGTAGGGGACATCCCTGAGCCCCAGTGTGTATGCCGCTCCCAGCACAGCATCTGCGCCTCGGATGGCCATACGTATGGCAACATCTGCCGCTTACAGGAGACCCAGGCACGGAGGAGAGCCGACCTGAAGCTTAGCCACATGGGACCTTGCAATGCAGCTCCTGTTATTTCTCTACCACCAAAAGATACCCAGAATTACACTGGAAATGACATTATTTTTGGATGTGAAGTGTCAGCATACCCGATGCCCCATCTGGAATGGAAGAAAAAGGGGAACAGTCTGTTCCTGCCAGGAGATGACGCTCACATCTCTGTCCAGGCAAGAGGTGGACCCCAGAAGCATGGTGTGACAGGGTGGCTCCAGATTCAGGGAATAAAGAAGTCAGATGAGGGAATCTACATCtgccaaaccaaaaacaaatacgGCATGACCTCCGCCTCTGCCACCCTGAAAGTGATCGATCATGGTTCATCCTCTTTATTTAAGGGGATTACAGGCAGCAGAATCACAAGCTACAACATGGATTATAAAGATTATTCTGATCCAACAGATGATGAGGACGAGGCTGAAGAATATGAATCTGAGAACTCAGAAGACTAA

>Gaboon Caecilian (G. seraphini): Kazald1 (XM_033942513.1): Nucleotide
ATGCAGACATCTTTTCCCCCCTGGCTCTGCCCTGCACTGCTTTTCTCTTTGTGCTCGATCTGGATTTTTATATCGCCTCTCTTGGCGCTGCCTGGCGCCTCGGAATACCTACATCGTGGCTGGCAAAGACTGCTGGAAGAAGGAGAGAGTTGCGCAGACTGCCTCTCAGAGGAATGCCCGACCCCTCGGGGCTGTCTAGCAGGGGTGGTGAAAGACACGTGCGACTGCTGCTTCGAATGCGCCAACCTGGAGGGGCAGATCTGTGACTTGGACAACACCAATCACTTTTACGGGAAATGTGGAGATAACTTAGAGTGCCAGTTGGATATGGGGGACCTCGGGCACGGCGAAGTTCCTGAACCCCAGTGCATCTGCTTGTCCGGCACGGCCATCTGTGGGTCTGATGGAAAGACACACTCCCAGATCTGTAAATTTATGGAGGTAGTTAACGCTCATCCAGAGGCAAACCTCACGGTGATCCACGAAGGGCCGTGTGAATCGGCACCTCAGATCCTGTCCCCTCCCTACGACATCTGGAACGTCACTGGGCAGGATGTGATTTTTGGCTGCGAAGTCTTTGCCTATCCCATGGCATTCATTGAATGGAGAAAGGATGGGACTGACATGCTCTTACCAGGCGATGATCCCCATATTTCAGTACAGTTTAGGGGAGGCCCACAAAAATATGAAGTGACTGGATGGCTCCAGATTCAAGAGGTCCGTACAACAGACGAGGGAACCTACCACTGCTTTGCAAGAAATAAGTTTGGGGAAACCGTGGCCACTGCCAGCCTCACAGTGCTCACGCCAGATCAGCTCAACATGACCGGGCTGTCCTTGCCAAAACCCCGCCATCAGCTGTTTGAGGATGATGAGGAGAGTGAATATGGGGATGATTATTACTAA

>Gaboon Caecilian (G. seraphini): Kazald2 (Manually Annotated): Nucleotide
ATGCAACGCTTCTGGCTGCTCCTTCTACCTTCTCTCACAGTCTCTCTCCCCAGGAAGCAGTACCTTCAGGGATGGCACAATCAGTTGCCAGGGACAAACGGGTGCCCTGTGTGCAAGGAGGAGCTGTGCCCCTCCCTGCCTCCATCATGCCCAGCTGGCAAGGTCAGGGAGCACTGTGGCTGCTGCTGGGAGTGTGCTGCCAGGGAGGGTCAACCCTGTGACTTGTATCCAGAAAGACACTTCTATGGGCAGTGTGGAGATGGCCTAGAGTGCATGGTGCAAGAAGAAGAAGGAATAAGCTATGGCAAGACCCCGGAGCCCCTGTGTGCCTGTAGCAGCCATCAGGCAGTCTGCGGCACCGACCGCAAAACCTACAGGAACAGCTGCCAGTTTCAAGAGGCTGTCAACCGTGGGAGGAAACAGAACCTTGCTATTGTCCACATGGGACCCTGCAAAAAAGCTCCTGTTATTATTTCCCCACCTCAGGATATCATAACTCTGGAAGGACATGACGTAATTTTTGGCTGTGAAGTTTCCTCATATCCAGTAGCATTTCTGAAATGGAGGAAAGAAGGAGACAGTGGCTTCTTACCAGGAGATGATTCTCATATTGCTATTCAGGCCCGTGGAGGACCGCAACGCTATACAATCACTGGCTGGCTCCAAATCCAGGAGATTCAGAAGCAGGATGAAGGCCTGTACACCTGTTATTCCCGTAATGAGTTTGGGCAGGCCTCATCTTCTGCTCGGCTCTGGGTCGTCCCACCAGATTCTCCATTAGCTGTGTATGTTCAGACCCATCGTGTTGGAATCTTTGATGCTGAGGATGATGAAGAGGATGTGTTGGAGGAAGGTTCTACAGATTTTGAACCAAATCAGAAATAG

>Tiny Cayenne Caecilian (M. unicolor): Kazald1 (XM_030202847.1): Nucleotide
ATGCAGACATTTTGTCCCCACTGGCTCTGTCCTGGACTGTTCTTCTCTTTCTACTTGATCTGGATTTTAATATTGCCTCTCTTGGCGCTGCCTAGTGCCTCGGATTACCTACATCGTGGCTGGCAAAGACTTCTGGAAGAAGGAGAGAGTTGCACAGACTGCAGCCCGGAGGAATGCCCTACCCCTCGGGGCTGTCTGGCAGGGGTGGTAAAAGACACCTGTGATTGCTGCTTTGAATGCGCCAACCTGGAGGGGCAGATCTGTGACTTGGACAACACCAACTACTTTTATGGGAAATGTGGGGATAACTTAGAGTGCCAGTTGGATATGGAGGACCTCAGGCATGGTGAAGTTCCTGAACCCCAGTGTGTCTGCTTGTCGAGCACAGCAGTCTGCGGATCTGATGGAAAGACACACTCCCAAATCTGTAAATTTATGGAGGCAGTTAATGCTCATCCGGAGGCAAACCTCACAGTGATCCATGAAGGACCATGTGAATCGGCACCTCAGATCCTGTCCCCTCCCTATGACATCTGGAACATCACCGGACAGGATGTGATTTTTGGCTGTGAAGTCTTTGCCTACCCCATGGCATTCATTGAATGGCGAAAGGATGGGACTGACATGCTCTTACCAGGAGATGATCCCCACATTTCAGTTCAGTTTAGGGGAGGTCCACAGAAGTATGAAGTGACTGGATGGCTTCAAATTCAAGAGGTCCGTACAACAGATGAGGGAGACTACCACTGCTTTGCAAGGAACACGTTTGGGGAAACTGTGGCCACTGCCAGCCTCACAGTGCTCACACCAGATCAGCTGAACATGACTGGGCTATTATTGCCAAAACCACGCCATCAGCTGTTTGAGGATGATGAGGAGAGTGAAGATGGGGATGATTATTACTAA

>Tiny Cayenne Caecilian (M. unicolor): Kazald2 (EDITED - Modified from XM_030192167.1): Nucleotide
ATGCAACACTTTTGGCTGCTCCTTCTGCTGCTGCTGTTCCTTCCTTCTCTCACTGTCTCTCTCTCCAGGAAGATGCACCTGAAGGGATGGAAACATCAGCTGCCAGGGACAAATGAGTGCCCTGTTTGCCAGGAAGAGCTGTGCCCCTCTGTGCCTCCATCATGCCCTGCTGGCAAGGTCCGGGAGCATTGTGGCTGCTGCTGGGAGTGTGCAGTCAGGGAGGGTCAGCCCTGTGACCTACATCCAGAAAGACACTTCTATGGACAGTGTGGAGATGGGCTAGAGTGCGTGGTGCAAGAAGAGGAAAACATAAGCTATGGCAAGACCCCCGAGCCCCTGTGTGTCTGCAGCAGCCGTCAGGCAGTCTGCGGCACGGACCGGAAAACCTACAGGAATAGCTGCCAGCTCCAAGAGGCTGCCAACCGTGGGAGAAAACGGAACCTTGCCATTGCCCACATGGGACCCTGCAAAAAAGCTCCTGTCATTGTTTCCCCACCTCAGGATATCATAACTCTGGAAGGACATGACATCATTTTTGGCTGTGAAGTTTCCTCCTATCCAGTAGCATTTCTGAAATGGAGGAAAGAAGGAGACAGCGGCTTCTTACCAGGAGATGATTCTCATATTGCTATTCAGGCTCGTGGAGGACCACAGCGCTACACAATCACTGGCTGGCTTCAAATCCAGGAGATTCAGAAACAGGATGAAGGCCTGTACACCTGTTATTCTCGTAATGAGTTTGGGCAGGCCTCAGCCTCTGCTCGGCTCTGGGTTGTCCCTCCAGATTCTCCATTAGCTGTGTATGTTCAGACCCACGATGTTGGAATCTTTGATGCTGAGGATGATGAAGAGGATGTACTGGAGGAAGGTTCTACAGATTTTGAACCAAAGCAGAAATAG

>European fire-bellied toad (B. bombina): Kazald1 (XM_053692478.1): Nucleotide
ATGAAGATGTCTAAATGTGCCATGTGGATCTTTCCTGAACTCTTCTTCTTGTTGTACCTTATTTATTTGCAATTATTATCAGGAGTAGCACTTCCGAGTTCTGCAGACTACCTGCAACGTAGCTGGCAAAGGTTGCTGGAGGAAGGCGAAAGCTGCACAGACTGTAATCCAGAAGAATGTCCTGTTCCCAGAGGTTGTCTAGCTGGGATTGTGCGGGACACCTGTGACTGTTGCTTTGAATGTGCCAATTTGGAAGGGCAGATATGTGATTTGGACAACACCAACCACTTTTATGGGAAATGTGGTGATAACTTAGAATGTCAGCTAGACATGGGGGACCTTAGGCATGGAGAAGTTCCTGAACCTCAATGTGTCTGTTTGTCAAACACAGCTGTTTGTGCATCAAATGGAAAAACATATCCCCAGCTGTGCAAATTTCAAGAAGTGGACAATGCACACCCAGAAGTTAATCTGACAGTTGTCCATGAAGGGCCCTGCGAGTCAGCACCGCAAATATTATCTCCTCCCTATGACATCTGGAACATTACTGGAAAGGATGCAATATTTGGCTGTGAGGTCTTTGCATATCCCATGGCATCTATTGAATGGCGGAAGGAGGGTGCAGATATGCTTCTTCCAGGTGATGATCCCCACATTTCAGTCCAGTTTAGGGGAGGACCTCAGAAGTATGAAGTAACAGGATGGCTCCAGATCCAGTCAGTGCGGGTCACAGATGAAGGAACTTACCGGTGTTTTGCAAAGAACAAAATAGGAGAAGTTTTGGCTGGAGCCACCCTCACTGTCCTTACACCAGATCAACTTAACATGACAGGATTGTCTTTGCCAAAATCACGCCACCAGTTACTCGAGGAAGATGGAGACAGCGAAGATTCTGATTATTACTGA

>European fire-bellied toad (B. bombina): Kazald2 (XM_053700375.1): Nucleotide
ATGGCTAAATATCTGCTGCTGACTCTGATTCTTTGCCTGCCAAAGCTGGTTCTGATGAGGCATTTACCTCTGAAGGGATGGGGCAATGAGATAATGTCATGGAAGAAATGTCTGCCATGCCAGGAAGATAGGTGCCCTCCAGAACCCCAGCGTTGTCCTGCTGGAAAGGTTAGAGGTCACTGTGGATGTTGCTGGGAATGTGCCAATGTGGAGGGGCAAATGTGTGACCTGCCCTTACAGGAGGAAAGCTTTGGGGCATGTGGAGAAGGTTTGCAGTGCCAAGTGAAAGCTGGGCACAGTGATGAGCCACAGTGTGTCTGTATCAACCAGGAGAGTGTGTGTGGCACAGACAGACGGACTTACAAGAACCTATGTCGCCTTCAAGAAGCTGCCAGGACAAAGAAAAGACTTCAGCTAGCTGTGGCACACATTGGGCCATGCCAGGAAGCTCCAGTTTTTCTCGGGGCCCCTCGGGCCATGTTGGCCCTCAATGGACAGAGCATTATTCTAGGTTGTGAAGTGTCTGCACAGCCACTGGCAGAGATAGCATGGAGGAAGGAAGGTACTGAGGGGGCATTACCCGGGGAGAGTCGTCACATAATAGTGCAGTCTCGTGGGGGACCTCAGAGACATCGTGTCACTGGTTGGCTGCAGATTCATCGGGTGAGACAGAGAGATGCAGGAGTGTACGTGTGTCATGCCTGGAATGTATTAGGAGAGATTTCTGCACCAGCAAGGTTAACAGTAGTCCCCCATGATTCCCCTTTAGCTTTTGAAGCTGCTGATCTTCACTTTGGGGTATTTGATGTGGCAGATGATGAGGAGATTTATGATGATGAAGATAAATCCCGTGAAGGTCCTTCGGGTGACTTGCCATGA

>European fire-bellied toad (B. bombina): Kazald4 (XM_053719584.1): Nucleotide
ATGAAAGTCCTGATAGTTCTTATTTTATATGGAGTCATTTTAAAAGATACACAGGGCTCACCAACATTTTATCATAGAGGATGGCTGAGGTTATTAAGAGGTGATATCTGTGGAAATTGTGACATACACGGTTGCTCTAAATCTATCAATTGCCCAGCTGGGACAGTGCTGGATGATTGTGGCTGCTGCCCTGAATGTGGAAACGTGGAAGGACAGATCTGTGATTTGGATAACAAGAATCATTTCTACGGAAAGTGTGGTGAAAACTTAGAATGCAGATTGGATGCAAATGATAACAAATTTGGTGAGATTCCTGAGCCCCAATGTGTTTGTAAATACAAGGAAAGCATCTGTGGCTCTGATGGGAAGACATACGATAATATCTGCCAGTTCAATGAGATATATTCAAGAAGTCAAGAGAATATTACTTTGCAACACAGAGGACCTTGTGCAGCAGCTCCATTTATTTCAATACCACCTAAAGATGCCCGAAATTTTACTGGAAATGATATTATTTTTGGCTGTGAGGTATCAGCATTTCCAATGCCACACCTTGAATGGAGGAAAGAAGGAAATAATAGATATCTGCCAGGGGATGATGCTCATATTTCAGTTCAGACAAGAGGTGGACCTCAGAGGTATGGTGTAACAGGATGGCTCCAGATCGAAGGAATTAAAAAATCAGATGAAGGTGTCTATATCTGTGTCACAAAAAACAAGTATGGCACAACAATCGCTTCAGCAAAACTTAAAGTTGTTGATTATGGTTCACAGTCCACACTAAAATATATAACTAGTAGTAAGTTCAGCAGGTACAACACAGACGATAAGAATTACTACCCATATAAACCAGAAGAAGAAGGGGAAGGTGAAGAATTTGGATCTGGGGATATAGAAAATTAA

>Common Toad (B. bufo): Kazald1 (XM_040436413.1): Nucleotide
ATGTATAGATGTGCCACGTGGAGCTGTCCTGAACTCTTCTTCTTGTTGATATACCTCACATATCTGCAGCTATTTCAAAGCTTGGCCCTCCCCAGCGCCCCTGACTATCTACAACGTGGGTGGCAGAGGTTACTAGAAGAAGGAGAGAGCTGCATTGACTGTAGGCCAGAAGAATGTCCTACTCCGAGAGGATGTCTTGCTGGAGTCGTACGGGACCCTTGCGATTGCTGCTTGGAATGTGCCAATTTGGAAGGACAGATATGTGATTTGGACAACACTAACCACTTCTATGGCAAATGTGGAGATAACCTGGAATGCCAATTGGATATGGGGGACCTGAGCCACGGGGAGGTGCCAGAACCTCAATGTATCTGCTTGTCTAACACAGCTGTGTGCGGATCTGATGGCAAGACCTATCCCCAGCTGTGCAAATTTAAGGAAAAGGCCATTGCACAGCCAGAGAGAAATCTTACAATTGTCCATGAGGGGCCATGTGAATCAGCACCTCAGATCCTCACTCCACCGTATGACATCTGGAATATTACTGGGAAGGACGCTATATTTGGCTGTGAAGTCTTTGCCTATCCCATGGCATCTATAGAATGGAAGAAGGAAGGGTCAGAGCTGCTTCTCCCAGGGGATGATCCACATATCTCTGTACAGTTCAGAGGAGGCCCCCAGAAGTATGAAGTGACTGGATGGCTTCAGATACAATCAGTCCGTGTCACAGATGAGGGAATTTATCGTTGCTTTGCCAAGAACAAGATTGGTCAAGTTGTGGCAGGAGCCACCCTCACCGTGATTACGCCAGATCAACTGAACATGACTGGACTGACTCTGCCAAAATTCCGAAATCAGTTACAAGAAGAAGATGCTGACGGTGAGGATTCGGATTATTACTAA

>Common Toad (B. bufo): Kazald2 (XM_040420000.1): Nucleotide
ATGTCCTCCATCCAGTCCATGTTACTAGCCTCATGTCTCCTATGCTTCCCCTCTCCAGCCTTGCTTTGGGTTTTGCCCCACACAGGTTGGTCCAATGAGGTGGAGGGTAAGGAGAACTGCCCACCGTGCCAGGAGTACAGCTGCCCCTCAGTGCCCCAGCGCTGCCCGGCTGGCAAGGTAAAGGATCCTTGTGGCTGCTGCTGGGAGTGTGCCAATGTGGAGGGGCAGCTGTGTGACCTGCCATGGCAGTGGCACCGTTATGGCACCTGTGGAGAGGAGCTGCAATGCCAGGTGATGTCCGGCGGACACAGTGCTGAGCCCCAGTGCGTCTGCTCAACTCAGGAGAGCGTGTGCGGAACAGACCGCAGGACCTACAAAAACATCTGCCGTCTACAGGAGGCCGCACGCACCCGCAGGAGGATAGTCCTCAGCCTGGCACATACTGGCCCATGCCAAGAAGCTCCGGTTCTGCTCAGTTCTCCTCATGACACAGTGGCTGTGATTGGTCAGAGCATCATTCTGGGCTGTGAAGTGTCTGCCCAACCAGTAGCCGAGATGGAATGGAGGAAGGAAGAGATGGAAAGACCACTTCCAGGGGAGCACAGCCATATCATAATACAGTCTCGTGGAGGGCCTCAACGACATCAGGTGACTGGTTGGCTGCAGATTCATAAGGTCAAGCAGAGGGATGCTGGCTTATACATCTGCCGGGCTTGGAACATGTTTGGAGAGGTGTCCAGCTCAGCAAGACTACGTGTCATTTCACCAGATTCTCCACTAGCCTCTGAAATCTCCCATCATCTGGTTGGGGTGTTCGATGTATCAGATGATGAAGATGACCCTTCCAGAGAAGGGCCTTCAGGATCTCATGAGTGA

>Common frog (R. temporaria): Kazald1 (XM_040361915.1): Nucleotide
ATGTTTAAATGTGCTTCGTGGATCTGCCTAGAACTTTTCCTTTTGTTCTATATGAACTGCCTCCAAATAATACCAGGATTACCTAGTGCCCCAGACTACCTACAGCGTGGTTGGCAGAGACTGTTAGAGGAAGGAGAAAGCTGCTTAGACTGTAAGCCAGAAGAATGTCCTCAACCCAGAGGATGCCTTGCTGGGGTGGTAAGGGACACTTGTGACTGCTGCTTGGAATGTGCCAACTTGGAAGGGCAGATATGTGATCTGGATAACACCAACCACTTCTATGGGAAGTGTGGGGATAACCTAGAATGCCAGCTGGACATGGGAGACCTGAGGCATGGAGAGGTCCCGGAACCTCAGTGTGTCTGCTTATCTAACACAGCTGTGTGTGGATCTGATGGCAAGACCTATCCCCAGCTGTGCAAATTCCAGGAGATGTCCAGGGCTCAACCAGAGAGAAATCTGACTGTTGTACACGAGGGGCCATGCGAATCAGCGCCACAGATCCTTACCCCACCCTATGATAACTGGAATGTTACTGGAAAGGATGCTATATTTGGCTGTGAAGTCTTTGCCTATCCCATGGCATCTATTGAATGGAAGAAGGAGGGTTCCGAGATGCTGCTACCAGGCGATGATCCTCACGTTTCAGTCCAGTTTAGAGGAGGTCCTCAGAAGTATGAAGTGACGGGGTGGCTTCAGATACAATCAGTTCGTGTCACGGATGAGGGAAAATACCGTTGCTTTGCTAAAAACAAAGTTGGAGAAGTTGTGGCAGCAGCAACACTCACTGTGCTAACACCAGATCAAGTGAACCTGACTGGATTGTCTCTGCCAAAATTCCGCAACCCTTTACAAGAGGATGATGCTGACAATGAGGATTCCGATTATTACTGA

>Common frog (R. temporaria): Kazald2 (XM_040334004.1): Nucleotide
ATGTTCTGGATTCTGTTCCTCGGGTTCTCCTTCCTCTCCTTCCCTCCTCCGGCTCGGCTCAGGATTCTGCCCCTCAGAGGTTGGTCCAATGAGGTGGAGGCCGTCGCCCCCAGCTGCGTGGCGTGCCAGGAAGAGCGCTGTCCTCCGGCGCCCCAGCGTTGCCCGGCTGGCAGGGTGAAGGATCGCTGCGGCTGCTGCTGGGAATGCGCCAACGTGGAGGGGCAGATGTGTGACCTCCCCTGGATGAAGCGCCACTTCGGGACTTGCGGGGCGGAACTGAGGTGCCAAGTGAGAGACGGGCAAAGCGAGGAACCCCACTGCGTCTGCCCCACCCAGGAGAGCGTGTGCGGCACCGACCGCCGGACCTACAAGAACATCTGCCGCCTGCAGGAGGCCGCCAGGACCAGGCTGAGGACGGAGCTGAGGGTCAAACACACCGGACCCTGCAAGGAAGCCCCCCGTCTCCTCAGCTCCCTGCGGGACACGGCCGCTGTCATTGGTCATACAGTGATTCTGGGCTGTGAGGTGTCGGCACAGCCAATGGCAGAGCTGGAATGGAGGAAGCATGGAATCGAGGGGCCCCTTCCTGGGGACAGCGGCCACATCATCGTCCAGACTCGGGGGGGTCCTCAGAGACATCATGTGACTGGCTGGCTGCAGATACACAACGTACGTCAGCGGGACGCCGGCTCATATACCTGTCACGGCCGAAACATGTATGGGGAGGTGACCACATCCGCCCGACTCACCCTCATCTCACCCGACTCTCCGCTGGCCCCTGAGGTCTCCCGTCACCTTGTTGGCGTCTTTGATGTGACAGATGATGAAGATGACTTGGGAGAAGGCCCATCGGGGTCCCATGAGTGA

>Western Clawed Frog (X. tropicalis): Kazald1 (Xetrov107047233m): Nucleotide
ATGAAAATGTTTAACCATGCTGTTTGTATCTCTGCTGAACTGCTCTTCCTGTTGTATCTCAGCTGCCTGCAAATATTCCCAACTTTGTCCCGCCCCAGCGGAGCTGACTACCTTCAAAGAGGCTGGCAAAGACTGTTGGAGGAAGGGGAGGGCTGCACGGACTGTAATCCAGAAGAATGCCCACTACCAAGGGGCTGTCTGGCTGGGGTTGTACGGGACCACTGTGACTGCTGTTTAGAATGTGCAAATTTGGAAGGGCAGATTTGTGACTTGGACAACACCAACCACTTCTATGGAAAATGTGGTGATAACTTAGAATGTCAGCTTGACATGGGGGACCTCAGGCATGGAGAGGTCCCTGAACCTCAGTGCGTGTGTGTGTTTAACACAGCTGTCTGTGGATCAGACGGTAAAACTTACTCCCAGCTGTGTAAATTTAAAGAGGTGGCCAATGCACACCCAGGAGCCAACCTTACAGTTGTACATGACGGGCCCTGTGAATCAGCACCTCAGATCCTATCTCCGCCATATGATATATGGAATATTACCGGAAAGGATGCCATTTTTGGCTGTGAAGTCTTTGCCTATCCAATGGCCTCTATAGAATGGAGGAAAGATGGAGCAGAAATGCTACTTCCAGGAGATGATCCCCACATTTCTGTCCAGTTTAGGGGAGGCCCGCAGAAGTATGAAGTGACTGGATGGCTGCAGATTCAATCCGTTCGTACTAGTGATGAAGGAACGTACAAATGCTTGGCCAAGAATAAAATCGGGGAAGTTATGGCAGGAGCAACTCTCACGGTTATTACTCCAGATCAGCTGAACATGACTGGCCTGTCTCTGCCCAAGCCTCGCGATCATTTATTTGAAGAGGACGCCGACAGTGAGGATTCAGATTATTACTGA

>Painted Turtle (C. picta): Kazald1 (XM_005303470.3): Nucleotide
ATGTGCAAACCTGCCAACACGACCCCCTCTCCACTCCTCTTTCTCTTGTTGTGTTTGAGCTGGGCCCTGATATGGCCCTGTGGGGCGCTGCCCAGTGCCCCGGACTATCTGCAGCGCGGCTGGCAAAGGCTGCTGGAGGAAGGAGAGAGCTGCTTGGACTGCAGCCCGGAGGAATGCCCCACCCCCCGGGGATGCCTGGCAGGCCTGGTGCGGGACCCGTGCGACTGCTGCTGGGAGTGTGCCAACCTGGAGGGGCAGATCTGCGACCTGGACAACACCAATCACTTCTACGGGAAGTGCGGGGACCACCTGGAGTGCAAGCTGGACACGGGGGACCTCCGGAAGGGCGAGGTACCCGAGCCCCAGTGCGCTTGCCTCTCCAGCCAGACCCTGTGCGGCTCTGATGGGAAGACCTACACCCAGATCTGCAAGTTCCAGGAGGTGTTTCATGCCCATCCCGAGGCAAATCTCACCGTGGCCCACGAGGGACCCTGTGAATCAGAGCCCCAGATCTTGTCTCCTCCCTACGACGTGTGGAATGTCACCGGGCAGGACGTGATCTTCGGCTGCGAGGTCTTTGCCTACCCCATGGCGTCCATCGAGTGGAGGAAGGACGGCGCGGAGATCCTGCTGCCGGGAGATGACCCCCACATCTCTGTACAGTTCAGGGGCGGCCCCCAGAAGTACGAAGTGACCGGCTGGCTGCAGATCCAGGGTGTCCGGGTGACGGACGAGGGCACCTACCGCTGCTTCGCCAGGAACAGGGTCGGGGAGGTGGCTGCGCTCGCCAGCTTGACGGTGCTGACGCCGGATCAGCTGAACATGACGGGGCTGTCCCTGCCCAGGCCGCGCCCGGGGCCCAAGGATGACATGGAGAGCGAGGAGTCGGACGATTATTACTAA

>Painted Turtle (C. picta): Kazald3 (XM_042840345.1): Nucleotide
ATGTTGCTACTGCTGGTGATGGGTCTGGCTTGGTCCTTCCATGGAGCCTCCTGCTTGCCACATCCCACCGGACTCACATGGGCAGAAGAGGGTGCAGAAGGGCAGTGCCAGTGTGTGCCACAGCTGTGCCCTAGAGCCACAGCCTGCCCAGCAGGCTTGGTGCGTGACCACTGCGGCTGCTGCCTGGAATGCGGGAATGCCGAGGGGCAGCCCTGCGACCTGGATGGCAGTGGCACCTTCTATGGGAGGTGCGGAGAGCACCTGGAGTGCCAGCTGGACATCCAGGAGCTAGGCTATGGGGGGATCCCCAAGCCGCAATGTGTGTGCAGGTCCCAGGGGGCCGTGTGTGGCTCTGATCACATCACCTACCAGAACATCTGCAAGTTCCAGGAGGCCGTGCGTGAGAGAGAGAAGTGGAACCTCAGCATCACCAGTGATGGGCCCTGCCAAGCAGTTCCCCAGATCAAGCACCATCCCCAAGACCAGGTAAACATGTCGGGCCATGATGTGATCTTCATGTGTGAGGTCTTTGCCTACCCCATGGCCCTCGTGGAATGGAGGAAGGATGAAGAAGAATTTGCTCTACCTGGAGATGATCCTCACATCTCCATCCAGTCCAGGGGTGGCCCTTTGAAATACGAGCTGTCCAGCTGGCTGCAGATTGAAGGGGTGAGGAAGGCGGATGGAGGCACCTACTTCTGCATTGCACACAACAAGCTGGGCAATGCCACTGCCAAAGCTACTCTTCTTGTCGCCAGTGCAGAAGCTGCTCCCCCTTCCCTGTTTAGCTCCCCAGTGAACCCAGGAGAAGAGGCTCCCACAGCCAGCGAGGAAGAGGAGGATTACTCTGATTATTACTAA

>Painted Turtle (C. picta): Kazald4 (XM_005284097.3): Nucleotide
ATGAAGGTTCTGGAGGTTATAGTAGTGCTGGTAGCCCTGGTACAAGTTTCTCAAAGTTTCCCCACCTTGTACTACAGGAGTTGGTTGAGATTGTTAAGGGAAGGAGATAGCTGTGGAAAATGCAATTTGGAACTTTGCTCCAAACCTACACACTGTCCAGCTGGGACTGTATTAGATCAGTGTGGCTGCTGTCCTGAATGTGGGAATGTGGAAGGGCAGATCTGTGACTTGGATAAGGTCAATCATTTCTACGGGCAGTGTGGGGAGAACATGGAGTGCAGGCTGGATGCCGACGAAACCAAGTTTGGGGAAATCCCTGAACCACAATGTGTCTGCAAATCCCAGGAAAGTGTCTGTGGACCTGAAGGCAAGACCTATGTGAACATCTGCCAATTCAATGAGGCTTACTCTGAGAAGAGAAGAAATATCAACATAAAGCACAAAGGACCATGTGAATCAGCTCCTGTTATTTCTTTGCCACCTCAGGATGCTCAGAACTTCACAGGTAATGACATAATCTTTGGCTGTGAGGTGTCCGCCTATCCTATGCCACACCTTGAGTGGAAGAAAAAAGGGAATAAAATGTTTCTGCCAGGAGATGATGCCCACATCTCAATCCAGGCAAGAGGTGGGCCTAAGAAGTACGGTGTGACAGGGTGGCTGCAAATTCAAGGCATCAAAAAATCGGACGAAGGCATCTACATCTGCCAAACAAAAAACAAGTATGGCACTGCATATGCATCTGCAAGACTGAAAGTCATTGATGGTTCATCTTCTACATTTCAGATTTCTGCTGGCAGCAGAATCACAAGCTACACTACAGATTATGGAGACTATTATGACCATACTGAAGAGGATGAGGAGGAAGAATATGAATCTGGAGACTATGAAAATTGA

>Goode's Thornscrub Tortoise (G. evgoodei): Kazald1 (XM_030570200.1): Nucleotide
ATGTCCGAACCTGCCAACCCAGCCCCCTCTCAACTCTTCTCTCTCTTGTTGTGTTTGAGCTGGGCCCTGCCATGGCCCTGCGGGGCGCTGCCCAATGCCCCGGACTACCTGCAGCGTGGCTGGCAAAGGCTGCTGGAAGAAGGAGAGAGCTGCTCGGACTGTAGCCCGGAGGAATGCCCCATGCCCCGAGGATGCCTGGCAGGCCTGGTGCGGGACCCGTGCGAGTGCTGCTGGGAGTGTGCCAACCTGGAGGGGCAGATCTGCGACCTGGACAACACTAATCACTTCTACGGGAAGTGTGGGGACCACCTGGAGTGCAAGCTGGACACGGGGGACCTCCGGAAGGGCGAGGTGCCTGAGCCTCAGTGCGCTTGCCTCTCCAGCCAGACCCTGTGTGGCTCTGATGGGAAGACCTATGCTCAGATCTGCAAGTTCCAGGAGGTGTTTCATGCCCATCCCGAGGCAAATCTCACCGTGGCCCATGAGGGACCCTGTGAATCAGAGCCCCAGATCTTGTCTCCTCCCTACGATGTGTGGAACGTCACCGGGCAGGACGTGATCTTCGGCTGCGAGGTCTTTGCCTACCCCATGGCGTCCATCGAGTGGCGGAAGGACGGAACGGAGATCCTGCTACCGGGAGATGACCCCCACATCTCTGTACAGTTCAGGGGTGGCCCCCAGAAATACGAAGTGACCGGCTGGCTACAGATCCAGGGCATCCGGGTGACGGACGAGGGCACCTATCGCTGCTTCGCCAGGAACAGGGTCGGGGAGGTGGCTGCTCTCGCCAGCTTGATGGTGCTGACGCCGGATCAGCTGAACATGACGGGGTTGTCCCTGCCCAGGCCACGCCCGGGGCCCGAGGACGACGTGGAGAGTGAGGAGTTGGATGATTATTACTAA

>Goode's Thornscrub Tortoise (G. evgoodei): Kazald3 (XM_030549427.1): Nucleotide
ATGTTGCTACTGCTGGTGATGGGTCTGGCTTGGTCCTTCCATGGAGCCTCCTGCTTGCCGCATCCCACCGGACTCACATGGGCAGAAGAGGGTGCAGAAGGACAGTGTCAGTGTGTGCCACAGCTGTGCCCTAGAGCCACAACCTGCTCAGCAGGCTTGGTGTGTGACCACTGTGGCTGCTGCTTGGAGTGCGGGAATGCTGAGGGGCAGCTCTGCGACCTGGATGGCAGTGGCACCTTCTATGGGCGGTGCGGAGAGAATCTAGAGTGCCAGCTGGACATTCAGGAGATAGGCTATGGGGGGATCCCTGAGCCACAATGTGTGTGCAGGTCCCAGGCGGCTGTGTGTGGCTCCGATCACATCACCTACCAGAACATCTGCAAGTTCCAGGAGGCCGTGCGTGAGAGAGAGGGGCGGAACCTCAGCATCACCAGCAATAGGCCCTGCCTAGCAGTTCCCCAGATCAAGCACCATCCCCAGGACCAGGTGAATGTGTCGGGCCATGATGTGATCTTCATGTGTGAGGTCTTTGCCTACCCCATGGCCCTCGTGGAATGGAGGAAGGATGAAGAAGAATTTGGTCTACCTGGAGATGATCCTCACATCTCCATCCAGTCCAGAGGTGGCCCTTTGAGATATGAGCTGTCCAGCTGTCTGCAGATTGAAGGGGTGAGGAAGGCGGACGGAGGCACCTACTTCTGCATTGCACACAACAAGCTGGGCAATGCCACTGCCAAAGCTACTCTTCTTGTCACCAGTGCAGAAGCTGCTCCCCCTGCCCTGTTTAGCTCCCCAGCGAACCCAGGAGAAGAGGCTCCCATAGCCAGCAAGGAAGAGGAGGATTACTCTGATTATTACTAA

>Goode's Thornscrub Tortoise (G. evgoodei): Kazald4 (XM_030572492.1): Nucleotide
ATGAAGATTCTAGAAGTTACAGTAGTGTTGGTAGCCCTGGTACAAGTTTCTCAAAGTTTCCCCACCTTGTACTACAGGAGTTGGTTGAGATTGTTAAGGGAAGGAGATAGCTGTGGAAAATGCAATTTAGAACTTTGCTCCAAGCCTACACACTGTCCAGCTGGGACTGTATTAGATCAGTGTGGCTGCTGTCCTGAATGTGGGAACGTGGAAGGGCAGATCTGTGACTTGGATAAGGTCAATCATTTCTACGGGCAGTGTGGGGAGAACTTGGAGTGCAGGCTGGATGCCGACGAAACCAAGTTTGGGGAAATCCCTGAACCACAATGTGTCTGTAAATCCCAGGAAAGTGTTTGTGGACCCGAAGGCAAGACCTATGCGAACATCTGCCAATTCAAAGAGGCTTACTCTGAGAAGAGAAGAAATATCAACATGAAGCACAAAGGACCATGTGAATCAGCTCCTGTTATTTCTTTGCCACCTCAGGATGCTCAGAATTTCACAGGTAACGACATCATCTTTGGCTGTGAGGTGTCCGCCTATCCTATGCCACACCTTGAGTGGAAGAAAAAAGGGAATAAAATGTTTCTGCCAGGAGATGATGCCCACATCTCAATCCAGGCAAGAGGTGGGCCTAAGAAATATGGTGTGACAGGGTGGCTTCAAATTCAAGGCATCAAGAAATCGGACGAAGGCATCTACATCTGCCACACAAAAAACAAGTATGGCATTGCATATGCATCTGCAAGACTGAAAGTCATTGATGGTTCATCCTCTACATTTCAGATTTCTGCTGGCAGCAGAATCACAAGCTACATTACAGATTATGGAGACTATTATGATCATACTGAAGAGGATGAGGAGGAAGAATATGAATCTGGGGACGATGAAAATTGA

>Green Sea Turtle (C. mydas): Kazald1 (XM_043551902.1): Nucleotide
ATGTCCAAACCTGCCAACCCAACCCCCTCTCAACTTCTGTTTCTCTTGCTGTGTTTGAGCTGGGCCCTGACATGGCCCTGCGGGGCGCTGCCCAGTGCCCCGGACTACCTACAGCGCGGCTGGCAAAGGCTGCTGGAGGAAGGAGAGAGCTGCTCGGACTGCAACCCAGAGGAATGCCCTACCCCCCGGGGATGCCTGGCAGGCATGGTGCGGGATCCATGCGACTGCTGCTGGGAGTGTGCCAACCTGGAAGGGCAGATCTGTGACCTAGACAACACCAATCACTTCTACGGGAAGTGCGGGGACCATCTGGAGTGCAAGCTGGACACGGGGGACCTCCGGAAGGGCGAGGTGCCCGAGCCCCAGTGCGCTTGCCTCTCCAGCCAGGCCCTGTGTGGCTCTGATGGGAAGACCTACACCCAGATCTGCAAGTTCCAGGAGGTGTTTCATGCCCATCCCGAGGCAAATCTCACTGTGGCCCACGAGGGACCCTGTGAATCAGAGCCCCAGATCTTGTCTCCTCCCTACGACGTGTGGAACGTCACCGGGCAGGACGTGATCTTCGGCTGTGAGGTCTTCGCCTACCCCATGGCGTCCATTGAGTGGAGGAAGGACGGCGCAGAGATCTTGCTGCCAGGAGATGACCCCCACATCTCCGTACAGTTCAGGGGCGGCCCCCAGAAATACGAAGTGACCGGCTGGCTGCAGATCCAGGGCGTCCGGGTGACGGACGAGGGCACCTACCGCTGCTTCGCCAGGAACAGGGTCGGGGAGGTGGCTGCGCTCGCCAGCTTGACGGTCCTGACGCCGGATCAGCTGAACATGACGGGGCTGTCCCTGCCCAAGCCACGCCCCGGGCTCGAGGACGACGTGGAGAGCGAGGAGTCGGACGATTATTACTAA

>Green Sea Turtle (C. mydas): Kazald3-Pseudogene (EDITED - Modified from XM_043536322.1): Nucleotide
GTGGGTCAGAGGAGATGTGATGCCCTGTTCCTTGCAGGGAAGAAGAGGCTCCCAGAGAAAGTCTGGAGGATGTTGCTGCTGCTGGTGATGGGTCTGGCTTGGTCCTTCCATGGAGCCTCCTGCTTGCCACATCCCTACGGATTCACGTGAGCAGAAGAGGAGGCGGAAGGGCAGTGCCAGTGTGTGCCAGAGCTGTGCCCCAGAGCCACAGCCTGCCCAGCCGGCTTGGTGCGTGACCACTGCGGCGGCTGCCTGGAGTGTGGGAATGCCAAGGGGCAGCCCTGCGACCTGGATGGCAGTGACACCTTCTATGGTCGGTGCGGGGAGAACCTGGAGTGCCAGCTGGACATCCAGGGGCTAGGCTATGGGGGGATCCCCGAGCTGCAATGCATGTGCAGGTCCCAGAGGGCCATGTGTGGCTCCAATCACATCACCTACCAGAACATCTGCAAGTTCCAGGAGGCCGTGCATGAGAGAGACAGGTGGAACCTCAGCATCACAAGTGATGGGCCCTGCCAAGCAGTTCCCCAGATCAAGCACCATCCCCAAGACCAGGTGAATGTGTCTGGCTATGATGTGATCTTCATGTGTGAGGTCTTTGCCTACCCCATGGCCCTCGTGGAATGGAGGAAGGATGAAGAAGAATTCGCTCTACCTGGAGATGATCCTCACATCTCCATCCAAGTGAGTGACACCATCACAGCTCCGCCTAGGCAAGGGGTCCCCCAGCTTCGCTCCACCCAGGTGGAGGCAGCTAAATACAGGTGA

>Green Sea Turtle (C. mydas): Kazald4 (XM_007071476.3): Nucleotide
ATGAAGGTTCTGGAGGTTATAGTAGTGCTGGTAGCCCTGGTACAAGTTTCTCAGAGTTTCCCCACATTGTACTACAGGAGCTGGTTGAGATTGTTAAGGGAAGGAGATAGCTGTGGAAAATGCAATTTGGAACTTTGCTCCAAGCCTACACACTGTCCAGCCGGGACTGTATTAGATCATTGTGGCTGCTGTTCTGAATGTGGGAATGTGGAAGGGCAGATCTGTGACTTGGACAAGGTCAATCATTTCTACGGGCAGTGTGGGGAGAACTTGGAGTGCAGGCTGGATGCCGACGAATCCAAGTCTGGGGAAATCCCTGAACCACAATGTGTCTGCAAATCCCAAGAAAGTGTCTGTGGACCTGAAGGCAAGACCTATGCGAACATCTGCCAATTCAGTGAGGCTTATTCTGAGAAGAGAAGAAATATCAACATGAAGCACAAAGGACCATGTGAATCAGCTCCTGTTATTTCTTTGCCACCTCAGGATGCTCAGAATTTCACAGGTAATGACGTCATCTTTGGCTGTGAAGTGTCTGCCTATCCTATGCCACACCTTGAGTGGAAGAAAAAAGGGAATAAAATGTTTCTGCCAGGAGATGATGCCCACATCTCAATCCAGGCAAGAGGTGGGCCTCAGAAGTATGGTGTGACAGGGTGGCTGCAAATTCAAGGCATCAAGAAATCGGACGAAGGCATCTACATCTGCCAAACAAAAAACAAGTATGGCACTGCGTATGCATCTGCAAGGCTGAAAGTCATTGATGGTTCATCCTCTACATTTCAGATTTCTGCTGGCAGCAGAACCACAAGCTACGCTACAGATTATGAAGACTATTATGACCATACTGAAGAGGAGGAAGAATATGAATCTGGGGACTATGAAAATTGA

>Yangtze Giant Softshell Turtle (R. swinhoei): Kazald1 (Manually Annotated): Nucleotide
ATGTCCAGAGCTGCCCGCCCGACCCCCTCCCAAGTCCTCTTCCTCTGGCTGGGTTTGCACTGGGCCCTGCCACGGCCCGGCGGGGCTCTGCCCAGCGGGCCAGACTacctgcagcggggctggcaaaggctgctggaggaaggggagagctgcGTGGCCTGCCGCCCGGAGGAGTGCCCCATCCCCCGGGGATGCCTGGCCGGGATGGTGCGGGACCCGTGCGACTGCTGCTGGGAGTGTGCCAACCTGGAGGGGCAGATCTGCGACCTGGACAACACCAACCACTTCTACGGGCAGTGCGGTGACCACCTGGAATGCCAGCTGGAGGTGGGCGACCTCCGGCAGGGCGAGGTGCCCGAGCCCCAGTGTGCCTGCCGCTCTAGCCAGGCCCTGTGTGGCTCCGACGGGAGAACCTACGCCCAGATCTGCAAGTTCCTGGAGGTGTTCCATGCCCACCCCGAGGCAAACCTCACCGTGGCCCACGAGGGACCCTGTGAATCAGagccccagATCCTGTCTCCCCCCTTCGACGTGTGGAACGTCACCGGGCAGGACGTGATCTTCGGCTGCGAGGTCTTCGCCTACCCCATGGCGTCCATCGAGTGGCGGAAGGAAGGGGCGGAGGTCCTGCTGCCGGGGGACGACCCCCACATCTCCGTGCAGTTCAGGGGCGGCCCCCAGAAATACGAAGTGACCGGCTGGCTCCAGATCCAGGGGGTCCGGGTGACGGACGAGGGCACCTACCGCTGCTTCGCCAGGAACAGGGTCGGGGAGGCGGCTGCGCTCGCCAGCCTGACGGTCCTGACGCCGGATCAGCTGACCATGCCGGGGCTGTCCCTGCCCGGGCCGCGCCCGGGGCCCGAGGACGACGCGGAGAGCGAGAGNTCGGAGGATTATTACTGA

>Yangtze Giant Softshell Turtle (R. swinhoei): Kazald3-Pseudogene (Manually Annotated): Nucleotide
gcagctccccagatCAAGCACCGTCCCCGAGAGCAGGTGAATGCATTAGGCCACGATGTGATCTTCATGTGTGGGGACTTTGCCTGCCCCATGGTTCTTATGGagtggaggaaggaggaagatgaATTCCCTCTGCCCAGAGATGATCCTCACCTCTCCATCCAGTCCAGGGGCAGCCCTTTGAAATACGAGCTGTCCAGCTGGCTGCAGATTGAAGGGGCGATGAAGGCGTTCAGAGGCACCTACCTCTGCGTGGCCACTGCCAGCGCTACTCTTCACGTCACCAGTGCAGacactgctcctcctgccccgcttAGCTCCCCAGTGACGCCAGAAGAGGCTCTGATGGCCAGCAAGGAAGAGGAGGATCACTGTGATTATTACTAA

>Yangtze Giant Softshell Turtle (R. swinhoei): Kazald4 (Manually Annotated): Nucleotide
ATGAAGCCCCCGGAGGTTATAGTCGTGCTGATAGCCCTGGTACAAGTTTCTCAGAGTTTCCCTGCCTTGTACTATAGGAGCTGGTTGAGATTGTTAAGGGAAGGAGACAGCTGTGGGAAATGCAATTTGGAACTTTGCTCCCAGCCTACACACTGTCCAGCTGGGACTGTTTTGGATCAGTGCGGCTGCTGTCCTGAATGTGGGAATGTGGAAGGGCAGATCTGTGACTTGGACAAGGTCAGTCATTTCTACGGGCAATGTGGGGAGAACTTGGAGTGCAGGCTGGACGCCGACGAACCCAAGTTTGGGGAAGTCCCTGAACCACAATGTGTCTGCAAATCCCAGGAAAGTGTCTGCAGCTCCGAAGGCAAGACATATGAGAACATTTGCCAGTTCAATGAGGCTTattctgagaaggaaaaaaatatcagCATGAAGCACAAAGGACCTTGTGAATCAGCTCCTGTCATTTCTTTGCCACCTCAGGATGCTCAGAATTTCACAGGTAACGACATCATCTTTGGCTGTGAGGTGTCTGCCTATCCTATGCCACACCTTGAGTGGAAGAAAAAAGGGAACAAAATGTTTCTGCCAGGAGATGATGCCCACATCTCAATCCAGGCAAGAGGCGGGCCTCAGAAGTACGGTGTGACAGGATGGCTGCAAATTCAAGGCATCAGGAAATCGGACGAAGGCATCTACATCTgccaaacaaaaaacaagttcGGCACGGCGCATGCATCTGCAAGACTGAAAGTCATTGACGAtgcgtccTCTACATTTCAGCTTTCTGCTGGCAGCAGAAGTACAAGCTACACAGCAGATCATGGAGACTACGATGACCATGCTGAAGATGATGAGGAAGATGAATATGAATCTGGGGACTATGAGAAATAA

>Red-Bellied Short-Necked Turtle (E. subglobosa): Kazald1 (Manually Annotated): Nucleotide
ATGTCCAACGCTGCCAACCCGACCCCCTCTCCACGCGTCTTTCTCTTGCTGGTTTTGAACTGGGCCCTGACCTATCCCAGCTGGGCACTGCCCAGCGTCCCGGACTACCTGCAGCGAGGCTGGCAAAGGctgctggaggaaggggagagctgCTCGGACTGCAGCCCAGAGGAATGCCCCACCCCCCGGGGATGTCTGGCAGGGAGGGTGCGGGACCCGTGCGACTGCTGCTGGGAGTGCGCCAACCTGGAGGGGCAGATCTGCGACCTGGACAACACCAACCACTTCTACGGGAAGTGTGGGGATCACCTGGAGTGCAAGCTGGACACGGGGGACCTCCGCCACGGCGAGGTGCCCGAGCCCCAGTGTGCCTGCCTCTCCAGCCAGGCGCTGTGTGGTTCTGATGGGAGGACCTACGCCCAGATCTGCAAGTTCCAGGAGGTGTTTCACGCCCATCCCGAGGCAAATCTCACCGTGGCCCACGAGGGACCCTGTGAATCAGAACCCCAGATCTTGTCTCCTCCCTACGACGTGTGGAACGTCACCGGGCAGGACGTGATCTTCGGCTGCGAGGTCTTCGCCTACCCCATGGCGTCCATCGAGTGGCGGAAGGACGGCGCGGAGGTCCTGCTGCCGGGCGATGACCCCCACATCTCGGTACAGTTCAGGGGCGGCCCCCAGAAATACGAAGTGACCGGCTGGCTCCAGATCCAGGGCGTCCGGGTGACGGACGAGGGCACCTACCGCTGCTTCGCCAGGAACAGAGTCGGAGAGGTGGCTGCGCTCGCCAGCCTGACGGTCCTGACGCCGGATCAGTTGAACATGACGGGGCTGTCCTGGCCCAAATCACGCCCGGGGCCCGAGGATGATGCGGAGAGCGAGGAAACGGACGATTATTACTAA

>Red-Bellied Short-Necked Turtle (E. subglobosa): Kazald3-Pseudogene (Manually Annotated): Nucleotide
GTGGGTCAGAGAAGACGTGGTGCCACGTTTCTtgcaggggagaggaggctcCCAGAGATGGCCGGGAGGACCTTGCTGCTGCCGGTGATGGGTCTGGCTTGGTCCTTCCTTGG[C]CTGCTTGCCACATCCCACCAGACTCATGTGGGCAGAAGAGGCTGCTNGTGCCAGTGCCATGCAGTGCCAGTGCGTGCTACGGCTCGGCTCCAGAGCCACAGCCTGCCCAGCAGGCTTGGGGCGTGACCACTGCGGCTGCTGCCTGGAGCGTGGGAATGCAGAGGGGCAGCCCAGCGACCTGGATGGCAGTGGCACCTTCTATAGGCGGTGTGGGGAGAACCTGGAGTGCCAGCTGGACATCCAGGAGCTGGGCTATGTGGGGATCATTGAGCCGCAGTACATGTGCAGGTCCCAGGGGGCCGTGTGTGGCTCTGATCACATCACCTACCAGAACATCTGCAAGTTCCAGGAGGTTGTGCATGAGAGCAAGGGGCAGAACCTCAGCATCACCACTGATGGGCAGTGTGCAGTTCCCCAGATCAAGCACCATCCCCAAGACCAGTTGAACTTGTGGGGCTACAATGTGATCTTCATGTGTGAAGTCTTTGCCTACTCCATGGCCCTTGTGGAGCAGAAGAAGGATGAAGAGGAATTTGCTCTGCCTCGAGATGATCCTCACATCTCCGTCCCGGGGCAGGGCCAGAAACTGGAACAATTGTTACAGAGCCTACATGGGCTTCCCTTATCCCTCTCACTGATTCTGCCTCTCCCCTTTCTTtatccccctccctgcccccaccctcttTCTCTCCATCCTGCTGCAGAAGCTGCTCCCCC[T]TGCCCTGTTTAGCTCCCTAGTGAACCCAGGAGAAGAGGCTCCCACAGGCTAGGAAGAGAAGAATTACAATGATTATTACTAA

>Red-Bellied Short-Necked Turtle (E. subglobosa): Kazald4 (Manually Annotated): Nucleotide
ATGAAATCCCTGGAGGTTATAGCAGTGCTGGTAGCCCTGGTACAAGTTTCTCAGAGTTTCACCACTTTGTACTACAGGAGTTGGTTGAGATTGTTAAGGGAAGGAGATAGCTGTGGAAAATGCAATTTGGAACTTTGCTCCAAGCCTACACACTGTCCAGCCGGGACTGTATTAGATCAGTGTGGCTGCTGTCCTGAATGTGGGAATGTGGAAGGGCAGATCTGTGACTTGGACAGCATCAATCATTTCTATGGGCAATGTGGGGAGAATTTGGAGTGCAGGCTGGATGCCGATGAAACAAAGGTTGTGGAAATCCCTGAACCACAATGTGTCTGCAAATCCCAGGAAAGTGTATGTGGACCCGAAGGCAAGACGTATGAGAACATTTGCCGATTCAATGAGGCTTATTCTGAGAAGAGAAGAAATATCAGTATAAAGCACAAAGGACCATGTGAATCAGCTCCTGTTATCTCTTTGCCACCTCAAGATGCTCAGAATTTCACTGGTAACAACATCATCTTTGGCTGTGAGGTGTCTGCCTATCCTATGCCACACCTGGAGTGGaagaaaaaagggaataaaatgttTCTGCCAGGAGATGATGCCCACATCTCAATCCAGGCAAGAGGTGGGCCTCAGAAGTATGGTGTAACAGGGTGGCTGCAAATTGAAGGCATCAAGAAATCAGACGAAGGTGTTTACATCtgccaaacaaaaaacaagtatGGTACTGCATATGCATCTGCAAGACTGAAAGTCATTGATGGTTCATCCTCTACATTTCAGATATCTGCTGGCAGCAGAATCACAAGCCACACTATAGATTATGGAGACTATTATGACCATACTgaagatgaagaggaggaagaatatGAATCTGGAGactatgaaaactga

>Gharial (G. gangeticus): Kazald1 (XM_019502724.1): Nucleotide
ATGTCCGGAGCCTGCCCGCTGCTCCTCGTCCTCTGCCTGTCCCTGCCCGGGGCCCTGGCACTGCCCGGCGCGCCCGACTACCTGCAGCGGGGCTGGCAGCGGCTGCTGGAGGAAGGGGAGGGCTGCGCGGCCTGCCGCCCCGAGGACTGCCCCGCACCGCGTGGCTGCCTGGCAGGGCTGGTCCGCGACGCCTGCGACTGCTGCTGGGAGTGTGCCAACCTGGAGGGGCAGATCTGCGACCTGGACGGCACCCACCACTTCTACGGGCGGTGCGGGGAGCACCTGGAGTGCCGGCTCGACGCCGGGGACCTGCGGCGCGGAGAGGTGCCCGAGCCCCAGTGCACCTGCCTCTCCGGCCAGGCCCTGTGCGGCTCCGACGGCAAGACCTACGCCCAGATCTGCCGGTTCCAGGAGGCGGCACGGGCGCGGCCCCAGGCCAACCTCTCCGTGGCCCACGAGGGGCCCTGCGAAGCAGAGCCCCAGATCCTGTCCCCTCCCTACGATGTCTGGAACGTCACCGGGCAGGACGTCATCTTCGGCTGCGAGGTCTTCGCCTACCCCATGGCATCCATCGAGTGGAGGAAAGACGGCGCGGAGATGCTGCTCCCGGGAGATGACCCCCACATCTCCGTCCAGTTTCGGGGCGGCCCCCAGAAGTACGAGGTGACCGCGTGGCTCCAGATCCAAGCCGTGCGGGTGACGGACGAGGGCACCTACCGCTGCTTCGCCCGCAACAAGGTTGGGCAGGCGATGGCGCTTGCCAGCCTGACGGTGCTCACACCGGATCAGCTGAACGTGACGGGGCTGCTCCTGCCAAACCCCCGCCCGGGGCCGGAGGATTACCTGGACAGCGAGGAGCTGGAGGACTATTACTAG

>Gharial (G. gangeticus): Kazald3-Pseudogene (Manually Annotated): Nucleotide
tggctggcagggaagaacTAAACCGTCTTGGAGACGATGCACAGAAAGCTGCTGCTAGTGCTGGGGGTGCATCTGGCTTGGTTTTTCCCTGGGGCCTTGCATTTCCCACATCCCACTGGGCTGACCTGGGCAGAAGAGGATG[T]TTCAGCCTCACAGTGCCACTGAGCCCCAGCTATGTCCCagacctgcagcctgcccagcaggACTGGTACCTGACCTCTGTGACTGCTGCATGAAGTGTGGGAATACTGAGAGGCAGCCCCGTCACCTGGATGGCAGCAGTTCCTTCTATGGATGCTGTGGGGAAAGCCTGGCATGCCACCTGGACCCTGGAGAGCTGCATTATGGTGGGATCCCTGAGTATCCATCCATCCACATGACCCAGAGTATCTGCAAGCTCCAGGAGGCTGCATGCCTCAGAGGGGAGGAACTCAGCATCGCCAGCAAGGGATCCTCGGATAACAGCCCATGTCCTCTTCTGCTGGCTGGATTCCCCAGATCAAGCACCCACCCTCCCTGTGACCAGGCAAATGTATCAGGCCAGACAACAGTCTTCATGTGTGAAGTCTTCACTTACCCGCTGGCTCTGGTGGagtggaggaaggaggaagaggaaaccACTCTGCCTGGAGATGATTCCAACATCTGTGCTCAGGTAAGGGGAGGCCCTTTGAAATATGAGCTGTTGAACTGGACACAGATCGAAGGGGTGAGGAAGGCAGATGGAGGCACCCACCTCTGCATGGCGTACAACAAGGTGGGCAATGCCACTGCCAAAGCAACGCTGCTTGACACCAGTGCAGAGGTTGCCCCATTTTGCTCTCCAGCGAGCCTGGCTAGCGAGGAAGAGGTGGATTGTCACGATGATTACTGA

>Gharial (G. gangeticus): Kazald4 (XM_019506538.1): Nucleotide
ATGAAGCCCCTGGTGGCTATAACAGTGCTGATAGCAGTGGTGCAAGTTTCTCAGAGTTTCCCCTATTTACACCACAGAGGCTGGTTGAGATTGTTAAGGGAAGGAGATAGTTGTGGAAAATGCAATTTGGAACTTTGCTCTAAGCCTACAAACTGTCCAGCTGGTACTGTATTAGATCAATGTGGCTGCTGTCTGGAATGTGGGAACGTGGAAGGGCAGATATGTGACTTGGACTATGGCAATCATTTCTACGGGCAATGCGGAGAAAATTTGGAGTGCAGGTTGGATGCTGACGAGGCAAAGTTTGGGGAAGTCCCTGAACCACAATGTGTGTGCATATTCCAGGAAAGTATCTGTGGACCTGAAGGGAAGACCTATGAGAACATCTGCCAATTCAGTGAGGTTTACTCTAAGAGAAGAAATATCACCATGAAGCACAAAGGACCATGTGAATCAGCTCCTGTTATTTCTTTGCCTCCTCAAGATGTCGAGAATTTCACAGGTAATGACATAATTTTTGGCTGTGAGGTGTCAGCCTATCCTATACCACACCTGGAGTGGAAGAAAAAAGGGAATAAAATGTTTCTGCCAGGAGATGATGCCCACATTTCAGTCCAGGCAAGAGGTGGCCCTCAGAAGAACGGTGTGACAGGCTGGCTGCAAATTCAAGGCCTCAAGAAGTCAGATGAAGGTGTCTACATCTGCCATACAAAAAACAAATATGGTACTACATATGCCTCTGCAAGATTAAAAGTCATTGACGGTTCATCCTCTGCATTTGAGATTACTGTTGGCAGCCAAATCACAAGCTACAACACAGATTATGAAGATTATTATGACAAAGCTGAAGATAAAGAGGAGGAAGAAGATGAGTCTGGAGACTATGAAAATTGA

>Chinese Alligator (A. sinensis): Kazald1 (XM_025201219.1): Nucleotide
ATGTCCGGAGCCGCCCACCGGGCCTGCTTGCTGCTCCTCTTCCTCTTGCTGTCCCTGCCCGGGACCCTGGCACTGCCCAGCATGCCCTGCTACCTGCAGCGGGGCTGGCAGCGGTTGCTGGAGGAAGGGGAGGGCTGCATGGCCTGCCGCCCCGAGGACTGCCCGGCACCGCGTGGCTGCCTGGCCGGGCTGGTCCGGGACGCCTGCGACTGCTGTTGGGAGTGTGCCAACCTGGAGGGGCAGATCTGCGACCTGGACAACACCAACCACTTCTACGGGCGCTGCGGGGACCACCTGGAGTGCCGGCTGGACGCCGGGGACCTGCGGCGCGGAGAGGTGCCCGGACCCCAGTGCACCTGCCTCTCCGCCCAGGCCCTGTGCGGCTCCGACGGCAAGACCTACGCCCAGATCTGCCGGTTCCAGGAGGCGGCGCGGGCCCAGCCCCAGGCCAACCTCTCCGTGGCCCACGAGGGGCCCTGCGAAGCAGAGCCCCAGATCCTGTCCCCTCCCTACGACATCTGGAACGTCACCGGGCAGGACGTCATCTTCGGCTGCGAGGTCTTCGCCTACCCCATAGCGTCCATCGAGTGGAGGAAAGACGGTGCGGAGATGCTGCTCCCGGGAGATGACCCCCACATCTCCGTCCAGTTTCGGGGCGGCCCCCAGAAGTACGAGGTGACCGCGTGGCTCCAGATCCAAGCCGTGCGGGTGACGGACGAGGGCACCTACCGCTGCTTCGCCCGCAACAAGGTTGGGCAGGCGATGGCGCTCGCCAGCCTGACGGTGCTCACGCCGGATCAGCTGAATATGACGGGGCTGCTCCTGCCAAACCCCCGCCCGGGGCCGGAGGATTACGTGGACAGCGAGGAGCTGGAGGACTATTACTAG

>Chinese Alligator (A. sinensis): Kazald3-Pseudogene (Manually Annotated): Nucleotide
tggctggcagggaagaacTAAACCCTCTTGGAGAGTATGCAGagaaagctgctgctgggggtgcaTCCAGCTTGGTTTTTCCCTGCAGCATTGCATTTCCCACATCCTGCTGGGCTGACATGAGCAGAAGAGGACGTTTCAGGCTCACAGTGCCACTGCGAGCCCCAGCCAtgtcccagatctgcagcctgcctggcaggATTGGTACTTGACCTCTGTGACTGCTGCATGAAGTGTGGGAATACTGAGGGGCAGCCCCATCACCTGGATGGCAGCAGTTCCTGCTATGGATGCTGTGGGGTGAACCTGGCATGCCATCTGAACCGTGGGGAACTGCATTATGGTAGGATCCTTGAGTATCCATCCATCCACATGACCCACCAGAGTCTCTGCAAGCTCCAGGAGGCCGCACGCCTCAGAGGGGAA[G]AATCTCAGCATCACCAGAGGGCTCTTGGGTAACAGTCCATGTCCTCTTCTGCTGGCTGGAGTGAAATCAAGCACCCACCCTCCCTGCAACCAGGCAAATGTATCAGGCCAGACCACAATCTTCATGTGTGAAGTCTTCACTTACCCGCTGGCTCTGGTGgagtggaggaaggaggaagaggaaaccACTCTGCCTGGAGATGATCCGGACATCTCTGGTCAGATAAGGGGAGGCCCTTTGAAATATGAGCTGTTGAACTGGACGCAGATTGAAGGGGTGAGGAAGGCAGATGGAGGCATCTATCTCTGTATGGCGTACAACAAGGTGGGCAATGCCACCACCAAAGCAACGCTGCTTGTCACCAGTGCAGAGGTTGCCCCATTTTGCTCTCCAGCGAGCCTGGCTAGCGAGGAAGAGGTGGATTATCATGATGATTACTGA

>Chinese Alligator (A. sinensis): Kazald4 (XM_006015745.2): Nucleotide
ATGAAGCCCCTGGTGGTTATAATAGTGCTGATAGCAGTGGTGCAGGTTTCTCAGACTTTCCCCTATTTACACCACAGAGGCTGGTTGAGATTGTTAAGGGAAGGAGATAGTTGTGGAAAATGCAATTTGGAACTTTGCTCTAAGCCTACAAACTGTCCAGCTGGTACTGTATTAGATCAATGTGGCTGCTGTCTGGAATGTGGGAACGTGGAAGGGCAGATCTGTGACTTGGACTATGGCAATCATTTCTACGGGCAATGCGGAGAAAATTTGGAGTGCAGGTTAGATGCTGACGAGGCAAAGTTTGGGGAAGTCCCTGAACCACAATGTGTGTGCAAATTCCAGGAAAGTATCTGTGGACCTGAAGGGAAGACCTATGAGAACATCTGCCAATTCGGTGAGGCTTACTCTAAGAGAGGAAATATCACCATGAAGCACAATGGACCATGTGAATCAGCTCCTGTTATTTCTTTGCCTCCTCAAGATGTTGAGAATTTCACAGGTAATGACATAATTTTTGGCTGTGAGGTGTCAGCCTATCCTATACCACACCTGGAGTGGAAGAAAAAAGGGAATAAAATGTTTCTGCCAGGAGATGATGCCCACATTTCAGTCCAGGCAAGAGGTGGCCCTCAGAAGAATGGTGTGACAGGCTGGCTGCAAATTCAAGGCCTCAAGAAGTCAGATGAAGGTGTCTACATCTGCCATACAAAAAACAAATATGGTACTACATATGCCTCCGCAAGATTAAAAGTTATTGACGGTTCATCCTCTGCATTTGAGATTACTGTTGGCAGCCGAATCACAAGCTACAACACAGATTATGAAGATTATTATGACCGTGCTGAAGATAAAGAGGAGGAAGATGAGTCTGGAGACTATGCAAATTGA

>Emu (D. novaehollandiae): Kazald1 (XM_026102845.2): Nucleotide
ATGTCCGAAGCCAAGACCCTGAGCTGCTCTTGCCTCGTGTTTTCCTTGCTCTTTTTGCACTGGGCTTTGCTCCAGCCGGGCCGGGCTTTTCCCAGCACCTCCGACTACCTGCAGCGGGGCTGGCAACGGCTGCTGGAGGAAGGGGAGGGCTGTGCCGAGTGCCGGCCGGAGGAGTGCCCCGTGCCGCGCGGGTGCCTGGCTGGCACAGTGCGGGACGCCTGCGACTGCTGTTGGGAGTGCGCCAACCTGGAGGGACAGATCTGTGACCTGGACAACACCAACCACTTCTACGGCAAGTGCGGGGAGCACCTGGAGTGCCGGCTGGACACCGGGGACCTGCGGCGTGGAGAGGTGCCTGAGCCGCAGTGCGCCTGCCTCTCCCGCTCAGCCCTGTGCGGCTCCGACGGGAAAACCTACACCCAGATCTGCAGGTTCCTGGAGGTGGCCCGTGCCCACCCGGACACCAACCTCACCGTGGCTCATGAGGGCCCCTGCGAGTCAGAGCCTCAGATCACGTCTCCTCCCTACGATGTGTGGAACGTCACCGGGCAGGATGTCATCTTTGGCTGCGAGGTCTTCGCATACCCCATGGCATCCATCGAGTGGAGGAAGGATGGCACAGAGATGCTGCTGCCAGGGGATGACCCCCACATTTCTGTCCAGTTCAGGGGTGGCCCCCAGAAATACGAAGTGACCGGCTGGCTCCAGATCCAGGGCGTGCGCATGACAGATGAAGGCACCTACCGCTGCTTCGCCAGGAACAAGGTCGGGGAGGTGGTCGCATTAGCCAGCCTGACTGTCCTCACGCCAGACCAGCTCAACCTGACGGGCTTTTCCCTGCCGAAGCCCCGCACGACGCCTGAGGACTATGGGGAGAGTGAGGAGGACTATTACTAG

>Emu (D. novaehollandiae): Kazald4 (XM_026098471.1): Nucleotide
ATGAAGCCCCCGGTGGCTATAGCGGTGCTGGTAGTACTGGTGCAGGTTTCTCAGAGTTTCCCTGCCTTGTACCACAGAGGTTGGTGGAGACTGCTAAGGGAAGGAGATAGTTGTGGAAAATGCGATTTGGCACTTTGCTCTGAGCCTACACACTGTCCAGCCGGGACTGTACTGGATCGCTGTGGCTGCTGTCCTGAATGTGGAAATGTGGAAGGTCAGATCTGCGACTTGGACCAGGGCAATCATTTTTACGGGCAGTGCGGAGACAACCTAGAGTGCAGGTTGGATGCTGATGAAGCAAGGTTTGGAGAGGTGCCTGAACCCCAGTGCGTGTGCAAGTCTCAAGAGAGCGTCTGCGGACCTGAAGGGAAAACCTATGAGAACATCTGTCAGTTCAACAAGGCTTATGCCGCAAGAGGAAATGTCAGTGTGAAACATAAAGGACCGTGTGAATCAGCTCCTGTGATTTCTATCCCACCTCAGGACGCCCAGAATTTCACAGGCAATGATATCATTTTTGGCTGTGAGGTGTCAGCTTATCCTATGCCACACCTTGAATGGAAAAAAAAGGGGAATAAAATGTTTCTGCCAGGAGATGATGCCCATATCTCAGTACAGGCAAGAGGTGGGCCTCAGAAGTATGGTGTGACTGGCTGGCTGCAGATTCAAGGCCTCAAAAAATCAGATGAGGGTGTCTACATCTGCCATACCAAAAATAAGTATGGTGCAACATATGCCTCTGCAAGATTGAAAGTCATTGATGGTTCATCTTCCACGTTTGCATTGACGGCTGGCAGTAGAAGTGCAAGCTACAACACTGATTACGATGCCTATTATGACCATTCTGAAGAGGAGGATGAGGAAGAATATGAATCTGGAGATTATGAAAACTGA

>Chicken (G. gallus): Kazald1 (XM_421724.8): Nucleotide
ATGCCTGTGGTGCTGAGCTCCTCCTGCCTGCTGCTTTACCTGCTCACCCTGCCCTGGGCTTGCCTCCAGCCGGGCCGAGCTTTCCCCAGCAGCGCCGAGTACCTGCAGCGGGGCTGGCAGCGGCTGCTGGAGGAGGGCGAGGGCTGTGCCGAGTGCCGGCCGGAGGAGTGCCCGGTGCCGCGCGGCTGCCTGGCCGGCACGGTGCGGGACGCCTGTGACTGCTGCTGGGAATGTGCCAACCTGGAGGGACAGATCTGCGACCTGGACAACACCAACCACTTCTATGGCAAATGCGGGGAGCACCTGGAGTGCCAGCTGGAGGCTGGAGACCTGCAGCGTGGCGAGGTGCCCGAGCCCCAGTGTGCCTGCATCTCGCACCAGGCGCTGTGCGGCTCCGACGGGCGCACCTACCCACAGATCTGCCGCTTCCTCGAGTCTGCCCGTGCCCACCCCGATGCCAACCTCACCGTGGCCCACGAAGGTCCCTGCGAGGCAGAGCCTCAGATCACCTCCCCTCCTTATGATGCGTGGAATGTCACTGGCCAGGATGTCATCTTCGGCTGCGAGGTCTTTGCCTACCCCATGGCGTCCATCGAGTGGAGGAAGGATGGCACAGAGATGCTGCTGCCGGGAGATGACCCCCACATCTCTGTCCAGTTCAGAGGTGGCCCCCAGAAGTACGAGGTGACCGGCTGGCTGCAGATCCAGGGCGTGCGGGTGACGGACGAGGGCACGTACCGCTGCTTTGCCAGGAACAGGGTTGGGGCTGTGGTGGCAGTGGCCAGCCTGACCGTCCTCACTCCGGACCAACTCAACCTGACGGGCTTGTCCCTGCTGGAACCCCGTGCCGTGCCTGAGGACTACGGAGACAGCGAGGAGGAGTACTACTAG

>Chicken (G. gallus): Kazald4 (XM_040647083.2): Nucleotide
ATGAAGCCCCCGGTGGTTACAGCAGTGCTGGTAGTACTGGTGCAGGTTTCTCAGAGTTTCCCTGCCTTGTACCACCGAGGCTGGTGGAGGCTCTTAAAGGAAGGAGATAGCTGCGGAAAATGTGATTTGGCACTTTGCTCTGAGCCAAAAGACTGTCTGGCTGGGACTGTAGTGGACCATTGTGGCTGCTGTTCTGAATGTGGAAATGTGGAAGGTCAGATTTGTGACCTGGACCAGGGCAATCATTTTTATGGGCAGTGTGGGGACAACCTTGAGTGTAGGTTGGATGCCGATGAAGCCAGGTTTGGTGAAGTCCCTGAACCCCAGTGTGTGTGCAAGTCTCAAGAGAGCATCTGCGGATCTGATGGGAAGACCTATGAGAACATCTGTCAATTCAACAAGGCTTATGCAACTAAAAGAAATATCAGCATGAAACATAAAGGACCGTGTGAATCAGCTCCTGTGATTTCTATGCCACCTCAGGATGTCCAGAATTTCACAGGCAACGATGTCATTTTTGGCTGTGAGGTGTCAGCCTATCCTATGCCACACCTTGAATGGAAAAAAAAGGGGAATAAAATGTTTTTACCAGGAGATGACGCCCACATCTCAGTACAGGCCAGAGGTGGACCTCAGAAGTACGGTGTGACAGGTTGGCTGCAGATTCAAGGCCTCAAAAAATCAGATGAAGGCATCTACATCTGCCATACCAAGAACAAGTATGGTGCAACATACGCCTCTGCGAGATTGAAAGTCATTGATGGTTCATCTTCTGCATTTGCCTTAACTGCTGGCAGTAGAAGTGCAAGCTATGACTATGAGGACTACTATGACCATTCTGACGATGAGGATGAGGAAGAATATGAATCTGGGGACTATGAAAATTGA

>Zebra Finch (T. guttata): Kazald1 (XM_002192995.6): Nucleotide
ATGTCTGAAGCCAAGCCCCTCAGCATCTCTTGCCTCGTGCTTTCCTTGCTCTCCTTGCCCTGGGCTTTGCTCCAGCTGGGCCAGGCTTTTCCCAGCACCTCTGACTACCTCCAGCGGGGCTGGCAACGGCTGCTGGAGGAAGGGGAGGGCTGCACTGAGTGCCAGCCCGAGGAGTGCCCGATGCCACGCGGGTGCCTGGCAGGCACAGTGCGGGATGCCTGTGACTGTTGCTGGGAATGTGCCAACCTTGAGGGACAGATCTGTGACCTGGACAACACCAACCACTTCTACGGCAAGTGTGGGGAGCACCTGGAGTGCCGGTTGGATGCTGGGGACATGCGTCACGGAGAGGTGCCCGAGCCCCAGTGTGCCTGCCTCTCCCACCTGGCCCTCTGCGGCTCTGACGGCAAAACCTACGCCCAGATCTGCAGGTTCCTGGAGGCTGCCCATGCTCACCCTGATGCCAACCTCACTGTGGCCCATGAAGGTCCTTGCGAGGCAGAGCCTCAGATCACCTCTCCTCCCTATGACACATGGAACGTCACCGGACAGGATGTCATCTTTGGCTGCGAGGTCTTCGCCTACCCCATGGCATCCATTGAGTGGAGGAAGGATGGCACAGAGATGCTGCTGCCTGGAGATGACCCCCACATCTCTGTCCAGTTCAGAGGTGGCCCCCAGAAATATGAAGTGACAGGCTGGCTCCAGATCCAGGGTGTGCGGGTGACGGACGAGGGCACGTACCGCTGCTTCGCCAGGAACAGGGTCGGGGAGGCGGTGGCACTGGCCAGCCTGACTGTCTTCACTCCGGACCAACTCAACCTGACAGACTTCTCCGTGCTGAAGCCCCACGTGACACCTGAGGACTACAGGGAGAGTGAGGAGGACTACTACTAG

>Zebra Finch (T. guttata): Kazald4 (XM_002188657.5): Nucleotide
ATGAAGTATCGGATGGTTACAGCAGTGCTGGTAGCACTGGTACAGGTTTCAGAGAATTTCCCTGCCTTGTACCACCAAGGCTGGTGGAGGCTGCTGAGGGAAGGAGATAGTTGTGGAAAATGTGATTTGGCACTCTGCTCTGAGCCGAAGGACTGTCCAGCCGGGACTGTGCTGGATCGCTGTGGCTGCTGTCTGGAATGTGGGAATGTGGAAGGTCAGATCTGTGACTTGGACCAGGGCAATCATTTTTATGGGCAATGTGGGGATCACCTCGAGTGCAGGTTGGATGCTGATGCAGCAAGGTTTGGGGAAGTCCCTGAACCCCAGTGTGTGTGCAAATCTCAAGAAATCATCTGTGGACCTAATGGGAAAACCTACGAAAACATCTGTCAGTTCAACAAGGATTACTCTGCGAAAAGAAACATCAGCATGAAACATAAAGGGCCATGTGAATCAGCTCCTGTTATTTCTATGCCACCTCAGGATGCCCAGAATTACACTGGCAATGATGTCATTTTCGGCTGTGAGGTGTCAGCCTATCCTATGCCACAGCTTGAATGGAAAAAAAAGGGGAACAAAATGTTTCTGCCAGGAGATGACACCCATGTCTCCGTTCAGGCAAGAGGTGGGCCTCAGAAGTATGGTGTGACAGGCTGGCTGCAGATTCAAGGCCTCAAAAAATCAGATGAAGGCATTTATATCTGCCACACTAAAAATAAGCATGGTGCAACATATGCCTCTGCAAGATTGAAAGTCATTGATGTCCCGTCTCCTGCATTTGCATTTACTGCTGGCAGTAGAAGCGCAAGCTACAGCATTGAATACGAGGAGTATTATGACAATTCTGATGAAGATGATGAAGAATATGAATCCGGGAACTACGATAATGAAAACTATTCTGAATAA

>Tuatara (S. punctatus): Kazald1 (Manually Annotated): Nucleotide
ATGGCGAAACCTGCCAGCCGACAATTCGCCTTCCTCTTGCTCCTTGGGAACTGGGCCCTCTCGCTGCCCAGCGCCCCAGATTATCTGCAGCGTGGCTGGCAGAGGTTGCTGGAGGAAGGAGAGAACTGCTTGTCCTGCAGACCGGAGGACTGCCCCTCGCCGCGCGGCTGCCTGGCTGGGGCGGTGCGGGACCATTGCGACTGCTGCTGGGAATGCGCCAATCTCGAAGGGCAGATTTGTGACTTGGACAACACCAACCACTTCTACGGCAAGTGCGGGGACCATCTTGAGTGCCGGCTGGATGCGGGCGATCTCCGGCACGGGGAGGTGCCAGAGCCTCAGTGCACCTGCCTCTCCAACCAAGCCCTCTGCGGTTCCGACGGCAAGACCTACGCCCAGATTTGCAAATTCCAAGAGGTGCTGAATGCTCGTCCGGTGGCAAACCTCAGCGTGGCCCACAAGGGACCCTGTGAATCAGAACCCCAGATCATGTCTCCCCCCTATGACATCTGGAACGTGACTGGGCAGGATGTCATCTTTGGCTGTGAGGTCTTCGCCTATCCCATGGCGTCCATTGAGTGGAGGAAGGACggggctgagatgctgctgccggGAGATGACCCCCACATCTCTGTCCAGTTCCGGGGTGGCCCCCAGAAGTACGAGGTGACTGGCTGGCTGCAGATCCAGGGGGTTCGGGTGACGGACGAGGGCACCTACCGCTGCTTTGCCAAGAACAAGGTCGGGGAGGTGACCGCTCTAGCCAGCCTTACAGTGCTGACGCCAGAGCAGTTGAACGTCACCGGCCTGACCCTGCCACAGCCGCCCAACCGGGACTTCGAGGACGAGGCGGAGAGCGAGGAATGGGACGATTATTACTGA

>Tuatara (S. punctatus): Kazald3 (Manually Annotated): Nucleotide
atgttcctgACTGAAAATATGTTGCTGCTGATCTGGAGAAGGTGGCCTCGCTTGCTGATAGGCTTGGCTGGGTTTCTTTTTGTGGTCTCCTGCCTACCTTCTCCAACCAGGCGCTCACAGGCAGATCGGAATGCTGCTGGCCAATGCCAGTGCATACCACAATTGTGCCCAAGAGTCCCAGTCTGCCCAGCAGGCTTGGTATATGACCATTGCGGCTGCTGCCAGGAGTGTGGGAACATAGAAGggcagccttgtgacctggatggCAGTGGCACCTTCTACGGTCGCTGTGGGGAGAACCTAGAGTGCCAGTTGGATGTCAGGGAGCTGAGCTATGGCGGGATCCCTGAGCCGCAGTGCGTGTGCACATTCCACCAGGCTGTGTGCAGCTCCGACCACATCACCTACCAGAACACCTGCAAATTCCAAGAGGCTGCAACTGAGAGGCAGGGGCAGAACCTGAGCATTGCCAGCAATGGGCCCTGTCAGGCAGCTCCCCAAATCAAACATCATCCCCAGGACCAGGTGAATACATCAGGCCACAACGTGATCTTCATGTGTGAGGTTTTTGCCTACCCCATGGCCCTGGTGGAATGGAGAAAGGATGATGAGGAGAACCCTCTGCCTGGGGATGATCCCCACATCTCGGTCCAGTCTAGGGGAGGCCCTTTGAAGTACGAAGTATCCAGTTGGCTCCAGCTTGAAGGTGTGACCAAGGCAGACAGTGGTACCTACCTCTGCATCGCACACAACAGGCTGGGAAATGCCTCCACCAAGGCAACACTGCTTATTACCAGTACAGGAGcagctctccctgccccccttagATCACCAAGGAATTGGGTTGAAAAGGTTCTTCCAGACagcgaagaggaggaggaggattattACGACTATTATTGa

>Tuatara (S. punctatus): Kazald4 (Manually Annotated): Nucleotide
ATGAAGCCCCTGGTGATTATAGTAGTGCTGGTAGCCCTGGTGCAAGTTTCTCAAAGTTTCCCCACCTTGTACCACAGAGGCTGGTTGAGATTGTTAAGAGAAGGAGATGGCTGTGGAAAATGCAATTTGGAACTTTGCTCCAAGCCTACAAACTGTCGAGCTGGGACTGTATTCGACTTGTGCGGCTGCTGCTCTGAATGTGGAAATGCAGAAGGGCAGATCTGTGACTTAGACCAAGGCAATCATTTCTACGGGCAGTGCGGGAACAATTTGGAGTGCAGACTGGATGCTgatgagacacagtttggggaaatCCCTGAGCCACAGTGTGTGTGCAAGTCCCAGGACAGCATCTGTGGACCCGAAGGGAAGACCTTTGAGAATATCTGCCAATTCAGTGAGGTTTATGCTGAGAAGAGGAGAAATGTTAGCATAAAGCACAAAGGACCATGTGAATCAgCTCCAGTTATTACTTTAGCACCTCAAGATGCCCAGAATTTCACTGGAAATGACATCATTTTTGGCTGTGAGGTGTCATCCTATCCCATGCCACACCTGGAATGGAAGAAGAAAGGGAATAAAATGTTTCTGCCAGGTGATGATGCTCATATCTCAATCCAGGCAAGAGGTGGGCCTCGGAAGTATGGTGTGACAGGATAGCTACAAATTCAGGGAATCAAGAAATCAGATGAAGGCGTCTACATTTGCCAAACCAAAAACAAGTTCGGCACCACCTCTGCATCTGCAACACTGAAAGTTATTGATGGTTCATCCTCTACATATCACATTACTTCTGGCAGCAGGATCACAAGCTTCAGTACAGACTATGAGGACTATTTTGACCACACtgaagatgaggaggaggaggaggaagaatacGAATCTGGAGACTACGAAAACTGA

>Leopard Gecko (E. macularius): Kazald1 (XM_054982078.1): Nucleotide
ATGTCTCATTCTACTAACTCAGCCTCCTCACAGGTCACCTTTCTGTTGCTTTTCTTGTACTGTGACATTCTCAGCTGGGCATTGCCCACTGCTCCAGAATATTTGCAACGTGGCTGGCAGAGGCTCTTGGAGGAAGGGGAGAGCTGTGTGGAATGTAGGTTGGAAGAATGTCCCACACCACGTGGCTGCCTGGCTGGGGTAGTAAGAGATGCCTGCGACTGCTGTTGGGAGTGTGCCAATCTGGAGGGACAGATCTGTGACTTGGACAATACCAACCACTTCTATGGAAAGTGTGGTGATCACTTAGAGTGCCGCCTTGATGCCGGGGACCTACAACATGGTGAAGTGCCTGAGCCCCAATGTACTTGCTTATCTAGCCAGGCTATCTGTGGCTCCGACAGCAAAACCTATGCCCAGATCTGCAAGTTCCAAGAGATGCGAAACTCCCATCCATGGGCTGATCTCACCATGGCCCATGAGGGGCCTTGTGAGTCAGAGCCCCATATCATATCTCCTCCTTATGACATTTGGAACATCACTGGGCAAGATGTGATCTTTGGCTGTGAGGTCTTTGCCTATCCCATGGCATCCATTGAATGGAGGAAGGAAGGGCTGGATATGCTGCTTCCTGGAGATGACCCCCATATCTCTGTTCAGTTTAGGGGAGGCCCTCAGAAATATGAAGTGACCAGTTGGCTCCAGATCCAAGCTGTGCGGGTGACAGATGAAGGAACCTACCGCTGCTATGCAAGAAACAAGGTTGGGCAAGTAGCAGCTCTTGCCAACCTCATGGTTCTCACTCCAGATCAGCTAAACTTGACTGAACTGGTCTTGCCCAAGATGCCCAACCTGAGACGGGATGATGACTTCGAAAGTGATGAGTCCTATGACTATTACTGA

>Leopard Gecko (E. macularius): Kazald4 (XM_054998229.1): Nucleotide
ATGAAGCCTCTCCTGCTTCCAGCCCTTTTGGTCGCTCTGATGCAACTTTCTCAGAGCTTTCCCGTCTGGTACCACCGAGGGTGGCTGAGGTTGCTCAGAGAAGGGGATAGCTGTGGCAAGTGCGAGCCGGAACTCTGCTCTGTGCCGACAAACTGTCACGCCGGAACAGTGTTAGACCCTTGCGGCTGCTGCCCCGAATGTGGCAACTTGGAAGGACAAATCTGCGACTTGGACAAAAGTAGTAATTTCTATGGCCACTGCGGAGACAACCTGGAGTGCCGGTTAGATGCGGAGGATATTAAATTTGGAGAAATCCCTGAGCCACAGTGCGTGTGTACATCTCAAGAAAGTGTTTGCGGATCTGACGGGAAGACCTATGAGAACATCTGCCAGTTCCATGAAGCTTATGCAGAGAAGGGGACAAGTGGTAGCGTAAAGCACAAAGGACCCTGTGAATCAGCTCCTGTTATTTCTTTGCCACCTCAAGATACCCAGAACTTCACAGGAAATGACATCATTTTTGGTTGTGAGGTGTCTGCTTATCCCATGCCACACCTTGAATGGAAGAAGAAAGGGAAGAAAATTTTTTTGCCAGGAGATGATGCTCATATTTCAGTCCAGGCAAGAGGCGGACCCCGAAAATACAGCGTAACTGGATGGTTACAAATTCAAGGAATCAAGAAGTCAGATGAAGGGGTCTACGTATGTCAAACAAAAAACAAATATGGGATTGCCTATTCATCTGCCAGGCTGGAAGTTATTGATGATTCACTGCCAGCATCTCAGAAATCTTCACACAACCAGATCACCACCAATAGTAGGACAGATTATGGAGACTATTTTGTCCCTTCAGAAGACGAGGAAGAGGCAGAATATGAATCCGGAGACTATGAGAAATGA

>Sand Lizard (L. agilis): Kazald1 (XM_033149819.1): Nucleotide
ATGTCTCGGCCTGCTAACTTAGCCTCCTTACGAGCCACCTTTCTCTTGCTGTTTTTGTGCTGGGATGTACTCAGTCGAGCCCTGCCTGTCGGCCCAGATTACTTGCAGCGTGGCTGGCAGAGGCTTCTGGAGGAGGGGGAGAGCTGTGTGCAATGTAGATTAGAAGAATGTCCCACGCCACGTGGCTGCCTTGCTGGGGTGGTGCTGGATGCCTGTGACTGCTGTTGGGAGTGTGCCAATCTGGAGGGCCAGATCTGTGACTTGGACAATACCAACCACTTCTATGGCAAGTGTGGAGATCACTTAGAGTGCCGCCTTGATTCCGGGGACCTACGGCGTGGTGAGGTGCCTGAGCCTCAGTGCACTTGCCAATCTAGCCAGGCTCTCTGTGGCTCCGATGGCAAGACCTATGCCCAAATATGCAAATTTCAAGAGGTGCATAACTCCCACCCAGAGGCTAATCTCACTGTGGCCCATGAAGGACCCTGTGAATCAGAGCCCCACATCATATCGCCTCCCTATGACATCTGGAACATCACTGGGCAAGATGTGATCTTTGGCTGTGAGGTCTTTGCATACCCCATGGCATCTATTGAATGGAGAAAGGAGGGGTTGGACATGCTGCTTCCTGGAGATGACCCCCACATCTCGGTTCAGTTTAGGGGAGGCCCTCAGAAATATGAGGTGACCAGCTGGCTGCAGATTCAAGCTGTGCGGGTAACTGATGAGGGGACTTACCGCTGCTTTGCGAGGAACAACATTGGGCAGGTGGCAGCTCCAGCCAGCCTCATGGTCCTCACTCCTGATCAGCTGAACATGACTGAATTGGCCCTGCCCAAGATGTCCAGACTAGGGCCAGACGATGACATGGAGAGTGACGATGACTCATATGACTATTACTGA

>Sand Lizard (L. agilis): Kazald4 (XM_033145402.1): Nucleotide
ATGAAACCCCTGGTGGCTACAGTTTTCCTGGTAGCCCTGATGCAACTTTCTCAATCCTTCCCCGCCTGGTACCACAGAGGATGGCTGAGATTGCTAAGGGAAGGGGACAGCTGTGCAATATGCAACCTTGAACTGTGCCCCGTGCCTACGGGCTGCCAAGCAGGGACCGTGTTGGACTCGTGCGGCTGCTGTCCCGAATGCGGGAATGTGGAGGGGCAGATCTGTGACTTGGACGAAGGCAGCCATTTTTACGGGCAATGCGGGGACAACCTGGAGTGCCGTTTGGACGTCCGCGACATCAAGTCTGGAGAAATCCCTGAGCCACAATGTGTCTGCAAGCTGCAGGGGACTGTATGTGGACCTGAAGGGAAGACCTACGAGAACATTTGCCAGTTCCACGAGGCTTATGCAGGAAAGGGGATTAATGCTACCATAAAGCACAAAGGACCGTGCAAATCAGCCCCTGTTATTTCTTTGCCACCTCGAGACACCCAGAATTTCACAGGGAATGACGTCATCTTCGGTTGTGAGGTATCTGCATATCCCATGCCGCACCTTGAGTGGAAGAAGAAAGGAAATAAGATGTTTCTGCCAGGAGATGATGCTCATATTTCAATACAGGCAAGAGGTGGACCTCGGAAGTACAGTGTGTCTGGATGGTTACAAATTCAAGGGATCAAGAAATCAGATGAAGGTGTCTACATCTGCCAAACAAAAAACAAATATGGGTTTGCCTATTCATCAGCAAGGTTGAAAGTTATTGATGGCTCATCATTAACTTTCCAGAATATTCCTGGCAGCTGGAGCACAAGCGATGGCACAGATTATGGAGACGATTTTGATTCTGCTGAAGACGAGGAAGAGGCAGAATATGAATCTGGAGACTATGAAAAATGA

>Eastern Fence Lizard (S. undulatus): Kazald1 (XM_042460522.1): Nucleotide
ATGCCTCGACCTGCTAACTTAGTCCTCTTCCAAATCACCTTTTATTTGTTCTTTTTGTGTTGGGATGTACTGAGTCGAGCCTTGCCCATTGGTCCAGATTATTTGCAGCGTGGCTGGCAGAGGCTTCTAGAAGAAGGGGAGAGCTGTGTAGAATGCAGATTGGAAGAATGTCCCACCCCACGGGGCTGTCTTGCTGGGGTGGTGCTGGATGCTTGTGACTGTTGTTGGGAGTGTGCCAATCTTGAGGGGCAGATCTGCGACTTGGACAATACCAACCACTTCTATGGCAAATGTGGGGACCACTTAGAATGCCGCCTTGATTCTGGGGACATACGACACGGGGAGGTACCTGAACCCCAATGTACTTGTCAGTCTAGCCAGGCTCTCTGTGGCTCTGATGGCAAAACCTATGCTCAGATCTGCAAATTCCAAGAGGTTCGTAACTCCCATCCTGAAACTAATCTTACCATAGCCCACAAAGGACCCTGTGAATCAGAGCCCCATATTGTGTCTCCTCCCTATGACATCTGGAACATCACTGGGCAAGATGTGATTTTTGGCTGTGAGGTCTTTGCGTATCCCATGGCCTCAATTGAATGGAGGAAAGAAGGACTGGATATGCTGCTTCCTGGAGATGACCCCCACATTTCAGTTCAGTTTAGGGGAGGCCCTCAGAAATATGAGGTGACCAGCTGGCTCCAGATCCAAGGTGTGAGGGTGACTGATGAGGGAACATACCGCTGCTTTGCAAGGAACAATATTGGGCAAGTGGCAGCACCTGCCAATCTTCTGGTTCTCACTCCTGATCAGCTGAATATGACGAAATTGGTTCTACCCCAAATGCCTAACCAAGGATTGGATGAGTACATAGAGAGTGATGAGTCCTATGACTATTATTGA

>Eastern Fence Lizard (S. undulatus): Kazald4 (XM_042465189.1): Nucleotide
ATGCACCTCAGTCTCAAGATGAAGCCCCTGCTGGTTGTAGTTGTGCTGGTAGGAGCCTTGGTGGAGGTTTCTCAGACTGTCCCTGCCCGGTACCATAGAGGTTGGCTGAGATTATTAAGAGAAGGCGATGGCTGTGGAACATGCCATTCGGAACACTGTTCTGTGCCCACAAACTGTCGAGCTGGGACTGTATTAGACCTGTGTGGCTGCTGTCCCGAATGCGGGAACGTAGAAGGACAAATCTGTGACTTGGACCAAGGCAGCAATTTCTATGGGCACTGTGGAGACAACCTGGAGTGCCAACTGAATGTTGATGACATAAAATCTGGAGAAATCCCTGAGCCACAGTGTGTGTGCAAATCACAGGAGACTGTGTGCGGGCCTGAGGGGAAGACCTATGAGAACATCTGCCGGTTCAAGGAGGCTTCTGCAGAGAATGGAGGAAACAGCAGCATAAAGCACAAAGGACCGTGCAAATCAGCTCCTGTTATTTCTTTGCCACCTCAAGACACCCAGAATTTCACAGGAAATGATGTCATTTTTGGCTGTGAAGTATCTGCTTATCCCATGCCACACCTTGAATGGAAGAAAAAAGGAAATAAAATGTTTCTGCCAGGAGATGATGCTCATATTTCAATACAGGCACGAGGTGGGCCTCAGAGATACAGTGTGACTGGATGGTTACAGATTGAAGGAATCAGGAAAACAGATGAAGGTGTCTATGTGTGTGAAACAAAAAACAAATATGGGTTTGCCTATTCGTCTGCTAACCTGAAAGTTATTGATGACTCATCATCACTGCAGAATATCCCTGGCAGCTGGACAACAAGGGACAGTACAGATTATGGAGACTCTTTTGACTCTGCTGAAGAAGACGACGATGACGAAGAAGCACAACATGCATCTTCTGGAAACTATGATAAATGA

>Western Terrestrial Garter Snake (T. elegans): Kazald1 (XM_032225934.1): Nucleotide
ATGTCTCAACCTGCTACCCTAGCTTCTCTACAAGTCACCTTTCTTATGCTATTTCTCTGCTGGGATGCACTTATTTCGGCACTGCCCATTGGTCCTGATTACTTGCAACGTGGCTGGCAGAGGCTTCTAGAGGAGGGGGAGAGTTGTGTGGCATGTAGATTGGAAGAATGCCCCACTCCTCGTGGTTGCCTGGCTGGAGTGGTCCTGGATGCCTGTGACTGTTGTTGGGAATGTGCAAATCTAGAGGGACAGATCTGTGACCTGGACCATACCAACCATTTCTACGGCAAATGCGGGGATCATTTAGAGTGCCGTCTTGATTCGGAAGACCTGCAACATGGAGAGGTGCCTGAGCCCCAGTGCACTTGTTTATCTAACCAAGCTCTTTGTGGCTCTGATGGCAAAACATATGCTCAGATCTGCAAGTTCCAAGAGGTGTTTAATTCCAACCCTGAGGCTAATCTCACTGTAGCTCATGAAGGACCTTGTGAATCAGAGCCCCTTATTGTATCTCCTCCTTATGATATCTGGAACACCACTGGGCAAGATGTGATCTTTGGCTGTGAGGTCTTTGCATTTCCCATGGCTTCTATTGAATGGAGGAAGGACGGTCTGGATATGCTGCTTCCTGGAGATGACCCCCACATTTCAGTTCAGTTTAGGGGAGGTCCTCAGAAGTATGAGGTAACCAGCTGGCTTCAAATCCAAGCTGTGCGGTCGACTGATGAAGGAACGTATCATTGTTACGCAAGAAACAGTGTTGGGCAAGTGGCAGCTCCTGCCAGCCTTATGGTCCTTACTCCTGATCAACTGAACTTAACCTCACTGGCTCTGCCCAAGGGGCCCAACCTGGGATCAAATGATGACTGGGGGAGTGATGAATTGTATGATTATTACTGA

>Platypus (O. anatinus): Kazald1 (XM_029081165.2): Nucleotide
ATGTCTCCCCCCATCTTGCTTCTTCTGCTGCTCCTGCCGCCCCCGGCCCGGGCCCGCCCCCGCCCCGCCGGGCCCGACTACCTGCGGCGGGGCTGGCAGCGCCTGCTGGAGGAGGGCGAGGGCTGCGGGCAGTGCCAGCCGGAGCGGTGCCCCGCGCCGCGGGGCTGCCTGGCGGGCCGCGTGCGGGACGGCTGCGGCTGCTGCTGGGAGTGCGCTAACCTGGAGGCGCAGCTCTGCGACCTGGAGCCCGCCAGCAGCCACTTCTACGGGCGCTGCGGGGACGGGCTCGAGTGCCGCCTGGACGCCGGGGACCCGCGGCGCGGAGAGGCCCCCGAGCCCCGGTGCCAGTGCCGCCAGGCCAGCCCGCTCTGCGGCTCCGACGGCCGCACCTACCCGCACCGCTGTCGCCTCCAAGAGGCGGCGAGGGCCCGGCCCGGGGCCAACCTCAGCCTGGCACACGCCGGGCCCTGCGAGGCAGCACCCCAGATCATGTCTCCCCCGTACGACATCTGGAATGTGACTGGACAGGATGTCATCTTTGGCTGCGAGGTCTTCGCCTACCCCATGGCATCCATCGAATGGAGGAAGGATGGGTCGGAGATCCTGCTACCAGGGGACGATCCCCACATCTCTGTACAGTTTAGGGGTGGTCCTCAGCAGTTTGAGGTGACTGGCTGGCTGCAGATCCAGGCTTTGAGGGCCAGCGACGAGGGGACCTACCGCTGCTTGGCTCGCAATGCCCTCGGCCAGGTGGAGGCCCCGGCAAGTCTGACTGTGCTCTCTCCGGACCAGCTGAACACCACGGGACTCTCCCTGCCACGCCCCCCTCACCTGCTGGCCGAGGACGACTACGAGAGCGAGGAGGGGGATGACTATTACTAG

>Platypus (O. anatinus): Kazald4 (XM_001508663.4): Nucleotide
ATGAAGCTTGTAGTGAAGATAGCAATACTAGTAGTCTTGATGCCAGTATTTCAGAGTCTTCCCATCTCATACCACCGAAACTGGTTGAGATTATTAAGGGAAGGCAATAACTGTGGAAAATGTGATTTGAAAGTCTGCTCCAAGCCTGAAAACTGTCCAGCTGGGACTGTGTTAGATCAGTGCGGCTGCTGCCCTGAGTGTGGAAACGTGGAAGGGCAGGTCTGTGATTTGGATGGTGGCAGTCATTTCTATGGTCAGTGTGGACACCACTTGGAATGCGTACTGGATTCTGAAGAGCTGAAGCATGGGGAAATCCCCGAACCACAATGCATCTGTAAATCCCAGGAAAGTGTCTGTGGACCGGAAGGCAAGACGTATGAGAATATCTGCCGTTTCAATGAGGTATATTTTCAGAAGAAAACAAATCTTAGCATGAAACACAAAGGACCCTGTGAATCAGCTCCTGTAATTTCTTTGCCACCTCAAGATGCACAGAATTTCACTGGAAGTGACATCCTTTTTGGATGTGAAGTTTCAGCCTACCCAATGCCTCATCTGGAGTGGAAGAAAAAAGGGAATAAAATGTTCCTTCCAGGATATGATGCCCATATTTCAATTCAGGTCAGAGGTGGACCTTTAAAATATGGAATGACAGGATGGTTGCAGATTCAAGGTATCAGAAAATCCGATGAAGGTGTTTATATCTGCCATACTAAAAATAAGTATGGTTCAGCCTACGCATCTGCAAGACTGAAAGTTATAGATAATGGTTCATCATCCTCATATCAACTTACTGCAGGCAACAGAATCACAAATTACAATCCACATTTTGGAGACTACTATGATCATTTTGAAGAAGATGAAGAATACGAATCTGGAGACTATGAAAAAGGGAACCAATTTCTATAA

>Short-Beaked Echidna (T. aculeatus): Kazald1 (XM_038758428.1): Nucleotide
ATGTCGCCCCCCCTCCTGCTTCTGCTGCTGCTCCTGCCGGCCCGTGCCCGCCCGCGCCCCGCAGGGCCCGACTACCTGAGGCGGGGCTGGCAGCGCCTGCTGGAGGAGGGCGAGGGCTGCGGGCAGTGCCAGCCGGAGCGGTGCCCCGCGCCCCGGGGCTGCCTGGCGGGGCGGGTGCGGGACGGCTGCGGCTGCTGCTGGGAGTGCGCTAACCTGGAGGCGCAGCTCTGCGACCTGGAGCCCGCCAACAGCCACTTCTACGGGCGCTGCGGGGACGGGCTCGAGTGCCGCCTGGACGCCGGGGACCCGCGGCGCGGAGAGGCCCCCGAGCCCCGGTGCCAGTGCCGCCAGGCCAGCCCGCTCTGCGGCTCCGACGGCCGCACCTACCCGCACAGCTGTCGCCTCCAGGAGGCGGCGCGGGCCCGGCCCGGGGCCAACCTCAGCCTGGCACACACCGGGCCCTGCGAGGCAGCACCCCAGATCATGTCTCCCCCGTTCGACATCTGGAATGTGACTGGACAGGATGTCATCTTTGGCTGCGAGGTCTTTGCCTACCCCATGGCATCCATCGAATGGAGGAAGGATGGGTTGGAGATCCTGCTACCAGGGGACGACCCCCACATCTCTGTACAGTTTAGGGGTGGTCCTCAGCAGTTTGAGGTGACCGGCTGGCTGCAGATCCAGGCTCTGAGGGCCAGTGATGAGGGGACCTACCGCTGCTTGGCTCGCAATGCCCTCGGCCAGGTGGAGGCCCTGGCCAGCCTGACTGTGCTCTCCCCGGACCAGCTGAACACCACGGAGCTCTCCCTGCTGCGCCCCCCTCACCTGCTGGCCGAGGACGACTACGAGAGCGAGGAGGGGGATGACTATTACTAG

>Short-Beaked Echidna (T. aculeatus): Kazald4 (Manually Annotated): Nucleotide
ATGAAGCTTCTAGTGAACATAGCAATACTAGTAGTCTTGGTGCCAGTATTTCAGAGTCTTCCCATCTTATACCACCAAAACTGGTTGAGATTACTAAGGGAAGGCAATAACTGTGGAAAATGTGATTTGAAACTCTGCTCCGAGCCTGAAAACTGTCCAGCTGGGACTGTGTTAGATCAGTGCGGCTGCTGCCCTGAGTGTGGGAACGTGGAAGGACAGGTCTGTGATTTGGATGGTGGCAGTGATTTCTATGGTCAGTGTGGACACCACTTGGAATGCGTACTGGATTCTGAAGAGCTGAAGCAAGGGGAAATCCCTGAACCCCAGTGCATGTGTAAATCCCAGGAAAGTGTCTGTGGACCAGAAGGCAAGACGTATGAGAATATCTGCCGTTTCAATGAGGTATATTTTCAGAAGAAAACAAATCTTAGCATGAAACACAAAGGACCCTGTGAATCAGCTCCTGTAATTTCCTTGCCACCTCAAGATGCACAGAATTTCACTGGAAGTGACATCCTTTTTGGATGTGAAGTTTCAGCCTACCCAATGCCTCATCTGgaatggaagaaaaaagggaataaAATGTTCCTTCCAGGATATGATGCCCATATTTCAATTCAGGTCAGAGGTGGACCTTCGAAACACGGAATGACAGGATGGTTGCAGATTCAAGGAATCAGAAAATCTGATGAAGGTGTTTATATCTGCCATACCAAAAACAAGTATGGTTCAGCCTATGCCTCTGCAAGATTAAGAGTTATAGATAATGGTTCATCATCTTCATATCAACTTACTGCAGGCAACAGAATCACAAATTACAATGCAGATTTTGGCGACAACTATAATCATTTTGAAGAAGATGAAGAATACGAATCTGGAGACTATGAAAAAGGGAACCAATTTCTATAA

>Gray Short-Tailed Opossum (M. domestica): Kazald1 (XM_001379379.3): Nucleotide
ATGTTTCGGCAGCCATCTGTCCTGGCCCCTGCTCTGGCAGTCCTCTTGTTTCTGCAGCCTCTGCCCCCGGCCGGCTCCCGTCCTCCCTCAGGCCCTGAGTACCTGCGGCGAGGCTGGCAGCGTCTGCTGGATGAGGGAGAGGGCTGCGGGCCCTGCCAGCCAGAGGAGTGCCCGACCCCGAGGGGCTGCTTGGCAGGGCGTGTCCTTGACGCGTGCGACTGCTGCTGGGAGTGCGCGAACCTGGAGGGCCAACTCTGTGACCTGGACCCAGAGGGTCATTTCTATGGGCGCTGTGGGGAGCACCTGGAGTGTCGGCTGGATGCAGGCGGGGACCTGCAGCGTGGGGAAGTGCCCGAGCCCCAATGCCTCTGCCGCTCTACCAGTCCACTCTGCGGTTCTGACGGGCGCACCTACGCACAGATCTGCAGTTTCCAGGAGGCTGCTCGGGCTTGGCCACAGGCCAACCTCAGTGTAATGCACTCAGGGCCCTGTGAGGCTGAACCCCAAATCTTGTCCCCACCTCGGGACATATGGAATGTAACTGGTCAGGATGTGATCTTCGGCTGTGAGGTGTTCGCCTATCCAATGGCCTCCATTGAGTGGAGAAAAGATGGAACAGAGACACTATTACCTGGAGATGATCCCCATATCTCTGTGCAGTTTAGGGGGGGCCCACAGAGGTTCGAAGTGACAGGCTGGTTGCAAATTCAGGCTATTCGATCCAGTGATGAGGGGACTTATCGATGTCTTGCCCGGAATGCCCTGGGCCAGACCACAGCCTCTGCTAGCCTCACAGTGTTCACCTTAGACCAGCTCAACAACACCAATATCTCCCTGCTTAATTCTTTGAATCCAACCCCTGAAGAGGAGTATGACAATGAAGAGGAGGATGACTATTACTAG

>Gray Short-Tailed Opossum (M. domestica): Kazald4 (EDITED - Modified from XM_007474003.1): Nucleotide
ATGCTCATGGTCCTGATGCAAGTTTTCCAGAGTCTTCCAACCTTGTATCAAGGAAGTTGGCAGAGATTTTTAAGGGAAGGAGATAACTGTGGAAAATGTGATTTAGAACTTTGTTCTCAGCCTGAAAACTGTCTAGCTGGGACTGTGTTAGACCGTTGTGGCTGTTGCTCTGAATGTGGGAATAGAGAAGGACAGATCTGTGACTTGGATGGCAATAATCATTCCTATGGACAATGTGGGAAAAACTTGGAGTGCATTTTAAATACTGAAGTGATGGAATATGGGGAAGTTCCTGAACCACAATGTGTTTGTGGATCCCCAGAAAGTGTCTGTGGACCTGAAGGGAAGACTTATGAGAATATTTGCCAGTTCAATGAGATTTATTCTCAGAAGAAAATCAATGTTAGCATAAAACACAAAGGACCATGTGAATCAgctcCTGTTATTTCTCTGGCACCTGAGGATACTGAGAACTTTATGGGAAATGACATCATTTTTAGATGTGAAGTTTCAGCCTATCCAATACCGCACCtggaatggaagaaaaaaggaaacaaaatttttCTTCCTGGGGATGATGCACATATTTCGATTCAGGTAAGAGGTGGACCTCAGAAACATGGCATGACAGCATGGCTACAAATTCAAGGGATCAGGAAATCAGATGAAGGTGTTTATATTTGCCATACCAGAAACAAATATGGCACAACTTATGCATCCGCCAGACTAAAAGTGATCAATCCTGGTTCTTCATCTAGACATCAAATCTCTACAAGAAACAGAATTAGAAATCTCAACACAGATCCTGGAAACTACTATGATtctggagaaaaggaagaatatgaATCTGGAGActatgaagaagaaaacaaattgatCTGA

>Common Brushtail Possum (T. vulpecula): Kazald1 (XM_036736280.1): Nucleotide
ATGGCTCGGCTGCCAGTGGTCCTGGCCCCGGCTCTGGCAGTCCTCTTGCTCCTGCAGTCTCTGCCCCCCGCTAGCACCCGCCCAGCTCCAGGCCCTGACTACCTGCGGCGAGGCTGGCAGCGGCTACTGGATGAGGGAGAGGGCTGCGGGCCCTGCCAGCCGGAGGAGTGCCCTACGCCACGGGGCTGCTTGGCAGGGCGTGTCCTGGACGCGTGCGACTGCTGCTGGGAGTGTGGGAACCTGGAGGGCCAACTCTGTGACCTAGACCCAGACGGCCACTTCTACGGGCGCTGCGGGGAGCACCTGGAGTGTCGGCTGGACGCAGGCGGGGACCTGCAGCGCGGAGAGGTGCCAGAGCCCCAGTGCCTCTGCCGCTCTACAAGCCCGCTCTGCGGCACGGATGGGCGCACTTACGCGCAGATCTGCAGTTTCCAGGAGGCTGCTCGGGCCTGGCCACAGGCCAACCTCACTGTAATGCACCCTGGACCCTGTGAGGCGGAACCCCAAATCCTGTCCCCACCTCGGGACGTGTGGAATGTGACTGGGCAGGATGTGATATTCGGCTGTGAGGTGTTTGCCTATCCAATGGCCTCCATTGAGTGGAGAAAGGATGGGACAGAGACACTGCTACCTGGAGATGATCCCCATATCTCTGTGCAGTTTAGGGGGGGGCCACAAAGGTTCGAAGTGACTGGCTGGTTGCAGATTCAGGCTGTTCGAGTGAGTGATGAGGGCACTTATCGATGCCTTGCCCGAAATGCCTTGGGCCTGACCACAGCCCCAGCTAGCCTCACAGTGCTCACCTTGGACCAGCTGAACAACACAACCATCCCCCTGCTTAATTCTTTGAGCCCAACTCCTGAAGAGGAGGCTGACAGTGAAGAGGGGGATGACTATTACTAG

>Common Brushtail Possum (T. vulpecula): Kazald4 (XM_036749746.1): Nucleotide
ATGCTGATGGTCCTGATACAAGTTTTCCAGAGTCTTCCCACCTTGTATCATGGAAGCTGGCTGAGATTATTAAGGGAAGGAGATAGCTGTGGAAAATGTGATTTAGAACTTTGTTCTCAGCCTGAAAACTGCCTGGCTGGGACTGTGTTAGACCGTTGCGGCTGCTGCTCTGAATGTGGGAATAGAGAAGGACAGATCTGTGACTTGGATGGCACTAATCATTTCTATGGGCAGTGTGGGCAAAACCTGGAGTGCATTTTAGATACAGAGGTGATGGAGTATGGGGAGGTTCCTGAACCACAGTGTGTTTGTGGATCCCAGGAAAGTGTCTGTGGACCTGAAGGGAAGACCTATGAAAATATCTGCCAGTTCAATGAGATTTATTCTCAGAAGAAAACCAATGTTAGCATAAAACACAAAGGACCGTGTGAATCAGCTCCTGTTATTTCCTTGGCACCTCAAAATACTGAGAACTTTATGGGAAATGATGTCATTTTTAGATGTGAAGTTTCAGCCTATCCAATACCATACCTGGAATGGAAGAAAAAAGGGGATAAAATTTTCCTTCCTGGTGATGATGCGCACATTTCAACCCAGGTGAGAGGTGGACCTCAGAAATATGGTGTGACAGGATGGCTACAAATTCAAGGGATAAGGAAATCAGACGAAGGTGTTTATATCTGCCATACCAGAAACAAATATGGCACAGCTTACGGATCTGCCAGACTAAAAGTTATCAATCCTGGTTCACCATCCAGATACCAAATCATTACAAGGAACAGAATTAGAAGTTCCAACACAGATTATGGAAACTATTATGATCCTGTAGAAGAAGAGGAAGAATATGAATCTGGAGACTATGAAGAAGGAAACAAATTGATTTGA

>Tasmanian Devil (S. harrisii): Kazald1 (XM_031955720.1): Nucleotide
ATGTCTCGGCAGCCAGCGGCCCTGGCCCCGGCTCTGGCGGTCCTCTTGCTCCTGCAGCCCCTGCCCCCCGCCAGCTCCCGTCCACCCTCGGGCCCTGACTACCTGCGGCGAGGCTGGCAACGGCTTCTGGATGAGGGAGAGGGCTGTGGGCCCTGCCAGCCGGAGGAGTGCCCCACGCCGCGGGGCTGCTTGGCGGGGCGTGTCCTGGACGCGTGCGACTGCTGCTGGGAGTGTGCGAACCTGGAGGGCCAACTCTGCGACTTGGACCCCGATGGGCATTTTTATGGGCGCTGCGGGGATCACCTGGAGTGCCGCCTGGACGCGGGCGGGGACCTGCACCGCGGAGAAGTGCCCGAGCCCCAGTGTGTCTGCCGCTCGGGCAGCCCGCTCTGCGGCTCCGACGGGCGCACCTACGCACAGATCTGCAGCTTCCAGGAGGCCGCTCGGGCCTGGCCGCAGGCCAACCTCAGCGTGATGCACCCCGGACCCTGCGAAGCGGAACCCCAGATCCTGACCCCACCTCGGGATGTGTGGAATGTGACTGGCCAGGATGTGATATTCGGCTGTGAAGTGTTTGCCTATCCAATGGCCTCCATCGAGTGGAGAAAGGATGGGACAGAGACGCTGCTACCCGGAGATGATCCCCAGATCTCTGTGCAGTTCAGGGGGGGGCCGCAAAGATTCGAAGTGACTGGCTGGTTGCAGATTCAGGCTGTTCGAATAAGTGATGAGGGTACTTACAGATGCCTTGCCCGAAATGCCTTGGGCCAGACCACAGCCCCAGCTAGCCTCACAGTGCTCACCTTGGATCAGCTGAACAACAAAAGCATCCCTCTACTTAATTCTTTGAGCCCAACTCTTGAAGAGGAGGCTGACAGTGAAGAGGGGGATGACTATTACTAG

>Tasmanian Devil (S. harrisii): Kazald4 (EDITED - Modified from XM_031949314.1): Nucleotide
atgaagcctctGGTGAGCATAGTAATGCTGATGGTCCTGACACAAGTTTTCCAGAGTCTTCCCAACTTGTATCATGGAAGCTGGCTGAGATTATTAAGGGAAGGAGATAACTGTGGAAAATGTGATTTAGAACTTTGTTCTCAACCTGAAAACTGCTTGGCTGGAACTGTGCTAGACCATTGTGGCTGCTGCTCTGAATGTGGGAATAGAGAAGGGCAGATCTGTGATTTGGATGGCAGTAATCACTTCTATGGGCAGTGTGGGCAAAACCTGCAGTGCATTTTAAATACTGAAGTGATGGAGTACGGGGAAGTTCCTGAACCACAGTGTGTTTGTGGATCTCAAGAAAGCGTTTGTGGACCCGAAGGGAAGACCTATGAGAATATTTGCCAGTTCAATGAGATTTATTCTCAGAAGAAAACTAATGTTAGCATAAAACACAAAGGACCATGTGAATCagctcCTGTTATTTCTTTACCACCTCAAAATACTCAGAACTTTGTGGGAAATGACATCCTTTTTAGATGTGAAGTTTCAGCTTATCCAATACCATACctggaatggaagaaaaaaggggataaAATTTTCCTTCCTGGTGATGATGCACATATTTCAATCCAGGTGAGAGGTGGACCTCAGAAATATGGTGTGACAGGATGGCTACAAATTCAAGCAATCAGGAAATCAGATGAAGGTGTTTATATTTGCCATACCAGAAACAAATATGGCACGACTTATGCATCTGCCAGATTAAAAGTTATCAATCCTGGTTCATCATCTAGATCTCAAGTCATAACAAGGAACATAATTAGAAGTCCCAACACAGATTATGGAAACTATTATAATCCTGAGGAAGAATATGAATCCGGAGactatgaagaagaaaacaaattgatTTGA

>Indian elephant (E. m. indicus): Kazald1 (XM_049855197.1): Nucleotide
ATGCCGCGGTCGCCCGCAGCTGCCTTGGCACTGCCCCTGCTACTGCTCCTGGTGCGGACGCCACCCCTGACCAGTGCGCGACCCTCCCGAGGCCCGGATTATCTGCGGCGCGGTTGGCTGCGGCTGCTGGCGGAGGGTGAGGGCTGTGAGCCCTGCCGGCCAGAAGAGTGCGCCGCGCCACGGGGCTGCCTGGCGGGCTCGGTACGCGACGCGTGCGGCTGCTGCTGGGAATGCGCCAACCTCGAGGGCCAACTCTGCGACCTGGACCCCGGCGCACACTTCTACGGGCGTTGCGGCGAGCAGCTCGAGTGCCGTTTGGACGCAGGTGGCGACCTTAGCCGCGGCGAGGTGCCGGAGCCGCTGTGTGCCTGCCGCTCGCAGCGTCCCCTCTGCGGCTCGGACGGCCGCACCTACGAGCAGATCTGCCGCTTGCAGGAGGCGGCCCGCGGGAGGCCCGATGCCAACCTCACTGTGGCGCACCCGGGGCCCTGCGAGTCGGAACCCCAGATTGTGTCACACCCACATGACATTTGGAATGTGACGGGGCAGGACGTAATCTTTGGCTGTGAAGTGTTTGCCTACCCTATGGCCTCCGTTGAGTGGAGGAAGGACGGCTTGGACATCCAGCTGCCAGGGGATGACCCCCACATCTCTGTGCAGTTTAGGGGGGGACCCCAGAGGTTTGAGGTGACGGGCTGGCTGCAGATCCAGGCAGTGCGTCCTAGTGATGAAGGCACCTACCGCTGCCTTGCCCGAAATGCACTGGGCCAGGTGGAGGCCTTGGCTAGCCTGACAGTGCTCACACCAGACCAGCTGAACTCCACAGGAATCCCCCAGCTGCAGTCCCTGAACCTTCTTCCTGAGGAGGAGGCTGAGAGTGAAGAGGGCGAGGACTACTACTAG

>Nine-Banded Armadillo (D. novemcinctus): Kazald1 (XM_004458567.3): Nucleotide
ATGCCGCAGCCGCCCGCAGCAGCCTTGACGCTGCCCCTGCTACTGCTGCTGGTGCGGACGCCGCCCCTGGCCAGCGCGCGGCCGTCGGCGGGCCCCGATTACCTGCAGCGCGGCTGGCTGCGGCTGCTGGCGGAGGGCGAGGGCTGCGCGCCCTGCCGGCCGGAGGAGTGCGCGGCGCCGCGGGGCTGCCTGGCGGGCCAGGTGCGCGACGCGTGCGGCTGCTGCTGGGAATGCGCCAACCTCGAGGGCCAGCTCTGCGACCTGGACCCCAGCGCTCACTTCTACGGGCGCTGCGGCGAGCAGCTTGAGTGCCGGCTGGACGCAGGCGGCGACCTGAGCCGCGGCGAGGTGCCCGAGCCGCTGTGCGCCTGCAGCTCGCAGCGGCCGCTCTGCGGCTCCGACGGCCGCACGTACGCGCAGATCTGCCGCCTGCAGGAGGCGGCCCACGCTCGGCCCGACACCAACCTCACCGTGGCACACTCGGGGCCCTGCGAAGCCGAGCCCCAGATTGTGTCGCACCCATATGACGTCTGGAATGTGACGGGGCAGGACGTGATCTTTGGCTGTGAGGTGTTTGCCTACCCCATGGCCTCTGTTGAGTGGAGGAAGGACGGCTTGGACATCCAGCTGCCAGGGGATGACCCCCACATCTCTGTGCAGTTTAGGGGAGGACCCCAGAGGTTTGAGGTGACAGGCTGGCTCCAGATCCAGGCTGTGCGCCCCAGCGATGAGGGCACATACCGCTGCCTTGCCCGCAATGCCCTGGGCCAGGCCGAGGCCCCAGCTCGCCTGACAGTGCTCACGCCGGACCAGCTGAACTCCACGGGGATCCCTCAGCTGCGGCCCCTGAACCTGCTTCCTGAGGAGAAGGCTGAGAGCGAAGAGGGCGAGGATTACTACTAG

>Human (H. sapiens): Kazald1 (NM_030929.5): Nucleotide
ATGCTGCCGCCGCCGCGGCCCGCAGCTGCCTTGGCGCTGCCTGTGCTCCTGCTACTGCTGGTGGTGCTGACGCCGCCCCCGACCGGCGCAAGGCCATCCCCAGGCCCAGATTACCTGCGGCGCGGCTGGATGCGGCTGCTAGCGGAGGGCGAGGGCTGCGCTCCCTGCCGGCCAGAAGAGTGCGCCGCGCCGCGGGGCTGCCTGGCGGGCAGGGTGCGCGACGCGTGCGGCTGCTGCTGGGAATGCGCCAACCTCGAGGGCCAGCTCTGCGACCTGGACCCCAGTGCTCACTTCTACGGGCACTGCGGCGAGCAGCTTGAGTGCCGGCTGGACACAGGCGGCGACCTGAGCCGCGGAGAGGTGCCGGAACCTCTGTGTGCCTGTCGTTCGCAGAGTCCGCTCTGCGGGTCCGACGGTCACACCTACTCCCAGATCTGCCGCCTGCAGGAGGCGGCCCGCGCTCGGCCCGATGCCAACCTCACTGTGGCACACCCGGGGCCCTGCGAATCGGGGCCCCAGATCGTGTCACATCCATATGACACTTGGAATGTGACAGGGCAGGATGTGATCTTTGGCTGTGAAGTGTTTGCCTACCCCATGGCCTCCATCGAGTGGAGGAAGGATGGCTTGGACATCCAGCTGCCAGGGGATGACCCCCACATCTCTGTGCAGTTTAGGGGTGGACCCCAGAGGTTTGAGGTGACTGGCTGGCTGCAGATCCAGGCTGTGCGTCCCAGTGATGAGGGCACTTACCGCTGCCTTGGCCGCAATGCCCTGGGTCAAGTGGAGGCCCCTGCTAGCTTGACAGTGCTCACACCTGACCAGCTGAACTCTACAGGCATCCCCCAGCTGCGATCACTAAACCTGGTTCCTGAGGAGGAGGCTGAGAGTGAAGAGAATGACGATTACTACTAG

>Mouse (M. musculus): Kazald1 (NM_001362398.1): Nucleotide
ATGCCCCGAGTGTTCACAGGGCTTCCAGCTAACTATGCTGCACCTACCTTGGCGCTGTCCTTGCTACTACCATTATTGCTGGTGGTGTGGACCCAGCTACCCGTTAGCGCGAGGCCGTCCACAGGCCCCGATTACCTGCGGCGAGGCTGGCTGCGGCTGCTAGCCGAGGGCGAGGGTTGTGCTCCCTGCCGGCCAGAAGAGTGCGCTGCGCCGCGGGGATGCCTAGCAGGCCGGGTGCGGGATGCGTGCGGCTGCTGCTGGGAATGCGCAAACCTGGAGGGCCAGCTCTGCGATCTGGACCCCAGCGCTAACTTCTACGGGCGCTGCGGCGAGCAGCTCGAGTGCAGGCTGGACGCGGGCGGTGACCTGAGTCGAGGAGAGGTGCCGGAGCCGCTGTGTGTCTGCCGCTCGCAGCGCCCGCTCTGTGGTTCGGACGGCCGAACCTACGCGCAGATCTGTCGCCTGCAGGAGGCCGCCCGCGCTCGGCTGGACGCTAACCTCACTGTGGTGCATCCGGGGCCCTGCGAATCGGAGCCCCAGATCCTGTCGCAGCCTCACAATATTTGGAATGTGACCGGACAGGATGTGATCTTTGGCTGTGAGGTGTTTGCCTACCCCATGGCCTCGATTGAGTGGAGGAAAGATGGCTTGGACATCCAGCTGCCGGGGGATGACCCTCATATCTCTGTGCAGTTTAGGGGTGGACCTCAGAAGTTTGAGGTGACTGGCTGGCTACAGATTCAAGCTTTGCGCCCTAGTGATGAGGGCACCTACCGTTGCCTTGCCCGGAATGCTCTGGGCCAAGCGGAAGCTTCTGCAACCCTCACAGTGCTCACACCAGAGCAGCTGAACGCCACGGGATTCTCCCAGCTGCAATCACGGAGTTTGTTTCCTGAGGAGGAGGAGGAGGCAGAAAGTGAAGAGTTGGGCGATTACTACTAG

>Large Flying Fox (P. vampyrus): Kazald1 (XM_011378867.2): Nucleotide
ATGCTACAGCCACCAGCAGCTGCCTTGGAGCTGCCGCTGCTACTGCTACTGCTGGTGGTGCAGGCGCCGCTCCCGACTGGTGCACGGCCGTCCACAGGCCCGGATTACCTGCGGCGCGGCTGGCTGCGGCTGCTGGCAGAGGGCGAGGGCTGCGCTCCCTGCCGGCCAGAGGAGTGCGCTGCGCCGCAGGGCTGCCTGGCCGGCAGGGTGCGCGACGCGTGCGGTTGCTGCTGGGAATGCGCCAACCTCGAGGGCCAGCTCTGCGACCTGGACCCCAGCGCCCACTTTTACGGGCGCTGCGGCGAGCAGCTTGAGTGCCGGTTGGACGCAGGCGGTGACCTGAGCCGCGGAGAGGTGCCAGAGCCGCTGTGTGCCTGCCTCTCGCAGCGCCCGCTCTGCGGTTCGGACCGCCGCACCTACGCGCAGATCTGCCGCCTACAAGAAGCGGCCCGCGCTCAGCCAGATGCCAACCTCACCGTGGCGCACCCAGGGCCCTGCGAATCGGAGCCCCAGATCGTGTCACACCCATTCGACATTTGGAATGTGACAGGACAGGACGTGGTCTTTGGCTGTGAGGTGTTTGCCTACCCCATGGCCTCCATCGAGTGGAGGAAAGATGGCTTGGACATTCAACTGCCAGGGGATGACCCCCACATCTCTGTGCAGTTTAGGGGTGGCCCCCAGAGGTTTGAAGTGACAGGCTGGCTACAGATTCAGGCTGTGCGTCCCAGCGATGAGGGCACCTACCGCTGCTTGGCCCGCAATGCCTTGGGCCAGGTGGAGGCCCCAGCTAGCCTGACTGTACTCACACCGGACCAGCTGAACTCCACAGGCATCCCCCATCTGCCGTCCCTGCACCTGGTTCCTGAGGAGGAAGCTGAGAGTGAAGAGGGCGATGATTACTACTAG

>Horse (E. caballus): Kazald1 (XM_023640748.1): Nucleotide
ATGCCACAGCCGCCCGCAGCTACCTTGGCGCTGCCCCTGCTACTGCTACTGCTGGTGGTGCGGACGCCGCCCCCGACTGGCGCGCGGCCGTCCCCAGGCCCCGATTACCTGCGGCGTGGCTGGCTGCGGCTGCTGGCGGAGGGCGAGGGCTGCGCTCCCTGCCGGCCAGAGGAGTGCGCCGCGCCAAGGGGCTGCCTGGCCGGCCGGGTGCGCGACGCGTGCGGTTGCTGCTGGGAATGCGCCAACCTCGAGGGCCAGCTCTGCGACCTGGACCCCAGCGCCCACTTCTACGGGCGCTGCGGTGAGCAGCTTGAGTGCCAGTTGGACACAGGCGGCGACCTGAGCCGCGGAGAGGTGCCGGAGCCGTTGTGTGCCTGCCGCTCACAGCGCCCGCTCTGCGGTTCCGACGGCCGCACCTACGCGCAGATCTGCCGCCTGCAGGAAGCCGCCCGAGCTCGGCCCGACGCCAACCTCACTGTTGCGCACCTGGGGCCCTGCGAATCTGAGCCCCAGATCGTGTTGCACCCATATGACATTTGGAATGTGACCGGGCAGGATGTGATCTTTGGCTGTGAGGTGTTTGCCTACCCCATGGCCTCCATCGAATGGAGGAAGGATGGCCTGGACATTCAGCTGCCAGGGGATGACCCTCACATCTCTGTGCAGTTTAGGGGTGGACCCCAGAGGTTTGAGGTGACGGGCTGGCTGCAGATCCAGTCTGTGCGTCCCAGCGATGAGGGCACCTACCGCTGCCTGGCCCGCAATGCTCTGGGCCAGGTTGAGGCCCCGGCTAGCTTGACAGTTCTCACACCGGACCAGCTGAACTCCACAGGCATCCCCCAGCTGCCATCCCTGCACCTGGTTCCTGAGGAGGAGGCTGAGAGTGAAGACAGCGAGGATTACTACTAG

>Dog (C. l. familiaris): Kazald1 (XM_038440336.1): Nucleotide
ATGCCACCGCCACCCGCTGCTGCCCTGGCTCTGCCCTCGCTACTGCTGCTGCTGCTGCTACGGACGCCGCCCCCGACAGGCGCGCGGCCGTCCCCAGGCCCCGATTACCTGCGGCGCGGCTGGCTGCGGCTGCTGGCGGAGGGCGAGGGCTGCGCTCCCTGCCGGCCAGAAGACTGCGCGGCGCCGCGGGGCTGCCTGGCCGGCCGGGTGCGCGACGCGTGCGGCTGCTGTTGGGAATGCGCCAACCTCGAGGGCCAGCTCTGCGACCTGGACCCCAGCGCCCACTTCTATGGGCGCTGCGGCGAGCAGCTTGAGTGCCGGTTGGACGCAGGCGGCGACCTGAGCCGCGGAGAGGTTCCGGAGCCTCTGTGTGCCTGCCGCTCGCAGCGCCCGCTTTGCGGATCCGACGGCCGCACCTACGCGCAGATCTGCCGCCTGCAGGAGGCGGCCCGTGCTCGGCCGGACGCCAACCTCACTGTGGCGCACCCGGGGCCCTGCGAATCGGAGCCTCAGATCGTGTTGCACCCATATGACATTTGGAACGTGACGGGGCAGGATGTGATCTTTGGCTGTGAGGTGTTTGCATACCCCATGGCATCCATCGAGTGGAGGAAGGACGGCTTGGACATTCAGCTACCAGGGGATGATCCCCACATCTCAGTGCAGTTCAGGGGTGGACCCCAGAGGTTTGAGGTGACAGGCTGGCTACAGATCCAGGCTGTGCGTCCCAGCGATGAGGGTATCTACCGCTGCCTGGCTCGCAATGCTCTGGGCCAGGTGGAGGCCCCAGCTAGCCTGACAGTGCTCACACCAGACCAGCTGAACTCCACAGGCCTCCCCCAGCTGCCATCCCTGCATCTGGTTCCTGAGGAGGTTGAGAGTGAAGAGGGAGAAGATTATTACTAG

>Gray Bichir (P. senegalus): Kazald1 (XM_039734989.1): Nucleotide
ATGAGGCACTCAGCTTGTCAATACACCAGCTTAACAGTGCTGGCTCTGTTGTGTTTGGTGTGGGCGAACAGTCAAAGAGCTTTGGCAGTGCCAAGGGGACCAGATTATCTTCAGCGTGGCTGGCAGAGGCTCCTTGAAGAAGGTGAGAACTGCGCTGACTGCCGAGCAGATGAGTGTCCTTCTCCTAGGGGATGCCTGGCAGGAGTGGTGCTGGATCATTGTGACTGCTGCTGGGAATGTGCCAATCTGGAGGGCCAGATCTGTGACTTGGATAACACCAATCATTTCTATGGCAAATGTGGAGAGAACCTTGAGTGCAGGCTGGACCTAGGAGACCTTCGGGAAGGGGAAGTTCCTGAACCACAGTGTACTTGCACATCTAACAAGGCTGTATGTGGCTCTGATGGAAAGACCTACCCGCAGATATGTAAATTCCAGGAAGCTGCAAATGCTCATCCTACTAATAATCTGAAAGTGCAGCATGAAGGACCCTGTGAAGCAGCACCCCATATTGTCTCCCCTCCATATGACATCTGGAATGTTACTGGAGAAGATGTCATATTTGGATGTGAGGTTTTCGCCTATCCCATGGCTTCAATTGAATGGAGAAAAGATGGCAATGAAATGTTCTTGCCAGGAGATGATCCTCACATCTCAGTTCAGTTCAGGGGAGGTCCCCAGAAGTATGAGGTCTCAGGATGGCTGCAGATCCAGGGGATTCGGCATGGAGATGAAGGGACATACCACTGTTATGCCAAGAACAGACATGGGGAAGTGGAAGCCACTGCCAGCTTAACTGTGTTCAAAGCAGGTCAGATTAACATGACGGCTCTGCAGCAGCTGAGGACTTCTTCCCATTATACAGAGGATTACTCGGAAAGTGAAGATGGTGATGACTATTATTAA

>Gray Bichir (P. senegalus): Kazald2 (XM_039751854.1): Nucleotide
ATGGTTTGCAGGATGTTCATTGTAGGGGTTATTGCACTGGCTGTTGCACACAGCATTCCAGTTGAAAGGTTCCAGCAGCTGGAATGGCAACGGCTGCTGGAAGAAGCTGAGGATTGCCCAAAATGCCAGGTCGAGTTGTGTCGACCTCCTGTGGGATGCCCAGCTGGGCTAGTGCGGGATCACTGTGGATGCTGCTGGGAGTGTGGAAATGCAGAGGGCCAACTCTGTGACCTTGATGCCTCAAGCAATTTCTATGGGAGATGTGGGGAAGATCTGGAGTGTGAGATCCAAGATGAAGATCTCTCTGCTGGAGAAGTCCCTGTTCCACAGTGTGTGTGCACCAACCAAGAGGTCATCTGTGGAACAGACGGGAAAACCTATGCGAACATCTGCAAGCTACGAGAAGCTAAAATCCAGCAGACAAAAAGAGAAAACCTGACAATTTCTCACAAAGGGCCCTGCAAAACAGCACCCTTAATTTCGACACCACCTCGTGATATCATAAATGtagaaggaagtgatgtcatctttggcTGTGAGGTTTCTTCTTACCCAATGGCATTTGTCGAATGGCGAAAGGAAGGACAGAGCATCTTTTTGCCAGCAGATGATTCCCATATGGCTGTGCAGgccagAGGTGGACCACAGCGCTTTGAAATCACTGGCTGGCTGCAGATACAGAAGATTCGAAAAGAAGATGAAGGCATCTACACCTGTTTTGCCAAGAACAAATATGGAGAGGTTTCTGCCTCTGCAAACCTCCAGATAATTGATATGGATTCTCCACTGGCAAGTAAGCTGAAGCACTACAAGACAGGGGTCTTTGACATCACAGATGATGATGAAGATCTTGAGGAAGGTGCAAGTGGTTACAGATACTGA

>Gray Bichir (P. senegalus): Kazald3 (XM_039770188.1): Nucleotide
ATGCTTCTGCTGACGCTTCTGCTTTCGGGAGTGCACACATTCCCAGCTAACGTTTCAAGCCCTTCGGCAACCTCCAATCCAAGCTTACTAGCACTTACTGCCATAGACTGCCCACCGTGCCAGCCCGAGCTGTGCCCACTAACACCCTTGTGTCCAGCAGGGTGGGTGCTGGGTCGTTGTGGCTGCTGTCAGGAATGTGGGAATGTGGAAGGACAGCCGTGTGACCTTGACCCCCGAGGAGCTTTCTACGGGCGATGCGGTCGTCACCTACGCTGTCAGCTGGACACTGCCGATCTGCGGCACGGAGACATCCCGGAGCCACGATGTGTTTGCGAATCTCAGCAAGTGGTTTGCGGGTCGGATGGCGCGACCTACGAGAATATCTGTCGCATGGAGGAAAGGACACAGCATAGTGTAACTGTGACGAGCAGCGGCCCATGTGAAGCAGCTCCCCAGATCAAACTACCTCCTCAGAACCTGGTCAGTGTGACTGGTAAAGATATCATCTTCCATTGTGAAGTCTTTGCTTTTCCCATGGTTACAATAGAATGGTGGAAAGATGACCACTCGGAGAGTCTGCCTGGTGATGACCCTCATATTTCTGTGCAATGCCGAGGAGGACCAATGCATTATGAACTTTCAAGCTGGCTGCAGATCGAGACTCTCAGAAAACATGATGCTGGGATGTATCACTGTGTGGCTTCAAACAAATTTGGCAGAGTGATGGCTTCTGCTAATCTCACTGTAGTGGATGAAGattttttgccTGTTCAAGAACTGCAACCTGAAAGCGCAGAGGATGAggattattattaa

>Gray Bichir (P. senegalus): Kazald4 (XM_039775254.1): Nucleotide
ATGGCATCACTGCTTGGGCCTCGGAGCTTGCTGGCACTCAGCCACATCGTCCTCTTCTTGGCACCTTCTCGATGTGCTCCAGGTTTCTACCATCGCGGCTGGCTGAGGCTCATGAAGGAGGGAAACCTCTGTGGACCCTGCAGGCCCGATCGGTGTCCCCCGACACCCCCTAGCTGCCCAGCGGGCACGGTGCTCGATGACTGCGGCTGCTGCGAAGAGTGCGCAAATGTGGAGGGGCAGATGTGCGACCCCGACGGCTCTCAGAAGTTCTACGGGCGCTGCGGGGAGGGCTTGGAGTGTCGGAGGAAGACCCCCACGCAGTCCGCTGAGCCCCAGTGTGTCTGCAGCTCAAGCCACGTGGTGTGCGGCTCCAACAACCGAACCTACCAGAATGAATGCCAGCTGCGGGAGGCCATCCACAGAGACGTCTCTGGTCTTCTTCATCTCCAGCGCCAGGGGCCATGTGCAACTGCTCCTCAGATCTCTCGTCCACCCAGAGACCTCCAGATGCAGGCAGGAGGTGACGTCACGTTCGGCTGCGAGGTCACAGCCTACCCCGTGGCCCACCTGGACTGGAAGAGGAAGGGGAAAGAGACGTTCCTCCCTGGAGACGATGTGAACGTGTCCGTGCAGGTCCGTGGCGGTCCTCGGCGCCATGGGATTACCAGCTGGCTGCAGATCCACTCCGTCAAGAAGTCCGATGAAGGGGTCTACATCTGCTACACTCGAAATGCTTACGGTGAGAGCTTTGCTTCAGCAGAGCTGCAAGTCATCGATGGAGGTCCTTCCCGTCCAGTGATGAAGACCATCATCAGCAGCAGGATCTCCAGCCTCCTCCAGATAGAAGACGACGAAGACTATGATGAAGATACAGAAGGGGGAGATGATGATGGCGACCCTGAGTCAGGGGTCGTGTCCCCCTAA

>Sterlet (A. ruthenus): Kazald1a (XM_034031698.2): Nucleotide
ATGCAATGCTTGGTGGGCCAAGCCTTCTGCTCTGGAGCGCTGGTTCTGCTGTGTCTGAGTTTGTTCTCCTGGCAACCAATCTCAACAGCTCCTGGAAGCCCTGATTACCTGCAACTTGGCTGGAAGAGGCTGCTGGAGGAAGGGGAGAGCTGTGCCGACTGCCAGCCAGACGAGTGCCCCCCTCCAAGAGGATGTTTGTCGGGGGTGGTGATAGACCATTGTGACTGCTGCTGGGAGTGCGCCAATCTGGAGGGGCAGATCTGTGACTTGGACAACACCAACCACTTCTATGGGAAGTGTGGGGAGAACCTGGAGTGCAGGCTGGACCTTGGAGACCTGTGGGAGGAGGAGGTCCCAGAGCCTCAGTGCACCTGCGTCTCCAATAAAGCAGTCTGTGGCTCTGATGGCAAGACCTACCCACAGATCTGCAAATTCCAAGAGGCAGCCAATGCCCAGCCTCGTACCAACCTGACAGTGTCCCACGAGGGTCCATGTGAAGCAGCTCCCCACATCATCTCACCACCCTATGACATATGGAACCTGACTGGGAGGGATGTCATTTTTGGCTGCGAGGTCTTTGCCTACCCCATGGCTTCCATTGAGTGGAGAAAGGATGGGACAGAAATGTTTCTACCTGGAGATGACCCGCATATATCTGTTCAGTTTAGGGGTGGTCCCCAGAAGTATGAGGTGTCAGGCTGGCTGCAGATCCAGCGAATTCGGCTGACGGATGAGGGAACTTACCACTGCTATGCAAAGAACCGACACGGGGAAGTGGCAGCGAAGGCCAGTCTAACTGTTATCCCGCCAGACCAGATGAATCTGACAGCCCTTCACCTGCTTAGATTACCCCATCACCAAGAGGAAGACTATTCCGACTCTGAGGACTTTGATGACTATTATTAA

>Sterlet (A. ruthenus): Kazald2a (XM_034014737.2): Nucleotide
ATGGATTGCATGCTGTTGATAGTACTGCTGTTAGCAGTAGAGGCGACACTCAGCATACCCATGGAGAGGTTCCAGCAGCTGGGCTGGCAAAGGCTGCTGGAGGACCTAGAAGAGTGTTCAGAGTGCCAGCCTGAGCTCTGTAACTCCCCCCAGCGCTGCCCAGCTGGCAGGGTGCAGGACCACTGCGGGTGCTGTTGGGAGTGCAGCAATGCAGAGGGGCAGCTCTGTGACCTGGACACTTCCAGCAACTTCTACGGGATGTGCGGCAAGGACCTGGAGTGCGAGATCCAGGACAAGGACCTGAACTCAGGTGAGATTCCAGAGCCCCAGTGTGTCTGCACCAGGCAGGAGGTCCTCTGCGGGTCAGATGGGAAGACCTACGAAAACATCTGCAAATTCAGAGAGGGCCAGTTCCAGCACAGGAAGAAGGAAGAACTTACTGTTGCACACAAGGGTCCCTGCAAAACAGCACCATTTATTGCCACTCCACCACGTGATATCGTAAATGTGGAAGGAAGTGACGTCATCTTCGGCTGTGAGGTGTCGTCGTACCCGATGGCGATTGTGGAGTGGAGGAAGGAAGGAAACGGCATTTTCTTACCTGCTGATGATTCTCACATGGCAGTGCAGGCCAGAGGTGGACCTCAGCGCTTTGAGCTCACCGGCTGGCTGCAGATACAACGGGTTCAGAAGGAGGATGAGGGAATGTACACCTGCTGTGCCAAAAACGAGTTTGGAGAAGTGTCTGCCTCTGCAAGACTCCAGGTTATTAACCCGGATTCCCCACTGGCAAGTAAAGTGAAACCTTTCAAAACTGGAGTTTACGATATCACAGATGACGAGGAAGACATTGAGTATGGAGGAAGTGGCTATTCATATTAA

>Sterlet (A. ruthenus): Kazald2b (XM_034034188.2): Nucleotide
ATGGCTTGCATGCTGTCGATGGTAGTACTGCTGTTAGCAGTGGAGGTGACACACAGCCTACCCATGGAGAGGTTCCAGCAGCTGGGCTGGCAGAGGCTGCTGGAGGATGTAGAGGAGTGTTCCGAGTGCCATCCTGAGCTTTGTAATTCCCCTCAGCGCTGCCCAGCTGGCCGGGTGAAGGACCTCTGCAGGTGCTGCTGGGAGTGCGGCAATGCAGAGGGGCAGCTCTGTGACCTGGATGCCTCCAGCAACTTCTATGGGATCTGCGGCAAGGACCTGGTGTGCGAGATCCAGGATGAGGACCTGAACTCAGGGGAGATCCCAGAGCCCCAGTGTGTCTGCACCAGCCAGGAGGTCCTCTGCGGGTCAGATGGGAAGACCTACGAAAACATCTGCAAATTCAGAGAGCGCATGTTCCAGCACAGGCAGAAAGAAGAACTTACTGCTGCACACCAAGGTCCCTGCAAAACAGCACCATTTATTGCCACTCCACCACGTGATATCATAAACGTGGAAGGAAGTGACATAATCTTCGGTTGTGAGGTGTCATCGTATCCAATGGCGATTGTGGAGTGGCGGAAGGAGGGAAACAGCATTTTCTTACCTGCTGATGATTCCCATATGGCAGTGCAGGCCAGAGGAGGACCTCAGCGCTTTGAGCTCACCGGCTGGCTGCAGATACAACGGGTGCGAAAGGAGGATCAGGGGATGTACACCTGCTATGCCAAAAACCAGTTTGGAGAAGCCTCTGCCTCTGCAAGACTCCAGGTTATCAACCCAGATTCCCCACTGGCAAGTAAAGTGAAATCTTTCAAAACTGGAGTTTATGACATCACAGATGACGAAGAAGACATTGAGTATGGAGGAAGTGGCTATTCATATTAA

>Sterlet (A. ruthenus): Kazald3a (XM_033996606.2): Nucleotide
ATGGCTTGCGATGATAAAATATGCACGTTTTATTTGAAACATAGAGAGAGCAGGCTGTTGGCTACAATGGTTTATTGCAGACTGTTGTTTTTTCTGGTTTGTATCTGTCACGGAGACAGTTTCCCTAACCCCGGACAGGGCGATGGCTTTGCTGTAGTCGGTGCTGAACAAGATGATGCCACAGATTGCCACCCGTGTACCCTGGAGCTTTGCCCAGTAGCTGTAGACTGCAGGGCTGGGCTCGTATTGGACCGCTGTGGTTGTTGCATGGAGTGCGGTAATATCGAGGCTCAGCCGTGTGATTTGGACAGCACCAATAGTTTTTACGGCCTTTGCGGGGACAACCTCGAGTGTAGGATGGACATCTCGGTCCTGGAGCACGGGGAGGTGCCCGAGCCGCAGTGTGTGTGTATATCTCAGGAGGCGGTGTGCGGGTCAGATGGCAGGACCTACGAGAACGTCTGTAAATTTAAAGAAGCGGCACTCGGGCAGACGAGCGTTGTCCGCACCGGGCCATGTTTCACAGTGCCCCGTATAGAGCATCCACCCCAGGACCATGTGAACGTGACAGGCAGTGACATCATCTTCCTGTGTGAAGTCTTTGCCTTTCCCATGGCGGTGATAGAATGGAGGAAGGATGGTGACGACAGCAGTCTCCCTGGCGATGATCCTCACATCTCTGTGCAGTCCAGGGGCGGTCCCATGAAGTACGAGCTGTCAAGCTGGCTGCAGATCGAAAGAGTTACAAAAGAAGACGCGGGCACTTACCGTTGTGTTGCGAGTAACAGACTGGGCTGGATAACAGCCTCGGCTGTGCTGGCAGTCCTTGAGGAAGATGTTGCATCTTCTATTTCATCTGCAAATACAACAGAAGCGGTCATCTCTGATCACACAGAAGATTACTATGATTATTAG

>Sterlet (A. ruthenus): Kazald3b (XM_034919857.1): Nucleotide
ATGGCTTGCGATGATAAAATATGCACGTTTTATTTGAAACATAGAGAGAGCAGGCTGTTGGCTACAATGGTTTATTGCAGACTGTTGTTTTTTCTGGTTTGTATCTGTCACGGAGACAGTTTCCCTAACCCCGGACAGGGCGATGGCTTTGCTGTAGTCGGTGCTGAACAAGATGATGCCACAGATTGCCACCCGTGTACCCTGGAGCTTTGCCCAGTAGCTGTAGACTGCAGGGCTGGGCTCGTATTGGACCGCTGTGGTTGTTGCATGGAGTGCGGTAATATCGAGGCTCAGCCGTGTGATTTGGACAGCACCAATAGTTTTTACGGCCTTTGTGGGGACAACCTCGAGTGCAGGATGGACATCTCGGTCCTGGAGCACGGGGAGGTGCCCGAGCCGCAGTGTGTGTGTGTATCTCAGGAGGCGGTGTGCGGGTCAGATGGCAGGACCTACGAGAACGTCTGTAAATTTAAAGAAGCGGCACTCGGGGAGACGAGCGTTGTCCGCACCGGGCCATGTTTCACAGTGCCCCGTATACAGCATCCACCCCAGGACCATGTGAACGTGACAGGCAGTGACATCATCTTCCTGTGTGAAGTCTTTGCGTTTCCCATGGCCGTGATAGAATGGAGAAAGGATGGCGACGACAGCAGTCTCCCTGGCGATGATCCTCACATCTCTGTGCAGTCCAGGGGCGGTCCCATGAAGTATGAGCTGTCAAGCTGGCTGCAGATCGAAAGAGTTACAAAAGAAGACGCGGGCACTTACCGTTGTGTTGCGCGTAACAGACTGGGCTGGATAACAGCCTCGGCTGTGCTGGCAGTCCTTGAGGAAGATGTTGCATCTTCTATTTCATCTGCAAATACAACAGAAGCGGTCATCTCTGATCACACAGAAGATTACTATGATTATTAG

>Sterlet (A. ruthenus): Kazald4a (EDITED - Modified from XM_034021371.2): Nucleotide
ATGTCCCTGGTAATCACTCTCACTCTGCTTCTCTCTGTGCCATTAGTTCATGGCAGACCTCGGTTCTACCATCGTGGCTGGTTGCGGCTGCTGAAGGAAGGGGAAAGCTGTGGAGACTGCCGGCTGGACTTGTGCCCTGCAGCGCCCTCTAGCTGCCCGGCGGGCGTGGTGCTGGATGAGTGCGGGTGCTGTAAGGAGTGTGGGAATGTGGAGGGGCAGATCTGTGACCCAGATGGGAAACAGCGCTTCTACGGGCAATGCGGGGAGGGCTTGGAGTGTGTAAAAGACTCCAGCAGGACCCCCGAGCCGCAGTGTATGTGTCTCTCTGGGGACACTGTGTGTGGATCTGACGGCAGGACCTACAAGAACGAGTGCAGGCTCCGGGAGGCCAGCTATGGGGGTGCGGCCAACCTGAGCGTCAAACAACAGGGCCCCTGCTCCACAGTTCCCCTGATCTCTCGCGCTCCTCGAGACTTGCAGAACTACACAGGAAATGACATCATTTTTGGTTGTGAGGTGTCTGCTTATCCCATGGCTCACTTGGGATGGAGGAAGAAGGGGAAGGAGACCTTCCTGCCTGGAGATGATGCTCACATCTCAGTTCAGGTAAGAGGAGGACCTCAGCGATATGGGATCACCGGTTGGCTGCAGATTCAGGGTGTCACGAAGTCTGACGAGGGTGTGTATACCTGCTACACCCGCAATGCGTATGGAGAGGCCTACGCCTCGGCTAGCCTCCAAGTGATTGATCAAGATGTCACATCCTCAATGATGAAGATGAGGGTCGGCAGCCAGACCTCTAATTACCTTGAGGAGGAAGAGGAAGAGTTCTATGATGATACAGAGGAGGGGGAGGATGATGGGGATTATGAGTCAGGAGAGTACCCTGAATAA

>Sterlet (A. ruthenus): Kazald4b (XM_034926675.1): Nucleotide
ATGTCCCTTGTAATCACTCTCACTCTGCTTCTCTCTGTGCCATTGGCTCATGGCGCACCTCGGTTCTACCATCGTGGCTGGTTGCGGCTGCTGAAGGAAGGGGACAGCTGTGAAGAGTGCCGGCTGGACTTGTGCCCTGCAGCGCCCTCTAGCTGCCCGGCGGGCGTGGTGCTGGATGAGTGCGGGTGCTGTAAGGAGTGTGGGAATGTGGAGGGGCAGATCTGTGACCCCGATGGGAAACAGCGTTTCTACGGGCGATGTGGGGAGGGCTTGGAGTGTGGAAATGACTCCAGCAGGACCCCCGAGCCGCAGTGTATGTGTCTCTCTGGGGAGACTGTGTGTGGATCTGACGGCAGGACCTATAAGAACGAGTGCAGACTCCGGGAGGCCAGCTGTGGGGGTGCGGCCAACCTGAGTGTCAAACAACAGGGCCCCTGCTCCACAGTTCCCCTGATCTCTCGCGCACCTCGAGACTTGCAGAACTACACAGGAAATGACATCATTTTTGGTTGTGAGGTGTCTGCTTATCCCATGGCTCACCTGGGATGGAGGAAGAAGGGGAAGGAGACCTTCCTGCCTGGAGATGATGCTCACATCTCAGTTCAGGTAAGAGGAGGACCTCAGCGATATGGGATCACCGGCTGGCTGCAGATTCAGGGTGTCACGAAGTCTGACGAGGGTGTGTATACCTGCTACACCCGCAATGCGTATGGAGAGGCCTACGCCTCGGCTAGCCTCCAAGTGATTGATCAAGACGTCACATCCTCAATGATGAAGATGAGGGTCGGCAGCCAGACCTCTAATTACCTCGAGGAGGAAGAGGAAGAGTTCTATGATGATACAGAGGAGGGGGAGGACGATGGGGATTATGAGTCAGGAGAGTACCCCGAATAA

>American Paddlefish (P. spathula): Kazald1a (XM_041260603.1): Nucleotide
ATGCGATGCTTGGTGGGCCAAGCCTTCTGCTCTGGAGCGTTGGTTCTGCTGTGCCTGAGCTTGTTCTCCTGGCAACCAATCTCAACAGCCCCTGGAAGCCCGGATTACCTGCAACGTGGCTGGCAGAGGCTGCTGGAGGAAGGGGAGAGCTGTGCCGACTGCCAACCAGACGAGTGCCCCCCTCCAAGAGGATGTCTGTCAGGGGTGGTGATAGACCACTGTGACTGCTGCTGGGAGTGCGCCAATCTGGAGGGGCAGATCTGTGACTTGGACAACACCAACCACTTCTATGGAAAGTGTGGGAAGAACCTGGAGTGCAGGCTGGACCTTGGAGACCTGTGGGAGGGGGAGGTCCCAGAGCCTCAGTGTACCTGCGTCTCCAATAAGGCAGTCTGTGGCACTGATGGCAAGACCTACCCCCAGATCTGCAAATTCCAAGAGGCAGCCAATGCCCAGCCTCATGCCAACCTGACAGTGTCCCACGAGGGTCCATGTGAAGCAGCTCCCCACATCATCTCACCACCCTATGACATATGGAACGTGACAGGGAGGGATGTCATTTTTGGCTGTGAGGTCTTTGCCTACCCCATGGCTTCCATTGAGTGGAGAAAGGATGGCACAGAAATGTTTCTACCTGGTGATGACCCACATATATCTGTTCAGTTTAGGGGCGGTCCCCAGAAGTATGAGGTGTCAGGCTGGCTGCAGATTCAGCGAATTCGGCTGACAGATGAGGGAACTTACCACTGCCATGCGAAGAACCGACACGGGGAAGTGGCAGCAAAGGCCAGTCTAACTGTTATACCACCAGACCAGATGAATCTGACTGCACTCCACCTGCTCAGATTACCCCATCACCAAGAGGAAGACTTCTCCAACGCTGAGGACTTTGATGACTATTATTAA

>American Paddlefish (P. spathula): Kazald1b (EDITED - Modified from XM_041268950.1): Nucleotide
ATGCGATGCTTGGTGGGCCAAGCCTTCTGCTCTGGAGCGCTGGTTCTACTGTGTCTGAGCTTATTCTTCTGGCAACCAATCTCAACAGCTCCTGGAAGCCCGGATTACCTGCAACGTGGCTGGCAGAGGCTGCTGGAGGAAGGGGAGAGCTGTGCTGACTGCCAGCCAGACGAGTGCCCCCCTCCAAGAGGATGTCTGTCGGGGGTGGTGATAGACCACTGTGACTGCTGCTGGGAGTGCGCCAATCTGGAGGGCCAGATCTGTGACTTGGACAACACCAACCACTTCTATGGGAAGTGTGGGGAGAACCTGGAGTGCAGGCTGGACCTTGGAGACCTGTGGGAGGGGGAGGTCCCAGAGCCTCAGTGCACCTGTGTCTCCAATAAGGCAGTCTGTGGCTCTGATGGCAAGACCTACCCACAGATTTGCAAATTCCAAGAGGCAGCCAATGCCCATTCTGGTGCCAACCTGACAGTGTCCCATGAGGGTCCGTGTGAAGCAGCTCCCCACATCATCTCACCACCCTATGACATATGGAACTTGACAGGGAGGGATGTCATTTTTGGCTGTGAGGTCTTTGCCTACCCCATGGCTTCCATTGAGTGGAGAAAGGATGGCACAGAAATGTTTCTACCTGGTGATGACCCACATATATCTGTTCAGTTTAGGGGAGGTCCCCAGAAGTATGAAATGTCAGGCTGGCTGCAGATCCAGCGAATTCGGCTGACAGATGAGGGAACTTACCACTGCTATGCGAAGAACCGACACGGGGAAGTGGCAGCGAAGGCCAGTCTAACTGTTATCCCGCCAGACCAGATGAATCTGACTGCACTCCACCTGCTCAGATTACCCCATCACCAAGAGGAAGACTTCTCCAACGCAGAGGACTTTGATGACTATTATTAA

>American Paddlefish (P. spathula): Kazald2a (XM_041260775.1): Nucleotide
ATGGCTTGCATGCTATTGATGGTAGCACTGCTGTTAGTAGTAGAGGGGACACACAGCCTGCCCATGGAGAGGTTCCAGCAGCTGGGCTGGCAGAGGCTGCTGGAGGATGTAGAGGAGTGTTCCGAGTGTCATCCTGAGCTTTGTAATTCCCCTCAGCGCTGCCCAGCTGGCCGGGTGAAGGATCTCTGCAGGTGCTGCTGGGAGTGCGGCAATGCAGAGGGTCAGCTCTGTGACCTGGATGCCTCTAGCAACTTCTACGGGATTTGCGGCAAGGACCTGGTGTGCAAGACCCAGGACGAGGACCTGAACTCAGGGGAGATTCCAGAGCCCCAGTGTGTCTGCACCAGCCAGGAGGTCCTCTGCGGGTCAGATGGGAAGACCTACGAAAACATCTGCAAATTCAGGGAGGGCATGTTCCAGCACAGGATGAAGGAAGAACTTACTGCTGCACACCAGGGTCCCTGCAAAACAGCACCATTTATTGCCACGCCACCACGTGATATCATAAATGTGGAAGGAAGTGACATAATTTTCGGCTGTGAGGTGTCATCGTATCCAATGGCGATTGTGGAGTGGCGGAAGGAAGGAAACAGCATTTTCTTACCTGCTGATGATTCCCATATGGCAGTACAGGCCAGAGGAGGACCTCAGCGCTTTGAGCTCACCGGCTGGCTGCAGATACAACGGGTTCAGAAGGAGGATCAGGGGGTGTACACCTGCCATGCCAAAAACAAGTTTGGAGAAACGTCTGCCTCTGCAAGACTCCAGGTTATCAACCCAGATTCCCCACTGGCAAGTAAAGTGAAATCTTTCAAAACTGGAGTTTATGACATCACAGATGATGAAGAAGACATTGAGTATGGAGGAAGTGGCTATTCATATTAA

>American Paddlefish (P. spathula): Kazald2b (XM_041269498.1): Nucleotide
ATGGACTGCATGCTGTTGATGGTTGCTCTACTGTTAGCAGTAGAGGTGACACACAGCATACCCATAGAGAGGTTCCAGCAGCTGGGCTGGCAGAGGCTGCTGGAAGACCTAGAAGAGTGTTCAGTGTGCCAGCCTGAGCTCTGCAAATCTCCCCAGCATTGCCCGGCTGGCCAGGTGCAGGACCACTGCGGGTGCTGCTGGGAGTGCGGCAATGCAGAGGGGCAGTTCTGTGACCTGGACACCTCCAGGAACTTCTACGGGATGTGCGGCAAGGACCTGGAGTGTGAGATCCAGGACAAGGACCTGAACTCAGGCGAGATTCCAGAGCCCCAGTGCGTCTGCACCAGGCAGGAGGTCCTCTGCGGGTCAGATGGGAAGACCTACGAAAACATCTGCAAATTCAGAGAGGGCCAGTTCCAGCGCAGGAAGAAGGAAGAACTTACTGTTGCACACAAGGGTCCCTGCAAAACAGCACCACTTATTACCACTCCACCACGTGATATTGTAAATGTGGAAGGACGTGACGTCATCTTCGGCTGTGAGGTGTCCTCGTACCCGATGGCGACTGTGGAGTGGAGGAAGGAAGGAAACAGCTTTTTCTTACCTGCAGATGATTCGCACATGGCAGTGCAGGCCAGAGGTGGACCTCAGCGCTTTGAGCTCACCGGCTGGCTCCAGATACAACGGGTCCAGAAGGAGGATGAGGGAATGTACACCTGCTATGCCAAAAACGAGTTTGGAGAAGTGTCTGCCACAGCAAGACTCCAGGTTATTAACCCAGATTCCCCCCTGGCAAGTAAAGTGAAGCCTTTCAAAACTGGAGTTTACCATATCACAGATGATGAGGAAGACATTGAGTATGGAGGAAGTGGCTATTCATATTAA

>American Paddlefish (P. spathula): Kazald3a (XM_041232040.1): Nucleotide
ATGGTTTATTGCAGACTCTTGTTTTTACTGGCTTGTGTCTGTCTGGGAGACAGTTTCCCTAACCCCGGACAGGGCGATGGCTTTGCTCTAGTGAGCACTGAACAAGACGGTGCCACAGATTGCGACCCGTGTGCCCTGGATCTGTGCCCGGCAGCTGTGGACTGCAGGGCTGGGCTCGTATTGGACCGCTGTGGCTGTTGCAAAGAGTGCGGTAATATCGAGGCTCAGCCGTGTGATTTGGACAGCACCAATAGCTTTTACGGCCTTTGCGGGGACAACCTCGAGTGCAGGATGAACATCTCAGTCCTGGAGCACGGGGAGGTGCCGGAGCCGCAGTGCGTGTGTGTCTCTCAGGAGGCGGTGTGCGGGTCAGACGGCAGGACCTACGAGAACGTCTGTAAATTTACAGAAGCGGCACTCGGGCAGACGAGCGTTATCAGCACCGGGCCATGTTTAACAGTGCCCCGTATAGCGCATCCACCCCAGGACCATGTGAACGTGACGGGCAATGACATCATCTTCCTGTGTGAAGTCTTTGCGTTTCCCATGGCAATGATAGAATGGAGAAAGGATGGTGACGACAGCAGTCTCCCTGGCGATGATCCTCATATCTCTGTGCAGTCCAGAGGAGGTCCCATGAAGTACGAGGTGTCAAGCTGGCTGCAGATCGAAAGAATAAGAAAAGAAGACACAGGCACTTACCACTGTGTGGCGCATAACAGACTGGGCTCGGTAACAGCCTCGGCTGTGCTGGCAGTCCTTGAGGAAGATGTTGCTTCTTCTATTTCACCTGGAAATACAGCAGAAGCGGTCATCTCTGAGCACACAGAAGATTACTATGATTATTAG

>American Paddlefish (P. spathula): Kazald3b (EDITED - Modified from XM_041233763.1): Nucleotide
ATGGTTTATTGCAGACTCTTGTTTTTATTGGCTTGTGTCTGTCTGGGAGACAGTTTCCCTAACCCCAGACAGGGCGATGGCTTTGCTGTAGTCAGTACTGAACAAGACGGTGCCACAGATTGCCACCTGTGTGCCCTGGATCTGTGCCCGGTAGCTGTGGACTGCAGGGCTGGGCTGGTATTGGACCGCTGTGGCTGTTGCAAAGAGTGTGGTAATATCGAGGCTCAGCCGTGTGATTTGGACAGCACCAATAGTTTTTACGACCTTGGGGGGGACAACCTCGAGTGCAGGATGAACATCTCAGTCCTGGAGCACGGGGAGGTGCCGGAGCCGCAGTGCGTGTGTGTCTCTCAGGAGGCGGTGTGCGGGTCAGACGGCAGGACCTACGAGAACGTCTGTAAATTTAAAGAAGCGGCACTCGGGCAGACGAGCGTTATCAGCACCGGGCCATGTTTAACAGTGCCACGTATAGAGCATCCACTCCAGGACCATGTTAACATGACGGGCAATGACATCATCTTCCTGTGTGAAGTCTTTGCGTTTCCCATGGCGATGATAGAATGGAGAAAGGATGGCGACGACAGCAGTCTCCCTGGCGATGATCCTCATATCTCTGTGCAGTTCAGAGGAGGTCCCATGAAGTACGAGCAGTCAAGCTGGCGGCAAATCGAAAGAGTGAGAAAAGAAGACACGGGCACTTACCACTGTGTGGCGCATAACAGACCGGCGCTCGTAACAGCCTCGGCTGTGCTGGCAGTCCTTGAGGAAGATGTTGCTTCTTCTATTTCACCTGCAAATACGACAGAAGCGGTCATCTCTGAGCACACAGAAGATTACTATGATTATTAG

>American Paddlefish (P. spathula): Kazald4a (XM_041223859.1): Nucleotide
ATGTCCCTGATTCTCACTCTCACTCTGCTTCTCTCTGTGCCATTGGCTCATGGCGCACCTCGGTTCTACCATCGCGGCTGGTTGCGGCTGCTGAAGGAAGGGGACAGCTGTGGAGAGTGCAGGCTGGACTTGTGCCCTGCAGCACCCTCTAACTGCCCGGCGGGCGTGGTACTGGACGAGTGTGGATGCTGTAAGGAGTGTGGGAATGTGGAGGGGCAGATCTGTGACCCCGATGGAAAGCAGCGCTTCTACGGGCGATGCGGAGAGGGCTTGGAGTGTGGAAAAGACTCCAGCAGGACCCCAGAGCCGCAGTGTATGTGTCTCTCTAGGGAGACTGTGTGTGGCTCTGACGGCAGGACCTACGAGAACGAGTGCAGGCTCCGGGAGGCCAGCAACGGGGGAGTGGCCAACCTGAGCCTCAAACAACGGGGCCCGTGCTCCACAGTTCCCCTGATCTCTCGCGCACCTCGAGACTTGCAGAACTACACAGGCAATGACATTGTTTTTGGTTGCGAGGTATCGGCTTACCCCATGGCTCACGTGGGATGGAGGAAGAAGGGGAAGGAGACCTTCCTGCCTGGAGATGATGCTCACATCTCAGTTCAGGTACGAGGAGGACCTCAGCGATATGGGATCACCGGCTGGCTGCAGATTCAAGGTGTCAAGAAGTCTGACGAGGGTGTGTATACCTGCTACACCCGCAATGCTTATGGAGAGGCCTATGCCTCGGCTAGCCTCCGAGTGATTGATCAAGACATCACATCCTCAATGATGAAAGTGAGGGTTGGCAGCCAGACCTCTAATTACCTTGAGGAGGAAGAGGAAGAGTTCTTCGATGATACAGAGGAGGGGGAGGACGATGGGGATTATGAGTCAGGACAGTACCCCGAATAA

>Spotted Gar (L. oculatus): Kazald1 (XM_006630806.2): Nucleotide
ATGGAAATGCAGCATTTGAAGTACCACATGTCCTGTTGTGGGGCACTGCTTCTGCTCTGCCTGGCCCTAGCACCCCGGCAGCTGGTCTTGGCAGCTCCCAGCGGCCCGGAGTACCTGCAGCGTGGCTGGCAAAGACTGCTGGAAGAAGGGGAAAGTTGTGCAGACTGCCGGCCTGAAGAATGCCCTCCACCTCGTGGCTGCCTAGCTGGAGTAGTTATGGACCACTGTGACTGCTGCTGGGAATGTGCCAATCTGGAGGGCCAGATCTGTGACCTGGACAACACCAACCACTTTTATGGAAAGTGCGGGGAGAACCTGGAGTGCAGGTTGGACATGGGGGACCTGCGAGAAGGGGAAGTTCCTGAGCCACAGTGCATGTGCATCTCCAACAAGGCAGTGTGTGGCTCTGACGGGAAGACATATCCTGAGATATGTAAATTTCAAGAGGTTGCTAATGCCAGGCCTGATGCCAAGCTAAATATATCCCACGAAGGGCCATGTGAAGCAGCCCCACATATCATCTCTCCACCGTACGACATATGGAACGTGACTGGTGAGGATGTCATTTTCGGTTGTGAGGTATTTGCTTATCCCATGGCCTCAATTGAATGGAGAAAAGATGGAACAGAAATGTTTCTGCCAGGAGATGATCCCCATATCTCGGTCCAGTTCAGAGGTGGCCCACAGAAGTATGAGGTCTCTGGGTGGCTGCAGATCCAAAGGGTTCGTCTGACAGATGAGGGGACCTACCACTGCTATGCCAGAAATCGACATGGAGAAGTAACAGCGACAGCCACCCTAACTGTAATCACTCCAGACCAGCTGAATTCAACTACACTGCAGCTACCTAAACCACCTCGTCACTATACTGAAGATTACTCTGATTCAGAGGACTTTGATGACTATTATTGA

>Spotted Gar (L. oculatus): Kazald2 (XM_006629137.2): Nucleotide
ATGGCTTGCAGGATAGTTTTGCTGGCGCTGCTGGCTGCAGATTGTGCCCGAAGCCTTCCTATACACAGCCTGGGACACCTGGACTGGCAGCGGGCGCTGGCCGCAGCCGAGGGGTGCGCGGCGTGCCGCCCTGAGCTCTGCCTCCTGCCCCCGCGATGCCCAGCAGGCCGGGTGCGAGACCGCTGTGGCTGCTGCTGGGAGTGTGGGAACGGCCAGGGGCAGCTCTGTGACCTCAGCCCCTCCAGCCACTTCTACGGGAGGTGCGGGGAGGGCCTGGCGTGCCGGATCCCGGAGGAGGACATGAAATCCGGAGAGATCCCTGAGCCCCGCTGTGTCTGCTCCAGCCAGGAGGTCATCTGCGGCTCCGACAGGAAGACCTATGGAGACATCTGCCAGTTCAGGGGAGCCCAGTACCGTTCAAGGGAAACACAGGTCCTCACAGTTGTTCACAGTGGGCCTTGTCGTGCAGAACCCTTTATCACAACCTCACCTCGTGATATCATCAATATGGAAGGAAGTGATGTCATATTTGGCTGTGAAGTGTCCTCTTACCCAACTGCCCTCATTGAATGGAGGAAAGAAGGGAAGAGTATCGTCTTACCAGCAGACGACTCCCACATTGCTGTGCAGGCCCGAGGTGGACCACAGCGCTTTGAACTCACAGGCTGGCTCCAGATCCAGAATATCAAAAAGGAGGATGGAGGCGTGTACACCTGCTTTGCCAAAAACGAGTTTGGGGAAGCATCTGCCTCAGCAGAGCTGAAGGTTGTTGGGAGAGATTCTCCACTGGCGCATCAGATACAGCCTTACATAACTGGAGTGTTTGACATCTCTGACGATGATGATGATATCGATGATGAAGAAGACAACGAGGGGATGCCTAGTGGACATCTGTACTAA

>Spotted Gar (L. oculatus): Kazald3 (XM_006625461.2): Nucleotide
ATGTCGCGCTGGAGGAGCCTGCTGATACTCGGGCTGTTGTGGACCGGCGAAAGCGCAGGCTTCCCCACCGGCAGCGAAGCGGGAGGCGCGGAGGCTGTCGCCGCCGGGGCGCTGGAGAGCAGCGGGACCCCGGGCCGCGGGCAGCGGGCGAGGTGCGCCGGGTGCTCGCCGGAGCTCTGCGCCGAGGCCGTGGGCTGCAGAGCCGGGCTGGTCCCGGACCGCTGCGGCTGTTGCCTGGAGTGCGGGAACTCGGAAGGGCAGCCGTGTGATCTGGACCGGACCAGCGGCTTTTACGGGCTCTGTGGACCCGACCTGAAGTGCACGCTTGACACCTCCGACCTGAGCCGGGGGGAGGTCCCGGAGCCGCTGTGCGCCTGTAAGTCCCAGGAAGCGCTCTGCGGCTCCGACGGGAAAACCTACGAGAACATCTGTAAGTTCAGAGAAGCCGAGCTGTCCTCTCAGGCGCTCCGTTTCAACAGCAGCGGGCCGTGCCAGACAGTCCCCGATATCAAGCGCCCGCCCGCGAATTTAGTGACCGCGACGGGCGACAGCGCCATCTTCCCCTGCGAGGTCTTCGCGTTTCCCATGGCGCTCAGCGAGTGGAGAAGGGACGGCGATGACGTCATTCTTCCCGGAGACGACCCTCGCATTTCTGTACAGTCTCGAGGAGGACCCCTGAGGTACGAGACCTCCAGCTGGCTGCAGATTGAAGGCGTCACCTTGGGAGACGCCGGCACCTACCGCTGCATCGCACACAATGGACTGGGCAGCGTTTCGGCATCAGCGGACCTCACGGTTCTTGGGCAAGATGTGGATGCTTCCCTTGTGCCCTTGAGCACAGCAGAGACGTTTCCATCGGAGCTCCCAGGAGAGTACGACGATTACTACTAA

>European Eel (A. anguilla): Kazald2a (XM_035419794.1): Nucleotide
ATGGATCACTTCCTGGTGTTGTTTGTGGTGCTATCGGGCTCAGTGACGGACAGCCAGGCAGGCCGGGGCCTCTGGGACCAGCTGGAGGCGTGTGGGGAGTGCTACCCGGACCAGTGCGTCACGGAGCTTCGATGCCCGGCCGGGCGGGTGAGGGACCGCTGCGGGTGCTGCTGGGAATGCGGGGGCGACGAGGGACAACCCTGCGACCTAGACCCTTCCGGAAGCTTCTACGGCCTCTGCGGGGAGGGCCTTATCTGCCAAATCCTGGATCGGGACCTGCTGGCTGGGGAAGTGCCCGAGCCCCAGTGTGTCTGCGTCCAGCAGGGGGTGCTGTGCGGCTCTGATGGGCGCACCTATGAGACTCCCTGCCAGTTCAGAACAGCCCAGCACAGGCAGAGAGAGGAGAGCAAGCTGACCGTGACCTTAGCCCATCATGGGCCCTGTAAGGCCAAGCCAATTATAGCTACTCCCCCTCATGATGTCATCACTGTGGAAGGAAATGACATAATCTTCAGCTGCGAAGTGTCGGCGTATCCCATGGCGATGATCGAGTGGAGGAAAGAGGGCAACAGCATCTTCCTGCCTGCAGATGACTCCCACATGGCAGTGCAGGCTCGTGGGGGGCCCCGCCGCTTTGAACTGACCGGCTGGCTCCAGATCGAAGACGTCCGGCAGGCGGACGAGGGAGTCTACACGTGCACCGCTAGGAACCAGTTTGGAGAGGTGCTCGCACCGGCCAGATTGCAGGTTGTGAAGAAAGATTCGGAGTGGGCACATCAGCTGAAGCAACAAAACACAGCAGTGTACGATGATTCTGATGAGGACGAGGACGACGAAGAAGACTACAAAGTTTTATCAAGTGGGCATTCATATTAA

>European Eel (A. anguilla): Kazald2b (EDITED - Modified from XM_035427614.1): Nucleotide
ATGACGGTAGCGAGATGGGCCGGCAGGGGACAAAGCAGGGCCACCAGGCGTGTGATGGAGGCCACTGGACTGGCACTATTGCTCATGGCCCAGCTAACGGACGCCCTCCCTGGGCGGTTTGACTGGCGGCACGGGGCCGGGCCGCGCGGGGGCTGTGGGGAGTGCAGGCCGGAGATGTGCCCGGTGGGGGGGCCCCCCTGCCCGGCCGGTCGCGTGCGGGACACCTGCGGCTGCTGCTGGGAGTGCGGGAACAGAGAGGGCCAGCTGTGCGATCTGGACTCCCTCTCCGCCCGCTTCTACGGGCGCTGCGGGGAGGGCCTGCGGTGCCGTTCCCTGCCGCGCCGGGACCGGCCCGGGCTCACCGGGGAGAGCCCCCAGGCCCAGTGTGTCTGCGCCCGACAGGAGCCGCTCTGCGGCTCTGACGGGAAGACCTACGACAACAGCTGCCAGCTTCGCGCTGCTCGCTACAGTCAGGACAAGGAGGTCAAGCTGATGGTGGAGCACCGTGGGCCCTGCAGAGCCAAACCAATTATTGCCACTCCCCCCCGTGATATAATCACTCTGGATGGAAGTGACATCATCTTCGGGTGTGAGGTTTCATCCTATCCAATGGCTGTGATTGAATGGAGGAAGGAGGGGAATAGCATCTTCCTTCCTGCTGATGACTCCAACATGGCCGTACAGGCACAAGGAGGACCCCGACGCTTTGAACTGACAGGCTGGCTCCGGATCCAGAAGGTCCGGAGGGCCGATGAAGGGGTATACACCTGCACCGCCAAGAACAAGTTCGGGGAGGTGTCCGCGTCAGCCAGATTGCAGGTTGTGGAGAAAGACGCACAACTGACTCATCAGCTGCAAAAACCACAAAAAGGAGTCTATGACCTTTCAGATGATGAGGAAGATGAAGACGATGAAGACTATGAGGGCTTGTCAAGTGGATTTACATATTAA

>European Eel (A. anguilla): Kazald3 (XM_035379195.1): Nucleotide
ATGCCATGGTGTAGACTCGTTTTAGTATTAATAGTGCTGAGCCTGAGAAACAGTGAAAGCTTTCCAAATAACAAGTTTGAGGACACCGGTGAAGATGCTGAGCCAGTTGAATCAGACATGGTAGAAGATGAAATAGACAGCAAAAATGAGACTCTATGCGATCAGTGTTCACCAGATCTGTGTCCAGCGGCACTGGGTTGCAGAGCGGGGATAGTTTTGGATAGCTGTGGTTGCTGCTCCGAGTGCGGGAATTTGGAAGGACAGCCGTGTGACCTGGACTCCCGTAACAGTTTTTACGGTCTCTGTGGATCGGATCTCCAGTGCAAAATCGACATCTCAGACCTTGGACTGGGAGAGATACCAGAGCCGCAGTGTATTTGCAAATTCCAAGAGGCAGTGTGTGGTTCGGACGGCAGAACGTACATGAATATTTGTCAGTTTAAAGAAGCGGCTTATTCTACATTAGGACTAAGTGTTGAGGAAAACGGCCCATGCCGAACAGCTCCTCTCATTAAGGTCCCACCACATAACCTTGTAAACGTGACTGGGAGCACCATGTCGTTCCTGTGCGAGGTCTTCGCATATCCAATGGCGTTAATTGAATGGAAGAAGGATGGCAATGACGTTACCCTTCCGGGAGACGACCCTCATATTTCTGTGCAGACACGGGGGGGTCCCCAGAAGTACGAGCTGTCCAGCTGGCTCCAGATCGAGGGCCTCGCACCAGGGGATGCGGGAACTTACCGCTGTGTGGCCCACAATGCACTGGGCAGTGTCTCTGCATCGGGTGTGCTGGGAGTACTGGGGCCTGATGAGATGTCTGCCTATTTATCAGAAAATATGACAGAAATGTTTGGGTATGACCAGACAAGAGAGTACGATGAAGACTACTATTAA

>European Eel (A. anguilla): Kazald4 (XM_035385822.1): Nucleotide
ATGGCCTGGTTTGGGGTTCTGGTGTGTGTCGTCGGCCTGGATCTGTACCTCCCCCTGTCCCTCGGGTCACCGCCCCAGCACCGCGGCTGGCTCCGCCTCTGGGAAGAGGGCGAGGGCTGCGGAGCGTGCGAGGAGCGCCGCTGCCCGCCGGCGCCTCCTAGCTGCCCGGCGGGGTGGGTGCAGGACAGATGCGGGTGCTGCGAGCAGTGTGGAAATGCCGAGGGCCAGCCGTGCGACCCTGACGGGGCCCAGTACTTCTATGGGCCCTGCGGGGAGGGGCTCTACTGCCAGAGGATGGATCAGAGAGGTCACGGGGCTCAAGGTGGGCATGACCCGGAACCCAAATGCGTCTGCCTCTCCCAGGGCCTCACGTGCGGGTCCGATGGCCGCACCTACCACAACCTGTGCCACCTGAGAGAGGTGGCTAACCAGGAAGACACCACCCTGAGGTTGGCTGGACAAGGACCATGCTACTCTCCTCCCCAGATGACACGAATGCCAAGAGACCTGGAGAACCACACAGGAAATTACATTATCTTCAGCTGTGAAGTCTCTGCCTACCCCTTGCCTCAACTGAACTGGAAGAAGGAGGGCAACGAGAACTTCCTGCCCGGCGACGACCCTCATGTCTCAGTCCAGTCGCGCGGGGGCCCACAGCGCTACACGGTGTCCACCTGGCTCCAGATCGAAGGCCTGCGCCTCTCCGACGCAGGCGTCTACGCCTGCGTCTCCCGCAACGCGCTGGGCGAGGCCTCAGCCTCCGCTCGCCTCACGGTGCTCAGACAGGGGATGAGAGAATTTGACGGGAACTGGGAGGAAGATCATCATCATTACTATGACGACACAGAGGAGACCAAGAACGATAGCGAGAACAGTGACCCCGAGTCTGGGGACTACCAAGGTTAA

>Atlantic Tarpon (M. atlanticus): Kazald2a (Manually Annotated): Nucleotide
ATGGATTACAGGGTGGTGTCTTTGCTGGCTCTGCTGGTCTCCCTAACAGACGGCCTACCCCGAGAACGCCTCCAGCACCTGGGCCATTGGGAGGGGTGCAGGGAGTGCCACCCAGACGAGTGCTTCACGGAGCTCCGCTGCCCGGCGGGGCGGGTGAAGGACCCCTGCGGGTGCTGCTGGGAATGTGGGGGTGCCGAGGGGCAGCCCTGCGACCTGGACCCCTCCGCCAGACTCTACGGCCCCTGCGGGGAGGGTCTTCGCTGCCAAATCCTGGAGCAGGATCTGCTGTCCAGGGAGGCGCCTGAGCCGCAGTGCGTCTGCgtccagcaggaggcgctgtgcGGCTCTGACGGGCACACCTACGAGAACGCCTGCCAGCTCAGGGCCGCCCAGGAGCGTATGGGAGAGGACGGCAAACTGTCCATGGACCACCAGGGGCCCTGCAAGGCCAAACCTGTTATTGTGACTGCCCCTCGTGATGTCACTGGGGTggaaggaagtgacatcatcttCAATTGTGAGGTGTCGGCTTATCCAATGGCCATGATTGAGTGGAGGAAAGAGGGGAACAGCATCTTCCTGCCAGCGGATGACTCCCACTTAGCAGTCCAGGCTCGCGGGGGGCCCCGGCGCTTTGAACTGACCGGCTGGCTCCAGATCGAGAATGTCCGGCAGCCTGACGGGGGCGTGTACACGTGTACCGCCAGGAACGAGTTCGGAGAGGCGCATGCATCGGCCAGATTGCAGGTTGTGGAGAAAGATTCAGAGCTGGCATATCACCTGAAGCAACACAACACTGGAACTCCCAACAATtctgatgaagatgaagatgaagattaTAAGGGATTAGCGAGTGGACATTTGGATTGA

>Atlantic Tarpon (M. atlanticus): Kazald2b (Manually Annotated): Nucleotide
ATGCAGGCTGGAAGAGGCTTTGGCAGCATCGTCGGGCACGGGATGATGGGCATCAGGGTGTTGCTGCTGGCGCTGTCGCTCCTCCCCCTGCCGACAGACGCCCTCCCCCCTGAGCGTTTCCCGCTGCGCCTGGACTGGCAGCGGGGGGTGGGCCCTCAGGGCGGCTGCGGAGAGTGCCGGCCGGAGCGGTGCCCGGCGGCGCCGCCGCGGTGCCCGGCGGGGCGGGCGCGGGACGCCTGCGGGTGCTGCTGGGAGTGCGGGAACGGGGAGGGGCAGCTGTGCGACCCGGACCCCTCTGCCCCGCGCTTCTACGGGCGCTGCGGGGAGGGCCTGCGCTGCCGCGCCCCTCCGCGCCGGGACCCCGCCTTCGCCGGGGAGAGGCGCCCGTCCCGCTGCGTCTGCGCGCGACAGGAGCTGCTCTGCGGCTCCGACGGGAAGACCTACGAGAGCAGCTGCCAGCTGCGTGCCGCCCGCTACCAGCTGCATCCGGACGGCAAGCTGACGGTGGACCACCGCGGGCCCTGCAGAGCCAaaCCAATTATCGCCACTCCCCCTCGTGATGTCACCGGTGTGGATGGCAGTGACGTCATCTTTGGGTGCGAGGTGTCGTCCTACCCAATGGCTGTGATCGAgtggaggaaggagggaaacaGCATATTCATGCCAGCAGACGACTCCAACATGGCGGTTCAGGCACGAGGGGGACCCCGGCGCTTTGAACTCACTGGCTGGCTCCAGATCCAGAAGGTCCGGCACGCTGATGAGGGGGTGTACACCTGCACCGCCAGGAACAAGTTTGGGGAGGTGTCTGCGTCGGCCAGATTGCAGGTTGTGGAGAAAGACTCCCAACTGGCTCATCAGCTACAGCTTCAGAAAAATGGTGTCTACAACATTTCAGAAGATGAGGacgatgatgaagatgatgaagacTACGAGGGCTTTTCAAGTGGACTCACATATTGA

>Atlantic Tarpon (M. atlanticus): Kazald3 (Manually Annotated): Nucleotide
ATGCCATGGGGTAGAGTAATTCTTGCACTGATGGTGATGAGCCTGAGAAAGACTGAAACCTTCCCAAACAACAAATTCGAGGACATTGAAGAGGATGTTCAACCACCCGAATTTGACCTAACTTTATTGGAGgatgaaacagacagcaaaaataCTTCTGAGTGCGACCGATGTTCGCCGGAGCTGTGTCCCGTGGCAGtgggctgcagagcaggagttGTCTTGGACAGCTGCGGCTGTTGCTCTGAGTGCGGGAATTTGGAGGGACAGTCGTGCGATCTGGACTCAAGAAACACCTTTTACGGTCTCTGTGGTTCAGATCTTCAGTGCAAAATCGACATCTCAGATCTGGGACGGGGAGAGGTTCCCGAGCCACAGTGTGTATGTAAATTTCAAGAGGCAGTGTGTGGTTCGGACGGCAGAACGTATATGAACATTTGCCAGTTTAAAGAGGCTGCGTTCTCTACGGCTGGACTGAGTATTAAGGGCAACGGTCCGTGCCAAACAGttCCACTGATTAAGGTTCCACCACATAACATTGTAAACGCGACCGGCAGCAGCATGTCGTTCCTGTGCGAGGTCTTCGCATATCCGATGGCGTTAATTGAATGGAGGAAGGATGGTAATGACGTAATTCTCCCGGGAGATGACCCTCACATTTCTGTACAGTCACGAGGAGGTCCCATGAAGTACGAGCTGTCCAGCTGGCTCCAGATTGAGGACCTTGCCCCAGGCGATGCGGGCACATACCGCTGTGtggcccacaatgcactgggtaGCATCTCTGCATCGGCTGTGCTGGGAGTGCTGGGGCCAGATGAGATGGCTGCCTATTTATCGGAGAACATGTCAGAAATGTTTGGATATGACCATTCAAGAGACTATGATGAAGACTACTACTAA

>Atlantic Tarpon (M. atlanticus): Kazald4 (Manually Annotated): Nucleotide
ATGGCCCGGGTCGTGcgtctgctgtgtgtctgcgtgagCCTCTGCTTCCACCCGTGCCTCGGGGTGCCCCCCCAGCACCGCGGCTGGCTCCGCctgtgggaggagggggaggcctGCGGGGAGTGCGAGAGGGACCGCTGCCCTCCGGCGCCCCCTAGCTGCCCGGCGGGGCTGGTGCAGGACAGCTGCGGGTGCTGCGAGCACTGCGGGAACGCCGAGGGGCAGCCGTGCGACCCGGACGGGGCCCAGGCCTTCTACGGCCGCTGCGGGGAGGGGCTGCGCTGCCAGAGGCAACGGCGGCGGGACCGCGTGGCGGACGACCCCGAGCCCAAGTGCGTCTGCCTGTCCCAGGAACCCGTGTGCGGGTCCGACAGGCGCACCTACCCCAACCTGTGCCGCCTGCGAGAAGTGGCCAACCAGAGAGACCCCACCCTGCGGTTAGCTGGAGACGGGCCGTGCTACTCTgCTCCCTGGATCTCCCGACCCCCGAAGGACATGATAAACCACACAGGAATTGACATTGTGTTTAGCTGCGAAGTCTCTGCCTTCCCCTTGCCTAACCTGAGCTGGAAGAAGCAGGGCAGCGACAACTTCCTGCCGGGGGATGATCCCCACATCTCCGTCCAGGCGCGCGGAGGCCCTGAGAGGTACACGGTGTCCACCTGGCTGCAGATCGAAGGCCTGCGCCTTTCCGACGCCGGCGTCTACTCCTgcatctcccacaatgcactgggagAGACCACCGCCTCAGCTCGCCTCACAGTGCTCAGACAGGTGAAGGGACTGTTCGATGGCCACGTGGAACGGGAAGACGGCTATTTCTATGACGACACCGAGGAGAGCGGTGACGACAGGGAGCCTGAGTCGGGGGACAGCCTTGAATAG

>Atlantic Herring (C. harengus): Kazald2 (XM_031568829.2): Nucleotide
ATGGTTCTCATCAAGGCAATGTTAGCCTTGCTGCTGGCTCTCTGTGTCGAACCAGTGCCCGTGCAGTTTCTACAGAGGTTCAACCGGCAGCAGACTGTCCAACGCCGACCGGGGTGCCCACAGAAGTGCCGGTCTGAGCTGTGCCCGTCGATTCACCTCCTGCAGCAATGCCCAGCGGGGCGCGTGCGAGACGCCTGTGGGTGCTGCTGGGAGTGTGGGAACGCGGAGGGCCAGTTCTGTGACATGAACCCGTACGCTGCGCTTCACGGACGCTGCGCCGAGGGCCTGAAGTGCCGAGTTCCTCCCAGGGAGAGGTCCCACTTCCTGTCCGGCGCGGAGGAGGAGACGCCCAAACCCATCTGCGTGTGTGCCAAGCAGGAGGTGCTGTGTGCCACGGACAGGAAGACCTATGAGAACAAATGCCAACTGCGCAAAGCCCAGCATGGCCTGGCACAGGGTTACAACAGGCCCACCGTGGCACATTACGGGCCATGCCGATCAAAGCCAGTCATCACCATGGGGACACAGCATCTCCACATTCTAGAGGGGAGTGATGCTGTTGTTGTGTGTGAGGTCACCTCTTTCCCTCTGGCCTCCATTCATTGGAGGAAAGATGGAGAGAACATCTTCCTGCCTGCTGACGACTCCAACATTGCTACACAGGCTCGTAGAGGCCCCCAGCGCTTTGAACTGTCCGGCTGGCTCCAGATCCAGAACGTTGGCCACAGCGACGAGGGCGTGTACACGTGCGCTGCCAGGAACGCCTTCGGAGAGGCGTCTGCCTCTGCCAGATTGCAGGTTCTGCGGAAAGGATCTCGGTCGGGAAGTGATCAGCTAAAGAAGGGGCCGTACAGCATAATAGATGACGAAGAGGATGGTGATGATGAAGACTATGAGGGCCGGTCTAGTGGTCATATGTATGTGTAA

>Atlantic Herring (C. harengus): Kazald3 (XM_012834085.3): Nucleotide
ATGTCATGGGCTAAAATGATATTGGCATTAATTGCCGTCAGCATCGGAATATGTCACAGCTTTCCAAATTACAAATACGAGGATATTGACGAGGATCTCGCCACCTTTGATTATTATCGAGCCATGGTTGAAATGGATGAGAGGAATTCTACAGACTGTGACGAGTGTGTACCACAGCTTTGTCCGCAGACAGCTGGCTGTCGAGCGGGTGTTGTTCTGGATAGCTGCAACTGTTGCTTGGAATGTGGGAACCTTGAGGGCCAAACGTGTGATCTGGATGACAGAAATGTGTACTACGGTTTGTGCGGTTCTGACCTCGAGTGCAAGCTCGACTCGGCGGAGCCGGTGGATGGCGAGGCACCGGAGCCGCAGTGTGTGTGTGGATCGCAAGAGCCCTTGTGCGGTTCGGACGGAAAGATTTACATGAATATTTGCAAATACAAAGAAGCTAAGTTTTCTGACCCGACGCTCAACGTAACCACAGGCCCTTGCAAAACAGTCCCTACCATCAAGGTACCACCACACAACCATGTGAACGTGACGGGAAGCAGCATGGCGCTCCTGTGCGAGGTCTTTGCCTATCCCATGGCCCTGGTGGAGTGGAAGAAGGACGGCCGGGATGTCATCCTTCCTGGAGATGACCCGCACATCTCTGTCCAGTCTCGCGGAGGCCCCCAGAAGTACGAGCTGTCCAGCTGGCTCCAGATCGAGGAGGCCACTCAGATGGACTCGGGCACCTACCGCTGTGTGGCCCGTAACGAGCTCGGCAGCGTCTCTGCCTCAGCCATTTTAGGGGTCCTGCCCCCAGATGAAATGTCTACTTACGTGGACAACATGAAAGAGATGCTGGGATACGAGGTGTCAAAAGACTACGGTGAAGACTATTACTGA

>Atlantic Herring (C. harengus): Kazald4 (EDITED - Modified from XM_042709675.1): Nucleotide
ATGTGCTGGACTGTCATCTGGTTGTGCCtgtccctgggtgtgtgtgtacgtcgaTCTCATGCCTCGCCCCCTCAGCATCGTGGTTGGCTACGTCTGTGGGAGGAAGGCGAGACCTGTGATGTGTGTCAGAAGCACCTGTGCCCTCCGGCGCCCCCTGCCTGCCCGGCTGGCCTGGTAAGGGACGTCTGCGGCTGTTGTGAGCAGTGTGCCAACGCCGAAGGCCAGCTCTGTGACCCTGATGGAGCGCAGGAGTTTTACGGCCATTGCGGAGAGGGACTGCACTGCCGGAGACCCCCGAGACAGAAGAGGCGGCGCCCCAAGGATGGTGATGACGACATCAGTCCAGAGCCCAAGTGTGTGTGCCGGTCCACAAGCTCCGTGTGTGGGTCAGATGGGCACACATACCTCAACCCCTGCCAGCTGACGGAGGAGGCCAGCAGACAGGGGAAGGAGCTGAGAGTCACTGGGGCTGGACCCTGCCACTCAGCCCCACGGATTTCCAGAGCCCCTCAAGACCTGACAAACtacacaggaaatgacattgTGTTTGGTTGTGAAGTGTCTGCCTTCCCTTTACCCAGCGTGAGCTGGAAGAAGAACGGCAGCGACAATTTCCTGCCCGGCGATGACCCACACATTTCAGTACAGGCACGGGGTGGGCCCCAGCGCTTCACAGTATCAACATGGCTGCAGATCCAAGGTGTCCGTCTCACTGATGCTGGCACCTACTCCTGCATCTCCCAGAACACACTGGGGGAAGCTTCAGCCTCAGCTCAGCTGGAAGTGCTCAGGAACGAGATGAGGAAGAGTGATGGTGTGTTGGATGACTATGGTGACACACAGGAGGACTACATCCCTAACAGcagtgaggatgatgaagataaGCATCTGCCCATGTCTGGGGATTACTTGGGCTAG

>Allis shad (A. alosa): Kazald2 (XM_048263276.1): Nucleotide
ATGGCTCTTAAGGAGGCACTGTTGGCTTTGCTGCTGGCCCTCTGTGTTGAACCGGTGCCTGTGGAGTTCCTTCAGAACATGGCAATTGTCCCGCGGCAACCAGGGTGCACGCAGGTGTGCCAGCCCGACCTGTGCCCGGTGGCTCACCTCCTGCAGCGGTGCCCGGCAGGGCGGGTGCGGGACGCCTGCGGGTGCTGCTGGGAGTGCGGCAATGCTGAGGGTCAGTTCTGCGACGCTGACCCGGCCGCTGGGTTCTATGGACGCTGCGCCGAGGGCCTGAGGTGCCGTGTTCCTCCCAGGGAGAGGGCCCGCTTCCTGACCAGTGCGGCGGAGGAGGAGGAGACGCCCAAGGCCGTCTGCGTGTGTGCCAAGCATGAGGTGCTGTGTGCCACTGATGGGAAGACCTACGAGAACAAATGCCAACTGCGCAGTGCCCAGCGCGGCCTGGCACAGGGAGAGAGTAGACCCACCGTGGCTCACTATGGACCATGCCGATCAAAGCCAGTCATCACCATTGCCCCCCAGACCAGCCACATGTTAGAGGGGAGCGACGCTGTGTTTGTGTGCGAGGTCTCCTCCTATCCCCTGGCCACCGTTCACTGGAGGAAAGATGGGAAGAACATCTTCCGCCCTTCTGATGACTCCAACATCGCTACACAGGCGCGCCGAGGCCCCCAGCGCTTTGAACTGACCGGCTGGCTCCAGATCCAGAGCGTCCGCCCCGACGACGAGGGCGTGTACACATGCGCTGCCAGGAACGCCTTCGGAGAGGCGTCTGCCTCGGCCAGATTGCAGGTTCTGTGGAAAGAATCTCAGACAGCAAGCGATGAGATGAAGACGAAGCCATACAGCATCATAGACGATGAAGAGGATGGTGAGGATGAAGACTACGAAGGCCACTCCAGTGGGCATATGTACGTGTAA

>Allis shad (A. alosa): Kazald3 (XM_048243846.1): Nucleotide
ATGCAATGGGTTAAAATCATTTTGGCATTAATTGCCGTCAGCATCGGGATATGCGACAGTTTTCCAAATTACAAATACGAGGATATTGATGAGGATCTCGCCACCTTTGATTATTACCGAGCCATGGATGAAAGGATGAAAGGANNTTCTACAGACTGTGCCGATTGTGTCCCAGAGCTTTGTCCGCAGACAGCTGGCTGTCGAGCGGGTGTCGTTTTGGATAGCTGCAAATGCTGCTTGGAATGTGGGAACCTGGAAGGACAAACGTGTGATCTGGATGACAAAAATGTGTACTATGGTTTGTGTGGTTCTGACCTCGAGTGCAAGCTCGACTTAGCAGAGTCAGTAGATGGCGAGGCACCGGAGCCGCAGTGTGTATGCGTATCGCAAGAGCCCTTGTGCGGTTCGGACGGAAAGACTTACATGAATAATTGCAAATATAAAGAAGCTAAGTTTTCTGACCCGACACTCAACGTAACCACAGGTCCTTGCAAAACAGTCCCTATCATCAAGGTGCCCCCACATGACCATGTGAACGTCACGGGAAGCAGCATGGCGCTCCTGTGTGAGGTCTTTGCCTATCCCATGGCCCTGGTGGAGTGGAGGAAAGACGGCCGTGATGTCATCCTTCCTGGAGATGACCCGCACATCTCCGTCCAGTCTCGTGGAGGCCCCCAGAAGTACGAGCTGTCCAGCTGGCTCCAGATCGAGGAGGCCACTCAGATGGACTCGGGCACCTACCGCTGTGTGGCCCGCAACGAGCTTGGCAACGCCTCGGCCTCCGCTATTCTAGGAGTCCTGCCTCCAGATGAAATGTCCACTTACGTGGACAATATGAAAGAGATGATGGGATTGGGTCTGTCAAAAGACTACGATGAAGACTATTACTGA

>Allis shad (A. alosa): Kazald4 (EDITED - Modified from XM_048228453.1): Nucleotide
ATGTCCTGGACTGTGGTCTGGTTGTGCCTATACCTGTACCTGTGCGTGTGTGTACGTCCGTCTCATGCCTCGCCCCCGCAGCACCGCGGCTGGCTGCGTCTCTGGGAGGAGGGCGAGGCCTGTGGCGAGTGCCAGGAGCACCTATGCCCCCCGGCGCCCCCCAACTGCCCGGCTGGCCTGGTGCGGGACAACTGCGACTGCTGTGAGCAGTGTGCCAACGCCGAGGGCCAGCTGTGTGACCCCGACGGAGCACAGGAGTTCTACGGTCACTGCGGGGAGGGGCTGCACTGCCGGAGGCCCCCGAGAAGGAAGAGGCGCCTCAAGGGCGGGGATGGCGATGACAGCCCAGAGCCCAAGTGTGTGTGCCGGTCCACAAGCTCCGTGTGTGGGTCAGATGGGCGCACATACCCCAATCCCTGCCAGCTGAGGGAGGAGGCCAGCAGACTGGGGAAGGAGCTGAGAGTTATTGGGGCTGGACCCTGCCACTCGGCCCCACAGATTTCCAGAGCCCCTCAAGACCTGACAAATTACACAGGAAATGACATCGCATTTGGATGTGAGGTGTCTGCCTTCCCTATTCCCAGCGTGAGCTGGAAGAAGAACGGTAGCGACAACATCCTACCTGGTGATGACCCTCACATTTCAGTCCAGGCACGGGGTGGGCCGCAACGCTTCACTATATCAACATGGCTGCAGATCCAAGGTCTCCGTCTCTCTGATGCTGGCAGCTACTCTTGCATCTCTCAGAATGCACTGGGGAACGCTTCAGCCTTAGCTCGGCTTCAAGTGCTCAGAAAAGAGATAAGGAAGAGTGATGGTGAGTTTGATGACCATGGTGACCCCGAGAAGTACTACAGCAATgcagatgatgaagatgaggacCTGCCTGTATATCAGGGGACTACTTATGATAGCGCATTAAAAGAATGCAAGGGAGAGGATGACTGTAGATTAGCATTAGGACATAAATATGCAATAGGTTCAGAATATACTAACATGTTCCCCATCTTAAGCTAA

>Mexican tetra (A. mexicanus): Kazald2 (XM_007247491.4): Nucleotide
ATGGTGTGTTTGACAGCAGTGCTAACGCTGCTGCTAGCTAGCCTCTCTGAGCCTCTTCCACTGGAACATCTCAGGCACTTAGACTGGCAGAGAGGAATGCGGCCTGGGGAGCGGTGCCCCACAAAGTGCCAGCCTGAACAGTGCCCGGACGCCAGGCTGCTGCAGAGCTGCGTGTCGGGGCAAGTCCGTGACCCGTGCGGGTGCTGCTGGGAGTGTGGGAACGGAGAGGGTCAGCTGTGTGACCCTGAACCCTGGAGCGGGTCCACCTTCTTTGGGCGCTGTGCCGAGGGCCTGCGCTGTAAAGCCTCTCGGAAGGACACCACAGGCAAGGAAGAGCCCAAGCCGGTGTGCGTGTGCTCCAAGCAGGAGATGCTGTGCGGCTCGGATGGGAAGACGTACGAAAACGTGTGCCAGCTGCGGGCGGTCCAGCGCAGGCTAGGCGAGCGGCAGAAGCTCACCATGGCGCATCATGGACCCTGCAAAGCAAAGCCAATCATCACCTACGCCCCGCGTGACATCATCACTCTGGAGGGAAGCGATGTTCTCCTTTCCTGTGAGGTTTCGTCGTACCCGCTGGCGACCATCCAGTGGAGGAAAGAGGGGGACGGCGTCTTCCTAAGTGGCGATGATTCTAGCAGGGCCGTACAGGCGCGAGGAGGCCCGCGGCGCTTCGAGCTCACCGGCTGGCTCCAGATCCATGGGGTCGGGCCCAGCGATGCGGGCGTGTACACGTGCGCCGCCAGGAACGCCTTCGGTGAGGTGTCTGCCTCCGCCAGATTACGGGTTATGTACAGAGGATCTCAGCAAGCCAGAGAGCTTCCCAAACGAATAAATGAAGCCCACCGCACGTCTATCAATGAGGCCGAGAGTGAAGACGATGAAGATTATGAGGGACGGTCAAGTGGATATATGTATTTGTAA

>Mexican tetra (A. mexicanus): Kazald3 (XM_007247119.4): Nucleotide
ATGTGGTGCACAATGACATGGATGGCGTTCATGCTCCTAAGTGTGGGACTCTGCCAGAGTTTACCTCAGTACACCTACGACGACTTGGACGATGACTTGGCCATGACCTTTGACTATTACAAGGCCACGGACGAGCTGGATTACAGGAACGAGAGTGTGTGTGAGGAGTGTGTGCCGGAGCTCTGTCCGGTGACTCAGGGCTGCAGAGCCGGGCTGGTGAGGGATATCTGCGGCTGCTGCTTCGAATGTGGAAACCTGGAGGGTCAGTCATGTGATCTGGAGGACAGGAACGTCCGATACGGAGTTTGTGGAGAGAACATGGAGTGCAAGCTGGAACCCGGGCAGGTGGTGGACGCTGATGGAAGTGTTCCCGAAGCTCAGTGCGTTTGTGTGTCACAAGAACCTCTGTGTGGGACTGACGGCAAGACGTACATGAACCTCTGCAAGTTTAAAGAAGCAGCGTTCTCCAGTCCTGGACTCAACGTGAGTGAGGGGCCCTGTAAAACAGTTCCAGTCATTAAGGTCCCGCCGCGGGACCTGGTGAACGTGACTGGCAGCAGTGTGGCGTTCCTGTGTGAGGTGTTTGCTTTCCCCATGGCTCTTGTGGAGTGGAGGAAGGATGGGAACGAGGTCATTTTGCCTGGTGATGATCCTCATATATCTGTGCAGTCCAGAGGAGGCCCTCAGAAGTATGAGCTCTCCAGTTGGCTACAGATTGAAGAAACTACTCGGGAGGATTCGGGTACCTACAAGTGCATCACTAGGAATGATCTTGGTGACATCTCAGCCACCGCAGTGTTGCGGATTTTACCACCAGATGAGATGGCTGCCTACATAGAAGCGAACATCAGAGATCTGACTGGATATGATCAGATGAGAGACTACGATGGAGACTACTACTGA

>Mexican tetra (A. mexicanus): Kazald4 (XM_049463636.1): Nucleotide
ATGTTCCGGTTTGCAGTGTGGTGGATGGGTGTATGGGTAGGAGTGTGTGTATGCCTATCCTGGGCCGTGCCCCCTCAGCACCGTGGTTGGCTGCGGCTGTGGGAGGAGGGAGAGAGCTGTGGGGAGTGTGACAGGTCTCGCTGCCCTGTGGTGCCATCCGGCTGTCCGGCAGGCCTGGTGAGAGACAGGTGCGGCTGTTGTGAGCACTGCGGTAATGCTGAAGGTCAGTGGTGTGACCTCGACCGCTCTCAGGAGTTCTACGGCCGCTGTGGTGACGGGCTGCGCTGCCAGAGGAGGCCGTCCCGTGCCAGGGGTCTGGGGGCCGAGCCAGAGCCCAGGTGTGTGTGTAAGAGCAGGGGGGTGGTGTGTGGCTCAGATGGTTGGACATATCCCAACCTGTGCCAGCTAAGAGAGGCATCCAGTAAGTTAGAGACCATGCTGTACCAAACGGCTCCAGGACCATGCAGTGCTGCTCCTCGCATAATCAGAGACCCCAAAAACTCGAAAAACTATACTGGCCATGACATCGTATTTGGGTGTGAAGTGATGGCCTACCCTTTACCAAATGTGGGCTGGAAGAAGAAGGACAGTGACCATTTCCTCCCTGGGGATGACCCTCACATCTCTGTACAGGTGCGTGGTGGTCCGCAGCGCTACACTGTGTCAACCTGGCTCCAGATCCACGGCCTCCGCCAATCAGATGCAGGCATCTACATCTGCATCTTCCACAATGCTCTGGGAGAGAAATCTGCCTCAGCACACCTATCAGTGATCAGTAACGAGATAAGAAACATCCCGAATGGCCTGTATGACAGTGACCTTTTCTCTGATGGAAGTGAAGAGCCACATGAAGAAGAGCTGGACCTTGGGTCTTTGACTGTGTGA

>Red-bellied piranha (P. nattereri): Kazald2 (XM_017689786.2): Nucleotide
ATGCTGTGTTTGACAGCAATGCTAACACTGCTGCTGGCTTGCCTCTCTGAGCCTCTTCCATTGGAGCACCTCAGGCACTTAGACTGGCAGCGCGGCATGAGGCCAGGTGAACGGTGCCCGAAAAAGTGCCAGCCCGAGCTGTGTCCGGACGCCAGGCTGCTCCAGAGCTGTGTGTCGGGTCAGGTCCGTGACCCGTGTGGGTGTTGTTGGGAATGTGGGAATGGAGAGGGTCAGCTGTGTGACCCCGAACCCTGGACCGGGTCCACTTTCTTTGGGCGCTGCGCTGAGGGACTCCGCTGTAAAGCCCCAAGGAGGGACCCCTCAATGAAAGAAGAGCCCAAGCCAGTGTGCGTGTGCACCAAGCAAGAGATGCTGTGCAGCTCGGATGGGAAGACATATGAAAACGTGTGCCAACTGCGGGCAGCCCAGCGCAGGCTAGGTGAGCGCCAGAAGGTTACTGTGGCGCATCATGGACCCTGCAAAGCAAAACCAATCATCACCTATGCCCCACGTGACATTATCACTCTGGAGGGAAGTGATGTCCTCCTTTCCTGTGAGGTTTCATCGTACCCACTGGCATCCATACAGTGGAGGAAAGAGGGGGACAGCGTCTTCCTTACTGCTGATGATTCCAGCAGAGCCATACAGGCACGCGGAGGCCCGCGGCGCTTTGAGCTCACCGGCTGGCTCCAGATCCACGGGGTCGGCCCTGACGATGCAGGGGTGTACACATGCGCCGCCAGGAACGCCTTCGGTGAGGTGTCTGCCTCCGCTCGATTACGGGTTATGCACAGAGGATCTCCGCAAAACAGAGAGATTCCCAAAAGGAAAAATGAAGCCCACAACACATCCTTCAATGATGCTGAAAGTGAAGATGATGAAGATTATGAGGGGCAACCAAGTGGTTATATGTATTTGTAA

>Red-bellied piranha (P. nattereri): Kazald3 (XM_017682168.2): Nucleotide
ATGCTGCCGGGGGAGATTATTTTGCCTCTTCTGCTGCTCGGTGTGGGACTTTGCCAAAGTTTCCCACATTACACGTACGATGACATGGACGATGACTTGGCCATGACCTTTGACTACTACAAGGACACGGACGAGGTGGATTACAGAAACGGGAGCGTTTGCGAGGAGTGCATGCCGGAGCTCTGTCACGAGACACGAGGCTGCAGAGCCGGGCTGGTGCGGGACAGCTGTGGATGCTGCTTTGAATGTGGAAACCTTGAGGGTCAGTCATGCGATCTGGGGGACAAGAACGTCCACTACGGAATATGTGGAGAGGGCATGGAGTGTAAGCTGGACCCCATTAATGGAGCGTATGAAGACGAGGGTGTCCACGACGCCCAGTGCGTTTGTGTTACTCAAGAACCGATGTGTGGATCTGATGGCAGGACATACATGAACCTCTGCAAGTACAAAGAAGCAGCGTTCGAGAGTCCTGGACTCAATGTGAGCGACGGCCCGTGCAAGACAGTTCCTATCATAAAGGTCCCGCCGCGTGACCTGGTGAACGTGAGCGGCAGCAGTGTGGTGTTTCTCTGTGAGGTGTTTGCCTTTCCCATGGCCCTCGTGGAGTGGAGGAAGGATGGGAAGGATGTCATTTTACCTGGAGATGATCCTCATATATCTGTCCAGTCCAGAGGAGGCCCTCAGAAGTATGAGCTCTCGAGTTGGCTGCAGATTGAAGAAACTACCCGGGCGGATTCGGGTACCTACAGATGCACCGGGAGGAATGAAGTCGGTGACGTCTCGGCTGCCGCTGTGTTGGGGATTTTGCCACCAGACGAGATGTCTGCCTATATGGCAGAAAACATCAAAGACTTGGCCGGATACGATCCAATGAGATACTACGACGGAGACTACTACTGA

>Red-bellied piranha (P. nattereri): Kazald4 (XM_037542238.1): Nucleotide
ATGTCCCGGGCTGCAGTGTGGTGGCTGGGTGTATGGGTTGGGGTGTGCGTCTGGGCTGCGCCTCCTCATCACCGCGGCTGGCTGCGGCTGTGGGAGGAGGGTGAGAGCTGCGGGGAGTGTGACAGGTCCCGCTGTCCTGCGGCACCACCCGGCTGTCCGGCAGGTTTGGTCCGGGACAGGTGTGGTTGCTGTGAACACTGCGGCAACGCTGAAGGTCAATGGTGTGACTTCAACAGTTCTCAGGAGTTCTATGGTCGCTGCGGTGACTTGCTCCACTGCCAGAAGAGGCCGTCTCAGGCCAGGTTTCAGTGGGGTGACCCTGAACCCAGGTGTGTGTGTGAGAGCCAGGGTGCAGTGTGTGGCTCGGATGGGCAAACCTACCCCAACCTGTGCCAGCTGAGAGAGGCTTCAAATCAGTTAGGGACAACAGTGAACCTAACAGCACGAGGACCATGCAGTTCTGCTCCTCGCATAAGCAGAGCACCCAGAAACTCACAGAGCTACACAGGACATGACATCGTGTTTGGGTGTGAAGTGACGGCCTATCCTCTACCACGCGTCGGCTGGAAGAAGAAGGGCAGAGACAGCTTCCTGCCAGGGGATGACCCACACATCTCTGTACAGGCGCGTGGTGGGCCGCAGCCCTACACTGTGTCCACCTGGCTCCAGATCCACGGCCTCCGAAAATTAGATGCCGGCATCTATGTTTGCATCTCCCACAATGCACTGGGAGAGGCATCTGCCTCTGCTCACCTGTCCGTGCTCAGAAATGCGGTCAGAGGAGTGGACCGTGGCCTTTATAATGGCTTTTTCTATGACACAAGAGAAGAACTACAAGAAGAAGAGCTGGATTCAGGGGACTATATAATTTAA

>Zebrafish (D. rerio): Kazald2 (ENSDART00000131820.2): Nucleotide
ATGCATTATTTACTGGCTTACCTAGCACTGATGCTGGTTTCCGAATCCGAGTCCTTCCATTTGGAGCCCCTCAGTCGTTTTGACTGGCAGAAGAGCATTCAGACTGGCGAGAGATGCCCTAAAAAGTGCCACCCCGAACGTTGTCCGGATGTCAGGCAGCTGCAGGGCTGTCCAGCCGGATTGGTTCGTGATCAGTGCGGGTGTTGCTGGGAATGTGGGAACGATGAGGGGCAGCTGTGTGACCCGGAGCCCCGGTCGGGGTTGGCGTTCTATGGCCGCTGTGCTGAAGGTCTGCGCTGCAGAGCTCCACGCAGAAACCTTGCAGGTCAACCCAGAGCTGTCTGTGTGTGCGGCAAGCAGGAGGCTCTCTGCGGTTCTGATGGAAAGACATATAAGAACATATGTCAGTTACAGGCGGCTCAACATAAGCAAAGCAAGGGGCCGATGCTGACAATGGTGCACCATGGACCCTGCAAAACAAAACCAGTTATTACTTATGCTCCCCGTGACATCATCACATCCAAAGGAAGCGATGTCATGTTTTCCTGCGAGGTTTCGTCGTATCCTTTGGCCTCCATTCAATGGAGTAAAGACGGGGATGTTATTTCTTTTCCTGCTGATGATTCGAGCACGGCTGTACAGGCCCGTGGAGGTCCGCGGCGGTTTGAAATGACCGGCTGGCTCCAGATTCAAGGAGTCGGTCCCAGTGATGCAGGTGTGTACACATGCATCGCCAGGAACGCCTTCGGAGAGGTGTCTGCCTCCGCCAGATTACAGGTTACACATGGAGGTTCTCAACTCAGCAAGGAGTTCCAGCAAAAGCAACCAGGAGCTTACAAAATATCAGGAGAAGATGAAAACATCGACGATGAAGATTACGAAGGCCAGCCGAGTGGACATATGTATTTGTAA

>Zebrafish (D. rerio): Kazald3 (ENSDART00000075550.5): Nucleotide
ATGTTATTCCACATAGTTATGTTGGCATTTTTAGCTCTGAGCGTCAGACCCGGAGAGGCTTTTCCCAATTACAAAGATGATTACATGGACGAGGACTTGGCCACCTTTGACTATTATAAAGGCACGGAGGATGATGAGTTTGAGGAGGGCAACAGGACGCGGGAGTGTGAGGAGTGTGTGCCGGAGCTCTGTCCGCCCGCGCTGGGCTGTAGAGCCGGGCTGGTGATGGATGTTTGCGGCTGCTGCTCTCAGTGCGCAAACCTGGAGGGCCAGACGTGTGATCCCGGCCAGAGAAGCGTCTATTATGGGCTGTGTGGAGAGGACATGGAGTGCAGACCGGACAGGTCGGATGTGGAGGAGCCTGAAGCTCAGTGTGTGTGTTTGTCTCAGGATCCTCTGTGTGGATCAGACGGACAGACTTACATGAATGTCTGCAAGTATAAAGAAGCGGCTTATTTAAAGCCTGGACTTAATGTGAGCGACGGGCCGTGCAGGACAGAGCCCATCATCAAAGTGGCGCCGCATAATCTGGTTAATGTCACAGGCAGCAGTATAGCGTTTCTCTGCGAGGTGTTTGCATTTCCTATGGCGCTCGTGGAGTGGAGGAAAGAGGGGAAAGAGGTTATTCTACCTGGTGATGACCCCCACATATCTGTACAGTCACGAGGTGGTCCTCAGAAGTATGAACTTTCCAGTTGGCTGCAGATCGAAGAGGCTGGTCAAACAGATTCTGGCACATACAAGTGCATCGCTCGAAATGAGCTTGGCCACGTCTCGGCCACAGCAATTTTAGGAGTCCTGCCACCAGATGAGATGTCTGCCTATTTGAAGAAAAACATAAACAAAATGATGGCCTATGACCAACAAGACTATGACAGAGATTATTACTAA

>Asian Bonytongue (S. formosus): Kazald2 (XM_029251906.1): Nucleotide
ATGGAAATTGTGGCCTTGCTTCTGGCGCTCTCGCTCTTGCCGTGGTTCGACACTCTGCCTGCTCGGCGCTACCGGCCCCGGGACCGACGGGTGAGCTGCCCGCAGTGCAAGCCCGACCGGTGCCCTCCGATCCCGCGCTGCCCCGCGGGTCGAACCCGCGACGCCTGCGACTGCTGCTGGGAATGCGGCAATGGCGAGGGGCGGCTCTGCGACCCGGACACGTACTTCGGCACCTTCTTCGGCCGCTGCGGGGAGGGGCTGAGCTGCCGGGCCGGACCGCGGGACCCCTTCTCGGACGAAATCCCCAAACCCCGGTGTGTCTGCAACAGACAGGAGCTGCTTTGCGGTTCCGACCACAAGACCTACGAGAACATGTGCCAGTTCCGGGCGGCCCGCTTCAGGCTGCGCGATCGGGGCCGGCTCACCGTGACCCACTTCGGGCCCTGCAGAGCCAAGCCGGTGATTGTCGGTCCTCCCGGCGACGTCACCGGCAAGGAGGGAAGCGACGTCGTCTTCAGCTGCAAGGTGCTTTCTTACCCCATGGCAGTGATTGAATGGAGGAAAGAGGGGAACGGTATCTTCCTACCTGCGGATGACACCAACATGATGGTGGAGGCACACGGTGGGCCCCGGCGCTTCGAGCTCACGGGCTGGCTCCAAATCCAGAACATCCAGCGGGCCGACCAGGGCACGTACACCTGCGCCGCCAGGAGCCCCTTCGGAGAGGTTTCTGCCTCAGCGAAGCTCTGTGTTCTGGATAAAGAAGTTCAGCCGCCACGTCCTCCTCCGCAGAACACGGGAATTTACGACGTCCCGGACGACGAAGACTACGAGAGCTTGTCCAGTGGACTTTCATATTAA

>Asian Bonytongue (S. formosus): Kazald3 (XM_018744034.2): Nucleotide
ATGTTGCGGACTGTCCTGCTTGTCCTGGTGGCTGCGCTGGGTCCCACCAGCGGCGCTGCCTTCCCCAGCAGCGGGGCGGCGGCGGCGGGCGGAGATCATCTCCGAGATGTGGCCCCTCACTTAGCCGCGGACTCGGAGCCTCGCAACGCCAGCAGCGCTTGCGGCGACTGCCGACCCGAGCTGTGTCCCGAGGCCAGGGGCTGCAGAGCCGGCTTGGTGTCGGACCGCTGCGGCTGCTGTGCCGAGTGCGGCAACGTGGAGGGGCAGCCGTGCGACCCGGGCTCCTCCAGCACCTTCTACGGGCTGTGCGGCGCGGGGCTGCGCTGCGCCCTCGACCTGCAGGACCTGCGCTACGGCGACGTGCTCGAGCCGCAGTGCGTGTGCGTCACCCAGGAGGCCGTGTGCGCGTCCGACGGCACGAGCTACGTGAACATGTGCCGCTTCGAAGAGGCCGCTTTTTCCACACCGGGGCTGAGAGTGGCGGGCGGCGGGCCGTGTCGGGCAGTCCCTCTTATTAAGATCCCGCCACGGAACCTTGTCAACGTGACCGGCAGCAGCATTATATTCTTGTGTGAAGTCTTTGCATATCCAATGGCGTTGATAGAGTGGCGAAAAGATGGCAACGATGCAGTTCTCCCAGGGGATGATCCTCACATTTCTGTACAGTCGCGGGGAGGCCCAATGAAATATGAGCTGTCAAGCTGGCTGCAAATCGAAGGCGTAGCTCCGGAGGACGCCGGCACATACCGCTGTGTGGCCCACAACCAGCTGGGTACTGTCTCAGCATCCGCAGAGCTGGGTGTGCTGGGACCAGAAGAAATATCTGCATTTTCAACAGAAGACATGCCAGGAATGTTTGGATATGACCACCAGAGAGAGTACGATGAGGACTACTATTAA

>Northern Pike (E. lucius): Kazald3 (XM_034296290.1): Nucleotide
ATGCCATGGGAAATAATTGTAAGCCTATGCAGTATTATGGTTTTGCTAAATATGAGTAGTTCTGACAGCTTCCTGAACAGGTTTGATGACGACATCGACCAAATTAGCAACCCATTAGATGAAATTATAGACCATTTCGATTATGATAAACTTGAGGATGAGCATGGAGATCGAAATGGAACTCACTGTGGTGAATGCTCACCCGAATTGTGTCCGGTGGTACAAGGATGCAGGGCTGGGCTGATTTTGGACAATTGTGGTTGCTGCCAAGAGTGTGGAAATCTGGAGGGACAGACGTGTGATCTTGGCGACACGAATGTATTTTACGGTCTCTGTGGCATGGATCTTGAATGTAAAATTGACGATTTGGATGTTGGAGAAGTTGCCGAGCCGCAGTGTGTTTGTACATCGCAAGATGCGCTTTGCGGGTCAGATGGAAAAACATACATGAACATTTGTAAGTTTAAAGAAGCAACCTTCTCAAATTCATCAATCAAGATAAAGAGCAATGGCCCGTGCAAAACAGTGCCGATCATCAAGGTCCCACCCCAGAACCTGGTGAATGTTACAGGAAGTTGTGTGGTGTTTCTCTGTGAGGTCTTTGCCTTTCCAATGGCACTGATTGAATGGAAGAAGGATGGCAAGGACATTATTCTTCCAGGAGATGATCCACATATCTCAGTCCAGTCACGAGGAGGTCCCCTGAAGTTTGAACTATCTAGCTGGCTGCAGATCGAGGAAGCTGACCTGGCAGATGCTGGCACGTACCGCTGTGTCGCTCGTAATGAACTTGGCAATATCTCTGCAACAGCTGTGTTGGGAGTTCTTGGTCCAGAAGAGATGTCTGTCTACTTGATGGAGAACATGACAGAAATGTTGGAGTATGGCCATTCAGAGAGAGAGTATGATGAGGATTACTACTAG

>Northern Pike (E. lucius): Kazald4 (EDITED - Modified from XM_034297428.1): Nucleotide
ATGGCCCGTGCTGGGGTAtggctgtgtgtctttgtcGGTGTGAGTCTGAGTCCTTGTCCAACACTTGGGGTGCCTCCCCAGCACCGTGGCTGGCTGCGTCTCTGGGAGGAGGGCAAGGGCTGTGGTGAGTGTGAGACGGAGCGCTGCCCTTTGGCGCCCCCTAACTGCCCAGCAGGGCTAGTGCAGGACAGCTGTGGCTGCTGTCAGCAGTGTGCCAATGTGGAGGGGCAGCAATGTGACCCGGATGGGGCACAGGAGTTCTACGGGCGCTGTGGGAAGGGGTTGGTCTGCCAGAAGAGAACCAGGAGAGGACGATGGGGCCACAGGGGAGGGGAACCGGAGCCCAAGTGCGTGTGTGAAGTGCAGGGCTCCGTGTGCGGCTCTGATGGACGTACCTTTCCCAACCTGTGTCAGCTTAGAGAGGCGGCCAGCGAGGAGGGAACTACACTGAGGAACACTGGACAGGGCCCATGCTACTCTGcccCACATATCTCCAGAGCTCCACGTGATCTGTCCAACTACACTGGAAAACACATTGTGTTTGGCTGCGAGGTCTCTGCCTTCCCTCTGCCCAACCTGAGCTGGAGGAAAGAGGGCAGCAACAACTTCCTTCCAGGAGACAATCCACACATCTCGGTCCAGACTCGAGGTGGTCCCCAGAGGTACACTATTTCTACCTGGCTGCAGATACAAAACCTCCACCTCTCAGATGCAGGAATATACTCCTGTGTCTCCCACAATGCACTGGGTGGGAGGTCTGCTTCTGCCCGCCTCACAGTGCTACGACAGGAGCGGAGGGTTCTTAAAGGACAAATTctggatgaagaggaggatgaggagtaTAAATATGGTAATAAAGAAGGCAGTGATAAGCCAGATTCGAGAGACTATGTGGGATGA

>Chinook Salmon (O. tshawytscha): Kazald3 (XM_024418359.2): Nucleotide
ATGCCATGGGACATAATACTTTGCGGAATTATGCTTTTGCTGAACATGAGAACTTGTGAAAGCTTCCCGAACAAGTTTGATGAGGACATTGACAAACGTATAGACCCATTAGATTACGTTATCGATCCATTATATTATGATAGGCTTGAGGATCCGTTTGATAGAAATGTAACTGCTTGTGGTGAGTGCTCACCTGAATTGTGTCCCGTGGCACAAGAATGCAGGGCTGGGCTCATTTTGGACAGTTGTGGTTGCTGCCAAGAGTGTGGAAATCTAGAGGGGCAGACGTGTGATATTGGCGACATTAATGTGTTTTACGGTCTCTGTGGGACGGATCTTCAATGCAAAATTGACGATTTGGATGTTGGAGATGGAGAAGTTGCGGAGCCGCAGTGCGTCTGTCAATCGCAAGATGCGCTCTGTGGTTCCGATGACAGAACGTACATGAACAATTGTCAGTTTAAAGAAGCGTACTTCTCAAATTCATCACTCAAGATAAAGCGCAAAGGTCCATGCAAAACAGTGCCGATCATCAAGGTCCCACCCCAGAACCTGGTGAATGTTACGGGTAGTAGCATGGTGTTCCTCTGTGAGGTCTTTGCCTTTCCAATGGCAATGATTGAATGGAAGAAGGATGGCAGAGACATTATTCTTCCAGGAGATGACCCACACATATCTGTCCAGTCTCGGGGTGGTCCCCTGAAGTATGAGCTCTCTAGCTGGCTGCAGATCGAGAAAGCTGGCCTGGCCGATGCTGGCACCTACCGCTGTGTCGCTCGGAACGAGCTCGGCAGTATCTCTGCAATGGCTGTGTTAGGAGTTCTAGGTCCAGAAGAGATGTCCGTCTACTTGACGGAGAATGTGACGGAAATGTTGGAGTATGACCACTCGGAGAGAGAGTATGATGAGGATTACTACTAG

>Chinook Salmon (O. tshawytscha): Kazald4 (XM_042325438.1): Nucleotide
ATGGCCTGGGCTGGGGTGTGGTTGTGTATGTGTGTCGGTGTGAGTGTATCTGTCCATCTGATCCTTGGGGTGCCCCCCCAGCACCGCGGCTGGCTGCGTCTATGGGAGGAGGGCGAGGGCTGTGGGGAGTGTGAGAGGGAGCGCTGCCCTCTGGCACCCTCTAACTGTCCAGCAGGGCAAGTGCAGGACAGCTGCGGCTGCTGTGAGCAGTGTGGCAATGTGGAGGGGCAGCAATGTGACCCGGATGGGGCGCAGTTGTTCTATGGGCGCTGTGGAGAGGGGTTGGTCTGCCAGAGGAGAACCAGGAGAGGACGGAGGGGACGCAGGAGGGGTGAACCAGAACCTAAGTGTGTGTGTGAGGCACAGGGCTCTGTGTGTGGCTCTGATGGACGCACCTATCCCAACCTGTGTCAGCTGAGAGAGGCAGCCAGCCGGAAAGGAACCACTCTGAGGCTCACTGGACAGGGACCATGCTACTCTGCTCCTCGTATCTCCAGAGCCCCCAGAGACCTGTCCAACTACACTGGAAACGACATTGTGTTTGGCTGTGAGGTCTCGGCCTTCCCTCTGCCCAACCTCAGCTGGAGGAAGAAGGGCAGTGACAACTTCCTGCCAGGGGACGATCCACACATCTCTGTCCAGGCTCGAGGTGGCCCCCAGAGGTACACAGTCTCTACCTGGCTGCAGATACAGAATCTTCACCTCTCAGACGCAGGGATCTACTCCTGCATCTCCCACAATGCACTGGGGGAGACGTCTGCGTCCGCCCGTCTCACGGTGCTCAGACAGGAGCTGAGGGTTCTGAAAGGCCGTCTGAATGAAGAGGAGGATGAAGAGGAGTATTACTATGACGACACTGAGGAAGGCAGCGATGATGGGCAGACAGAATCTGGAGACTACCTGGGATGA

>Atlantic Cod (G. morhua): Kazald3 (XM_030359866.1): Nucleotide
ATGATCCGTTTGGTGCTTTGGCTCTTTCTAAGCATCAACAATTCTTCCTGCTTCCCGAACTATGTCAGCGATGACACCGATCAGCCCATCGATCCGCTGTTGGACTACGACCGACTGGACGACGCGTTTGACCGCGTTAGAAACGACACGCTTCGCTGCGAGCCGTGTGAGCCGGACCTGTGCCCGCTGGCCCTGGGCTGCCGAGCCGGTGTGCTGCTGGACGCCTGTGGATGCTGCAAGGAGTGCGGGAACCTGGAGGGCCAGCCGTGCGACCCCGGGGAGCGGAGTGTGTACTACGGGCGTTGTGGAAGCGGCTTGTCGTGCCGCGTGGACCATCGGGGTCCTGGGCCGGGAGGAGAGCGGGACCGGGAGGAGGAGGGAGACGAGCCGCAGTGTGTGTGCACGGAGCAGGAGCCGGTGTGCGGGAGCGAGGGGATCACCTACCTGAACATCTGTCAGTTCAGGGAGGCCAACTTCTCCAACCCTCAACTCAAGCTGAGCGAGAGGGAACCGTGTAAAACAGTCCCTGTGATCAAGGTGGCCCCTGAGAACCAGGTGAAGGGGGCGGGCAGCAGCCTGGTGTTCCTCTGCGAGGTGTTCGCCTTCCCCATGGCCCAGGTGGACTGGACCAGGGACGGCCATCAGGTCCTCCTGCCAGGGGACGACCCCCACATCTCTGTGCAGTCCCGGGGCGGACCCCAGAGGTTTGAGCTCTCCAGCTGGCTGCAGATTGAGGGCGCAGAGCACAAGGACTCTGGAACATACCGGTGTGTTGCCCGTAACAACCTGGGCTCTGTGTCGGCCTCCGCCACGCTGGGAGTCCTCAGTCAAGAGGAGCTGTCTGCCTATCTGACAGCCAGTGTCTCTGAGATGAAGGAGATGTTGGACTACAGTCAGCCCAGAGGAGAAGACCTAGATTATTACTGA

>Atlantic Cod (G. morhua): Kazald4 (XM_030357119.1): Nucleotide
ATGGCTCATGTGTGGCTCTGTGTTGGCCTCAGCCTGACCGCATGGGTCGGGGGCTCCCTCGGCCTGCCGCCGCAGCACCTGGGCTGGCTGCGTCTCTGGGAGGAGGGGGCCCAGTGCGGGGACTGCCTCCCGGCTCTCTGCCCTCCGGTCCGGCCCGGAGGCTGCCCGGCCGGCAGGGTGAGAGACCGCTGCGACTGCTGCGAGCGGTGCGCCAACGGCGCGGGGCAGAGGTGCGACCCGGACGCGGCGCAGGAGTTCTACGGCCGCTGCGGAGAGGGGCTGGTCTGCCGGAGGAAGGCGGCGAGGAGGGGGCACAGCCGGGCCAACCCGGAGCCCGCATGCACCTGCCGGGATAAGGGCAGAGTGTGCGGGTCAGACGGGTGGACCTACCCTAACCTCTGCCAGCTGAAGGAGGCCTCGAGCCGCAGTGAGAGAGGCATAAGGGCGGTAGGAGCGGGAACCTGTCGATCTGCCCCACGCATCCTCCGTGGCCCCAGACACACGTCCAACTCCACGGGCAGCGGCGTGGTGTTTGGGTGCGAGGTCTCGGCCTATCCTCTCCCCAGTGTGACCTGGAAGAAGAGAGGGAGCCACTATTTCTTGCCGGGGGACCATCCTCGCATCTCTGTTCAGATGAGGGGTGGTCCCCAACGTTACTCTGTCTCTACCTGGCTGCAGATACAGGGTCTCCAGCTATCAGATGCGGGAGTCTACTCTTGCATTTCCCAGAATGCCTTGGGAGAGACTTCCGCGACTGGAAAGCTTACAGTGCTCAGGCAGGGGTCGAGGAGGACAAAGGGCCACCTGAAGGAGGAAGAGAAGGATCACATTGTTGTCTTGGAGGACGACAGTGAAGATACACAACCACAATCTGGACAACATGGACTAGAGAGACTAGAGACAATGTAG

>European seabass (D. labrax): Kazald3 (XM_051402813.1): Nucleotide
ATGTCGGGGATGAGTGGACTGCTCCTCCTCGGTCTCTGGATCAACCTCCACACATGCCGGGCCCTCCCCAACCAGCTGCCCGCCCTCAGCACCGCGCCGCCCGGCCAGCTCTCCCCCACCGCCCCGCTGTTGGAGGCCGACGGCTGCGGGCCGTGTGAGCCCGACCTGTGCCCGGAGACCCGCGGCTGCCGGGCCGGCCTGGTGCTGGACTCCTGCGGCTGCTGTAAGGAGTGCGGGAACCTGGAGGGACAAACCTGCGACCCGGGGGACCGCAGCGTGTTCTACGGGCTGTGCGGGACCGGGCTGCGGTGCCAGAAGGACCCCCGGCCCGCAGGAGGAGGAGGAGGAGAGGATGAAGAGGAGGAGGAGGAGGAGGAGGAGGAGGTGTGTGTGTGTGAGGAGCAGGAGGCGCTGTGCGGCTCTGATGGAGTCACTTACATCAACATGTGTCAGTTCAGAGAGGCTGCGTTCTCCAGACCGGAGCTCAAGACCAGAGGGAGGGGGCCCTGCAAGACCGTCCCCATCATTAAGGTCCCTCCCCACAGTCAGGTGAATGGGACCGGCAGCAGTCTGGTCTTCCTCTGTGAGGTCTTTGCGTTCCCGATGGCGCTGGTCGAGTGGAGGAAGGAGGGCCGAGACGTCGTCCTGCCCGGAGACGACCCCCACATCTCCGTCCAGTCTCGGGGCGGGCCTCTCAAGTTCGAGCTCTCCAGTTGGCTGCAGATCGAGGGGGCGGGGCCAGAGGACTCGGGAACCTATCGCTGCATCGCTCGTAACAACGTGGGGTCCGTGTCCGCCTCCGCTGTGCTGGGAGTACTGGGAGCAGAGGAGCTGTCGTCCTACCTGGCCAACAGTGTGTCGGAGATGAAGCAGCTGATGGACGCCACAGACTACGACCAGGACTTCTACTGA

>European seabass (D. labrax): Kazald4 (XM_051393721.1): Nucleotide
ATGCAGGTCAACAGCATGACTCAGCTTTGCCTGTGCGTCTGTATATGCATGAGCGTTTGGCTCCACACTTCCCTCGGGTTGCCACCCCAGCACCGAGGGTGGCTGCGGCTGTGGGAGGAGGGCGAGGGCTGTAGGGAGTGCAACCAGCACCTCTGCCCTTCAGTCCCCGACAACTGCCCTGCAGGTCGGGTGCACGACGTCTGTGGATGCTGTGAACAATGTGCGAACGTGGAGGGGCAGCAGTGTGACCCAGATGGGGCTCAGAAGTTCTATGGCCGCTGTGGAGAGGGCCTGGTCTGCAGGAGGAAAATACCAAAGGGGGGACACAGGGCTGAGCCAGAGCCAATATGTGTGTGTCAGGAAAAGGGCCCCGTATGCGGCTCAGATGGCTGGACCTACCCGAATGTTTGCCAGATGAGAGAGGCCGCCAGCCACTGTAATACAACGCTCAAGCTCACTGGAAGAGGACCTTGCAACTCTGCTCCCCGTATCCTTCAAGGCCCTAGAAACCTGTTCAACTACACCGGGAATGACATTGTGTTTGGCTGTGAAGTCACAGCCTACCCCCTTCCAAACCTGAGCTGGAGGAAGACAGGGAGTGACAACTTCTTGCCAGGAGATGATCCCCACATCTCGGTCCAGGCTCGAGGTGGCCCCCAGCGCTACACTGTCTCTACCTGGCTTCAGATACAGGACCTCCACATTTCTGATGCAGGGGTCTACTCTTGTATCTCTCACAATTCTTTGGGACAAACATCTGCATCAGCACAGCTCACAGTGTTGAGACAGGGCTCTGCTGAGGAGGAGCAGGAGTACTTCAGTCATTTGGAAGAAGACAATGATGGACATCTGGCATCTGGAGATTACCTGGGATTAATTTAA

>Torafugu Pufferfish (T. rubripes): Kazald3 (XM_011615289.2): Nucleotide
ATGAGGGGACTGGGTGGGCTGGTTCTCCTGGGACTGTGTCTGACCTTCTACAGCTGCCGGGCTCTCCCTCACGCAGAACACGACGGGTTAGATCTCGGGAGGCGCGTCGACAACGGAACCGAGGAGGTCGAGGGCTGTGCGCCCTGTGAGCCGGAACTCTGCCCGGAGACCCGGGGCTGTCGGGCCGGACTAGTTCCGGACCGGTGCGGCTGCTGTATGGAGTGCGGTAATTTGGAGGGCCAAGCTTGTGACCCGGGGAACCGCAGCGTGTTCTACGGGCTGTGTGGTATTGGCCTGAGGTGCCAGGTGGATCCGCGTTACGCAGGACAGAGAGGAGAAGAAGAGGAGGATGAAGAGGAGCAGTTGTGCGTGTGTGAGCAGCATGAGCCTGTGTGTGGCACCGATGACGTCACATACATGAACAAGTGCCAGTTCAGAGAGGTTGCATTCTCGAGACCAGAACTCCGAACCAGAGGGCAGGGCCCCTGCAAGACAGCTCCGATCATCAAGGTTCCACCTGTCAGTCAGGTCAACGGTTCTGGCAGCGTTCCCGTGTTCCTGTGTGAGGTGTTTGCGTTCCCGATGGCTCTAGTTGAGTGGAGGAAGGAAGGCCAGGATGTGGTCCTACCTGGAGATGACCCTCACATCTCTGTTCAGTCACGGGGTGGTCCTTTAAAATTTGAGCTCTCCAGTTGGCTACAGATTGAAGGGGCAGAGCCAGAAGACTCTGGAACCTATTACTGCATTGCTCGTAACAACCTGGGTTCCGTATCAGCCTCGGCTATGTTGGGAATACTGGGAGCAGAGGAGTTGTCATCTTACCTGGCCAATAGCATGTCAGAGATGAAGCAGCTGATGGGTGCCACTGATTATGATCAAGACTTTTACTGA

>Medaka (O. latipes): Kazald3 (XM_004072979.4): Nucleotide
ATGCAGGTTCTGGTTCTGTTCTGTCTCTGTCTGAATCTGGACTGTGTCTTTACCCGCCCGAACCCAGTGCAGAGCTTCCAGAACCTCACAGATGCTCCCGAACAATTCATCCTGGAAGACCCGGTCCTGGACTATGACCTGTTTCATGAGGACCTGGAGGGCGGCGGGAACGGAACCGGCGGGGCGGGGGGTTGTGGACCCTGTGACCCGGAGCTGTGCCCGGAGACCCGCGGCTGCCGAGCTGGACTGGTACCGGACCGCTGCGGGTGCTGTCAGGAGTGCGCGAACCTCGAGGGTCAGGCCTGCGATCCGGGAGATCGGAACCTCTTCTACGGTCTGTGCGGGTCTGGACTGCGGTGTCAGGGGGACCCGAACCCCGCATCGGGAGAAGAGGAGGAGGTGTGCGTGTGTGAGGAGCAGGAGCCCGTTTGCGGCTCCGACGGAACCACCTACACGAACATGTGTCAGTTCAGGCAGGCCAACTTCTCCGGACCGAACCTGCAGCTGAGCGCGCGCGGACCTTGCAGGACCGTCCCCGTCATCAAGGTCCCGCCTCAGAGCCAGCTGAACGGGTCGGGCGGCAGCCTGCTGTTCTTCTGTGAGGTCTTTGCGTTTCCGATGGCCCTGGTTGAGTGGAGGAAGGACGGGCGGGACGTCGTTCTGCCTGGAGATGACCCTCACATCTCTGTCCAGTCGAGGGGCGGTCCTCTGAAATTCGAGCTTTCCAGTTGGCTGCAGATTGAGAGGGCGGAGCAAAGTGACTCAGGAACCTATCACTGCATAGCTCGCAATGACCTTGGATCTGTGTCTGCGTCGGCCGTACTCAGGGTTCTGGAAGCAGAGGAGCTCTCCTCCCACCTGGCCAGCAGCGTCGCTGAGATGATGCAGCTCATGGGCCACACAGACTACGATCAGGACTCCTACTGA
