# Supplementary material for: Differential fates of Kazald gene quartet: Ancestral roles in skeletogenesis and regeneration to putative innovations in fish and birds
Source: iScience. 2026 Feb 10;29(3):114934. doi: 10.1016/j.isci.2026.114934 (PMC12955574; doi:10.1016/j.isci.2026.114934)
Supplement: Data S3. Amino acid sequences of all Kazald genes used for analyses, related to Figures 1 and 2 [file mmc4.txt]

>Milk-White Planarian (D. lacteum): Kazald (1105303_0_1): Peptide
MAASFPRRLPFKGWHNLILDSEECSACQVKLCPAVPPSCPAGRVRDVCGCCWECARAEGWLCDANPRSDRVYGLCGEGLVCRAPEGEAAFGLAPEPRCACAKREVLCGTDQKTYRNSCQLREARNSQAEPDLAVAHRGPCKSAPVIVTAPRDILSLEGNDIMFGCEVSSFPVVFVEWRKGGESGALPGDSTHITVQSRGGPQRYEITSWLQIRTLQKEDEGLYTCYTRNQFGETSSSARLRVVPLDSPLAAEVQAYRVGVYGVSDDEDSEQEEGSTSFSFEQGTLDRD

>Atlantic Horseshoe Crab (L. polyphemus): Kazald (XP_013780174.1): Peptide
MKLNWLIFMQALFLIGLTVNVKATLEKEKCGVCDPTACPVPVGCMAGMVKDHCGCCQVCGLTEGERCDNDTLPLPYKNTFGYCGEKLECRLRTDLPPVDPPEALCVCINQEPVCGSDGQTYKNECQLIEARHKWQDGLQVRSTGPCKSAPHIDFAPEDIHNTIGSYVIFSCEVSGWPIPTIHWLVDRPNGVRKLLPSDDSHIAVQSRGGPSNYKVTGWMQILNLTEDDAATYWCLVKNEYGEVSASARVIVLDAPQKGDSYEEEEEEQSNEQLSKT

>Cactus Worm (P. caudatus): Kazald (XP_014666960.1): Peptide
MKWLMLAMVCAAVGTALSRDCGPCDEQKCRVPRDCEAGLVKDACDCCYVCAMREGQPCDDEYKCGDDLACRYREDYPAEEAKQTVCFCKHEEVLCGENGKTYKNLCELMEESYRNHEKVKIAKRGPCATAPWIATPPTDVLDLSGDDIILTCEAMGYPIPLVEWSFTSASGEVVYLPKDDDHIAVQARGGPEQFEVTSWVQIHGVRASDEGTYACHAQNELGTAEAAARVRLSHRND

>Portuguese Oyster (C. angulata): Kazald (XP_052704300.1): Peptide
MKGIVFVSCFLGFLCLSMGQEDIPSDCGVCDRSACPGQKDKTCKAGITRDRCKCCQVCAQAEGEICDMSGASNKYPPCGDYLTCKMDQDRNIGICVCDYQDTLCGTDDVTYTSICQMREAQNTKGRDLKVKNSGPCKTAPRILTGPDSVTNVTGDKVVLMCEATGFPIPHIGWLFQRTDDETNSLPGDDMAISVVTRGGPEKYQVTGWLQVDEASKHHEGYYICVAHNKHGSDKQTGRIKIHEKKLNRVERKEDGDQL

>Leech (H. robusta): Kazald (XP_009016644.1): Peptide
MKLICLWVFVCLFWAGSRAESCLSCNPEECLPVTDCVAGIIKDQCGCCDVCAKSEFELCDHTRLPSLNMYGKCGEDLECTIRTDLNEGESQEAICYCKSQESVCGTDNFTYDNICQLRASAVVTKSGVTLAREGPCNTAPVIIVNPENVKNVSGSSISLSCEAKGFPIPVIEWTWTRVDKQTVTLPSDDLHVSINMRGGPEKYHVSGWLQIIGLKKEHEGDYSCIAQNDFGFVKSSARVNVVRSGDRFKGEF

>Florida Amphioxus (B. floridae): Kazald (XP_035673890.1): Peptide
MKRFLVVGLLALLFGVVFTAPTGEDNETIPDDEECPDECPEECPEAEGCVAGKKMDRCGCCEECANMEGDLCDLKGQKHVFGECGKHLECRPNVDSVEDGETPDNICFCKSAEDMCGSDGVTYSNICQMIAAAFHSKTPIKLEHKGPCKAAPFIRTGPEAIKNKTKGNIVLSCEVHGFPIAQVEWRKDGTNLMPGDDMHVAVQARGGPEKYEVTGWLQIQDLRNTDQGTYTCVGKNVYGSAEASAFVEVLPREGETYPEPSEFALADEAPDNWENEWDDDL

>Acorn Worm (S. kowalevskii): Kazald (XP_002735537.2): Peptide
MKSLLLILSCAAIAFAQETCGPCKQSECRRPWGCVAGTMKDRCGCCDICGNREGMRCDADVVIKHDPSKYKYGKCGKNLVCKLHHNSKPEYGIETVCYCKYDDMVCGTNDKTYDNVCQMVADGYRYGKQITVKSKGPCTSAPWIETPPDDIVNSTGGDITLSCEVMGHPIPYIEWKKEGNPVVLPGDDRHMAVQSRGGPHKHELTGWLQIQGLRKTDVGQYTCVARNDYGVAQATAAISVMSILSITKRTKRKKTQRIQ

>Crown-of-Thorns Starfish (A. planci): Kazald (XP_022091725.1): Peptide
MKTLRFLFWALVLLVLQEFTVSEEADKPEEKENAADEPSTEDCSCDAVICEVVSEDKCPHGLVNDTRDPCRCCKRCGNGEYQFCDPEELSAKELAEKEHNFGLCGKGLTCRANYGVPVGAKPEMICYCQNEQMVCGSDGETYETECRMNKVAFETGQTIGRKKPGMCEGAPKVVTPPNSVTNSTVGNVYLQCEVKGNPVPRIEWRKIGPDGPADFIPSGDSGNNRVAIQTRGGPEEYEVTGWLQIMRLEVEDAGEYECVGINDNGEDSGRANIIVVEKAKPIPGAAK

>Inshore Hagfish (E. burgeri): Kazald (Eptbu0034999.t1): Peptide
MSAYCFYFCLLLVDNLAILSWQDLRFRRLHLLQAADSGCGPCEPDLCQTPQGCTAGTVLDHCGCCMECGNVQGQPCDPRPDHIRPSYRFYGSCGQGLACLRYLARDRRQRLQEEEEYDCVCVDGSGMVCGSDGRSYESKCRLREESATRESTLDRIIVRHEGPCRAVPKLVSPPLDTQGASGNSVLLRCEAFAFPLARLTWFHLRTSGSALELPGDDARISVQIRGGPGRYQVSGWLHIDPLRTSDVGTYVCEASNVLGKTRARASLSFINPDEDDGDIDGDDDGPWVAGSAYAELSDYF

>Sea lamprey (P. marinus): Kazald (XP_032806401.1): Peptide
MSVAPCLGAPESRGGPRGFAHRGWLRLLAEGEGCGDCDPELCPLPTGCPAGTVPDHCDCCRECANAEGQICDLDETAHFYGRCGDHLSCVLDGGGAGDGAERGGDGGGEYGIPEPQCVCVSEQTLCGTDGSTYPNVCRLSEAAHRLGAAARNLSVAHEGPCETAPWIAMPPKDIVNVSGSDVVFGCEVSGFPMAFVEWRREGVDELLPADDAHLAVQARGGPQRYQMTGWLQIHNVRPSDSGVYVCYARNRLGEAYATARLIIISPDSPEAEEILHNPSVLDFPVYDDEEDDDY

>Elephant Shark (C. milii): Kazald1 (XP_042192976.1): Peptide
MGSPLWLLLCLWAWPLGGAGAGEGVEAGAMPGDFGYVQRGWQWLLEEAEGCGQCQPELCPPLLGCLAGAVLPPCGCCWECANLEGQMCDLDDTSHFYGRCGAGLECRLDLGDLLHGHVPEPQCVCSSPEAVCGSDNNTYPHVCSFQEAVNTNSSTNLTLAHSGPCQAVPQIVSPPYDVWNVTGEDVIFGCEVFAYPMASIEWWKDGAETFLPGDDPHISIQARGGPRRYAVSGWLQIQGIRSSDGGQYQCRARNQLGEASATARLTVQPYDQLQSLSTPPVDDYSDPEDYY

>Elephant Shark (C. milii): Kazald4 (XP_007889625.1): Peptide
MKLPLSAALLALFLVQVMQALPHFYHRGWLRLLKEGDGCGLCQPHLCPLPTGCVAGTVLDECGCCTECANVEGQICDLDNTNHFYGKCGEDLDCLLDTEDVGFGEIPEPQCVCRSQGSLCGTNGKTYNNICRFKETFYTERNGNLSIEHTGPCETAPWISSPPRDVQNFTGNDIVFGCEVSAYPVALVEWKKKGIDNSLPGDDSHISIQARGGPQRYGITGWLQIQGVKKSDEGTYICYTKNQYGEAFASASLSVYDLDSPFAMRMSFHNKATNEDEEDDDEDEDYEISGDYNY

>Great White Shark (C. carcharias): Kazald1 (XP_041066082.1): Peptide
MMRSGRLRPLCCPILLLAASLSVLASAWAAADPMGYVHGGWHRLLEEGDACPQCESDQCLTPQGCLAGLVRDVCGCCWECGNIEGQICDLDNSNHFYGQCGENLECRLDLGDLRQGEVPEPQCVCQSSQAVCGSNGQTYPQICKFLEAASANETSNITLAHEGPCEGVPQIISPPFNIWNITGEDVIFGCEIFAYPLAAIEWRKDGEETFLPGDDPHISVQFRGGPFKYEVTGWLQIQEIRSTDSGVYHCSARNKLGEVSAAASLTVISPDQVAEIETPWLQSQHLIEDYPDDYY

>Great White Shark (C. carcharias): Kazald4 (XP_041049880.1): Peptide
MNSVLSAAVIILLAQAAQALPNLYHRGWLRLLQEGDGCGVCQPDLCPEPLGCTAGTVLDACDCCPECGNAEGQICDLDNTNHFYGRCGEDLECLLDTSAAFLGEIPEPQCTCQSQGSVCGSNGKTYNNICKFKEAFYSNREGNLSITHRGPCETVPWITTPPRDVYNVTGNDIVFGCEVSAYPMALVEWRKKGNDNFLPGDDAHISIQARGGPERYGITGWLQIQGLKKSDEGIYTCYTRNKYGEAFASASLSVYDPDSPLAVEMSMKGKDRKYITNEEEDEEDYDDEDDAYDISGDYEY

>Thorny Skate (A. radiata): Kazald1 (XP_032890063.1): Peptide
MTGATVSALLGPLVVLVVIGVCVPGSRAAPEWPPAEVGPGWQRLLEEGNDCPPCEAALCAVPRGCGAGAVRDRCGCCWECGNVEGQLCDLDHTNHFYGLCGDGLDCLLELGGLAHGEVPEPQCVCRHHLAVCGSDGNTYPQLCRFQQAANANQGANLTLAHQGPCEAVPQIISPPFSVWNTTGEDVIFGCEIFAYPMAAVEWRKEGLETFLPGDDPHISVQFRGGPLKYEVSGWLQIQGIRSSDAGVYLCCAHNKLGEVSAAANLTVLSADELGEAGTLWGLAQPPLDDDVDTDDYY

>Thorny Skate (A. radiata): Kazald4 (XP_032885902.1): Peptide
MNSVLSAAVMLLLTQVAHSLPTFYHRGWLRLLHEGDGCGVCQPELCPPLAVCVAGTVQDVCDCCPECGNAEGQICDLDNTNHFYGRCGEDLECQLDTNVLVSGDIPEPQCTCRSQESVCASDRMTYSNICRLKEAFHSGMHGNLSLTHDGPCESVPWIAMPPRNTHNVAGNYVIFSCEVSANPMALVEWRKKGNENFLPGDDAHISVQARGGPERYGITGWLQIQGLKKSDEGIYTCYTWNKYGEAHASASLSVNDPDSSSAMELNLPTRNSKYITDDEDEEDNDEDDEDDYEISGDNG

>Coelacanth (L. chalumnae): Kazald1 (XP_006007573.1): Peptide
MEMFALFKLLFLLCWGWGGLSPGLALPTAPDYLQRGWQRLLEEGESCADCVPEECPTPRGCLAGAVQDPCDCCWECANLEGQICDLDNTNHFYGKCGEHLECQLDMGDLRHGEVPEPQCFCTSNKAICGSDGKTYPQICKFKEVVHAHPDSNLTVAHEGPCEAVPLILSPPYDVWNVTGEDVIFGCEVFAYPMATIEWRKDGVEMFLPGDDPHISVQFRGGPQKFEVTGWLQIQKIRVTDEGTYHCCAKNKLGEAGAKASLTVFTPDQMNMTGLIVPQIHHQFLEDYSDTEELDDYY

>Coelacanth (L. chalumnae): Kazald3 (XP_005992660.1): Peptide
MMSIMIYIQRLLVMLVWISAVTCLPSSVPHAWEEAAEEQCHCIPPLCPNSTGCLAGLVRDRCDCCLECGNIEGQPCDLDDSNNFYGRCGENLHCRVDIKDLGYGDIPEPQCVCQTQQALCGSDGKTYQNICKFKEAAHRNTSKELSIANDGPCQTVPQIKLPPQNQMNVTGKDVIFLCEVFSSPMALIEWKKDENELSLPGDDPHISVQSRGGPMKYELSSWLQIEGLTKEDVGTYHCVAHNKLGSVTAKASLIVFGEGDAFPSASPASTFEEFVMDDSKDYDDYY

>Coelacanth (L. chalumnae): Kazald4 (XP_006002507.1): Peptide
MKPLVSVAVLVALVHISQSFPRFYHRGWLRLLREGDDCGQCNLDLCSKVMKCPAGTVPDECGCCFECGNVEGQICDLDNTSRFYGLCGENLECKLNADERKFGDTPEPQCICKSQETVCGSDGKSYENICRFKEELHTNSKTNVTIKHEGPCATAPVISLPPQDAQNFTGNDVIFSCEVSAYPMANVEWKKKGKDSLLPGDDAHVSIQARGGPQKYGITGWLQIQGLKKSDEGIYTCYTKNEYGEAFASAQLRVIDQDLTVKVTVSSRITNFIIDDEDYYDETVYIEEDYDEEYQSGRYDD

>West African Lungfish (P. annectens): Kazald1 (XP_043912429.1): Peptide
MERPTKPVEMVRDTSLKPLSVLFFLCLNWILIFYGWAVPMAPDYLQRGWQRLLEEGEGCADCNVSECPTPRGCLAGVVKDPCDCCFECANLENQICDLDNTNHFYGKCGTNLECRLEVNLHHGEVPEPQCTCTSNKAVCASDGKTYPQMCRFQEMANAHPESNITVVHEGPCESVPQILTPPYDTWNVTGEDVIFGCEVFAYPMASIEWRKDGGESFLPGDDPHISVQFRGGPQKFEVSGWLQIQQIRITDEGTYHCYAKNKIGEATAAARLTVFTPDQLKNTKLPPAGTHQLSMDEDEDTEDDY

>West African Lungfish (P. annectens): Kazald2 (XP_043919990.1): Peptide
MVKLVLLITLVLFAESVVIFPRKTFQHRDWDSPLEEEKECPVCQLELCPSLPTCLAGKVKDRCGCCWECGNTEGKLCDPTPNRSFYGRCGEGLKCMVEVDSDNFGHIPEPQCVCLKKGMICGSDGKTYRNLCKFREAIYSSQTAVHLTIARKGPCKAAPVITKPPRDMVTIEGHDIIFDCAVSSYPMALIEWRKEGSRLLLLGDDSHIAVQTRGGPQQYEITGWLQIKNIQKEDEGIYTCYANNGYGQNSASASLRVVDRESSLVEEVLTDRTDAFDLIDDEDEGLNISGDNEI

>West African Lungfish (P. annectens): Kazald3 (XP_043938892.1): Peptide
MATLLTVLVLLSLQIKIFCIPFTDQDSNGLGSSCQCDPVLCPQLQGCLAGVVLDQCSCCHECANIEGQSCDLDKKSYFYGHCGDNLECKVDMKDLSHGEIPEPRCVCQFQHPVCGTDRQTYLNICKFNEALHGNSTVNLAIAHRGPCQSGPQIKAAPQDQISRKGDDVIFRCEVFAYPMALIQWKRENSSLLLPGDDAHISVQSRGGPLRYELSSWLQIERVNEKDMGVYYCSAHNKYGSVAAKATLLVTVKDEAPLTKRNEDILAEEAEEYDYY

>West African Lungfish (P. annectens): Kazald4 (XP_043925026.1): Peptide
MMCLVYVTVFIAIGSATPRFHHKGWLRLLKEGEGCGRCNRDFCRKLTHCPAGVVLDECNCCPECGNVEGQICDLDNSTYFYGRCGKNLVCRLDTEGVGSRQVPEPQCACRFPNSVCGSDGKTYDNICRFMELQARSKRKAAVKHKGPCASAPIISLAPRDVQNFTGNDIIFGCEVFAYPIPNLDWKKEGRKAYLPGDDAHISVQTRGGPHKYGLTGWLQIQSVKETDEGTYTCYTKNKFGTVFASAKLTVIKQDSKSAKAVITNQIGSFITDNEDYDDDTEDGDDEYEDEEYASSD

>Axolotl (A. mexicanum): Kazald1 (XP_069467750.1): Peptide
MPKSIGRFPIRVLFLLYLNWCLIWSGLGLPSAPNYLQRGWQRLLEEGEGCADCDPEECLAPRGCLAGVVQDTCDCCQECANLEGQICDLDHTNSFYGKCGDNLECQLDMGDLRHGEVPEPQCVCLSSTAVCGSNGKTYTQICKFHEASNAHPEANLTVLHEGPCESGPQILSPPYNIWNVTGQDVIFGCEVFAYPMASIEWRKDGTDMLLPGDDPHISVQFRGGPQKYEVSGWLQIQAVRITDEGTYHCFARNKVGEVTATASLTVLTPDQLNTTALSLPKPRHEIYDDEEGEDSDDYY

>Axolotl (A. mexicanum): Kazald2 (XP_069488472.1): Peptide
MAVTVSCHLQILATLLLVAMAASFPRRLPFKGWHNLILDSEECSACQVKLCPAVPPSCPAGRVRDVCGCCWECARAEGWLCDANPRSDRVYGLCGEGLVCRAPEGEAAFGLAPEPRCACAKREVLCGTDQKTYRNSCQLREARNSQAEPDLAVAHRGPCKSAPVIVTAPRDILSLEGNDIMFGCEVSSFPVVFVEWRKGGESGALPGDSTHITVQSRGGPQRYEITSWLQIRTLQKEDEGLYTCYTRNQFGETSSSARLRVVPLDSPLAAEVQAYRVGVYGVSDDEDSEQEEGSTSFSFEQGTLDRD

>Axolotl (A. mexicanum): Kazald3 (XP_069473822.1): Peptide
MGGPILMSLLVLLGSACCFIGGHPKEVREGCRCVPQLCPQPTACLAGLVRDRCHCCLECGNVEGQVCDLEGGQPFHGRCGENLLCQMDLVGLERGEVPQARCVCRNQRAICGSDHKTYANVCAFKKAQAAQAVGGTRNLSMAGSGPCRTAPEIKIPPRDQFNTSGQDAIFLCEVVAYPMAQVEWRKNRHNVSLPGDDPHISVQSRGGPLKYELSSWLQIEGVTLEDAGTYDCIAHNRLGRVTAHAQLRVMATGADRPSTVPSPHVLGDMSSEYEDYY

>Axolotl (A. mexicanum): Kazald4 (XP_069510434.1): Peptide
MKPLVVVVLLVVLLKDAQNLPTFHHRGWLRLLREGDSCGECELELCSKPTECPAGTVLDECECCPECGNVEGQICDLDTTSHFYGTCGHHLQCRLDVEDELGEVPEPQCICQSQESVCGSDGKTYANICKFSEIQATKERNLTMMHEGPCEAAPVISLPPRDAHNFTGNDIIFGCEVSAYPMPHLEWKKKGNHVFLPGDDAHISVQARGGPQKHGVTGWLQIQGIKKSDEGIYTCYTKNKYGTTYASAKLQVIDHSSSNVPQVITNNRITSYITDDKDYHDHAYGDEDDEDYESGDSES

>Two-Lined Caecilian (R. bivittatum): Kazald1 (XP_029466099.1): Peptide
MPKTCSRRLCPGLFFFLYSNWVLTLPAAALPSASDYLHRGWQRLLEEGEGCADCNPEECPAPRGCLAGVVRDTCDCCFECANLEGQICDLDNTNHFYGKCGHNLECQLDMGDLRHGEVPEPQCVCLSSTAVCGSDGRTHAQLCKFQEVANAHPEVNLTVIHEGPCESAPQILSAPYDIWNITGQDVIFGCEVFAYPMAFIEWRKDGTEMLLPGDDPHISVQFRGGPQKYEVTGWLQIQAVRTTDEGTYHCFARNKFGEVVATASLTVLTPDQLNMTGLSLPKPHHQLFEDDVESDYGDDYY

>Two-Lined Caecilian (R. bivittatum): Kazald2 (EDITED): Peptide
MESLWLFFLVLLLPLFAVSFPRKLHLQEWQNQLPGTEKCPLCQEELCPPLPPSCLAGRVRGRCGCCWACAAGEGQPCDLPQGRHVYGRCGDGMECLAPEGELAGSARLPAPSCVCSSRQPLCGTDRNTYRNSCHFREAAGSGRKQNLAVAHMGPCNKAPVIVSPPQDIVTLEGHDIIFGCEVSSYPVAFLRWRKEGGSGFLPGDDSHIAIQARGGPQRYAITGWLQIQEIQKQDEGLYTCYSRNEFGQASASARLWVVPPDSPLAVYVQTRHVGIFDTEDDEEEELEEGSTDIEPKQKE

>Two-Lined Caecilian (R. bivittatum): Kazald4 (EDITED): Peptide
MKSLALVMLLTVVMPGFQCFPIFSHQGWLRLLREGDSCGPCRTDLCPSLSHCPAGTVLDECGCCAECGNVEGQICDLDASTHFYGKCGDELECQVQVGDIPEPQCVCRSQHSICASDGHTYGNICRLQETQARRRADLKLSHMGPCNAAPVISLPPKDTQNYTGNDIIFGCEVSAYPMPHLEWKKKGNSLFLPGDDAHISVQARGGPQKHGVTGWLQIQGIKKSDEGIYICQTKNKYGMTSASATLKVIDHGSSSLFKGITGSRITSYNMDYKDYSDPTDDEDEAEEYESENSED

>Gaboon Caecilian (G. seraphini): Kazald1 (XP_033798404.1): Peptide
MQTSFPPWLCPALLFSLCSIWIFISPLLALPGASEYLHRGWQRLLEEGESCADCLSEECPTPRGCLAGVVKDTCDCCFECANLEGQICDLDNTNHFYGKCGDNLECQLDMGDLGHGEVPEPQCICLSGTAICGSDGKTHSQICKFMEVVNAHPEANLTVIHEGPCESAPQILSPPYDIWNVTGQDVIFGCEVFAYPMAFIEWRKDGTDMLLPGDDPHISVQFRGGPQKYEVTGWLQIQEVRTTDEGTYHCFARNKFGETVATASLTVLTPDQLNMTGLSLPKPRHQLFEDDEESEYGDDYY

>Gaboon Caecilian (G. seraphini): Kazald2 (Manually Annotated): Peptide
MQRFWLLLLPSLTVSLPRKQYLQGWHNQLPGTNGCPVCKEELCPSLPPSCPAGKVREHCGCCWECAAREGQPCDLYPERHFYGQCGDGLECMVQEEEGISYGKTPEPLCACSSHQAVCGTDRKTYRNSCQFQEAVNRGRKQNLAIVHMGPCKKAPVIISPPQDIITLEGHDVIFGCEVSSYPVAFLKWRKEGDSGFLPGDDSHIAIQARGGPQRYTITGWLQIQEIQKQDEGLYTCYSRNEFGQASSSARLWVVPPDSPLAVYVQTHRVGIFDAEDDEEDVLEEGSTDFEPNQK

>Tiny Cayenne Caecilian (M. unicolor): Kazald1 (XP_030058707.1): Peptide
MQTFCPHWLCPGLFFSFYLIWILILPLLALPSASDYLHRGWQRLLEEGESCTDCSPEECPTPRGCLAGVVKDTCDCCFECANLEGQICDLDNTNYFYGKCGDNLECQLDMEDLRHGEVPEPQCVCLSSTAVCGSDGKTHSQICKFMEAVNAHPEANLTVIHEGPCESAPQILSPPYDIWNITGQDVIFGCEVFAYPMAFIEWRKDGTDMLLPGDDPHISVQFRGGPQKYEVTGWLQIQEVRTTDEGDYHCFARNTFGETVATASLTVLTPDQLNMTGLLLPKPRHQLFEDDEESEDGDDYY

>Tiny Cayenne Caecilian (M. unicolor): Kazald2 (EDITED): Peptide
MQHFWLLLLLLLFLPSLTVSLSRKMHLKGWKHQLPGTNECPVCQEELCPSVPPSCPAGKVREHCGCCWECAVREGQPCDLHPERHFYGQCGDGLECVVQEEENISYGKTPEPLCVCSSRQAVCGTDRKTYRNSCQLQEAANRGRKRNLAIAHMGPCKKAPVIVSPPQDIITLEGHDIIFGCEVSSYPVAFLKWRKEGDSGFLPGDDSHIAIQARGGPQRYTITGWLQIQEIQKQDEGLYTCYSRNEFGQASASARLWVVPPDSPLAVYVQTHDVGIFDAEDDEEDVLEEGSTDFEPKQK

>European fire-bellied toad (B. bombina): Kazald1 (XP_053548453.1): Peptide
MKMSKCAMWIFPELFFLLYLIYLQLLSGVALPSSADYLQRSWQRLLEEGESCTDCNPEECPVPRGCLAGIVRDTCDCCFECANLEGQICDLDNTNHFYGKCGDNLECQLDMGDLRHGEVPEPQCVCLSNTAVCASNGKTYPQLCKFQEVDNAHPEVNLTVVHEGPCESAPQILSPPYDIWNITGKDAIFGCEVFAYPMASIEWRKEGADMLLPGDDPHISVQFRGGPQKYEVTGWLQIQSVRVTDEGTYRCFAKNKIGEVLAGATLTVLTPDQLNMTGLSLPKSRHQLLEEDGDSEDSDYY

>European fire-bellied toad (B. bombina): Kazald2 (XP_053556350.1): Peptide
MAKYLLLTLILCLPKLVLMRHLPLKGWGNEIMSWKKCLPCQEDRCPPEPQRCPAGKVRGHCGCCWECANVEGQMCDLPLQEESFGACGEGLQCQVKAGHSDEPQCVCINQESVCGTDRRTYKNLCRLQEAARTKKRLQLAVAHIGPCQEAPVFLGAPRAMLALNGQSIILGCEVSAQPLAEIAWRKEGTEGALPGESRHIIVQSRGGPQRHRVTGWLQIHRVRQRDAGVYVCHAWNVLGEISAPARLTVVPHDSPLAFEAADLHFGVFDVADDEEIYDDEDKSREGPSGDLP

>European fire-bellied toad (B. bombina): Kazald4 (XP_053575559.1): Peptide
MKVLIVLILYGVILKDTQGSPTFYHRGWLRLLRGDICGNCDIHGCSKSINCPAGTVLDDCGCCPECGNVEGQICDLDNKNHFYGKCGENLECRLDANDNKFGEIPEPQCVCKYKESICGSDGKTYDNICQFNEIYSRSQENITLQHRGPCAAAPFISIPPKDARNFTGNDIIFGCEVSAFPMPHLEWRKEGNNRYLPGDDAHISVQTRGGPQRYGVTGWLQIEGIKKSDEGVYICVTKNKYGTTIASAKLKVVDYGSQSTLKYITSSKFSRYNTDDKNYYPYKPEEEGEGEEFGSGDIEN

>Common Toad (B. bufo): Kazald1 (XP_040292347.1): Peptide
MYRCATWSCPELFFLLIYLTYLQLFQSLALPSAPDYLQRGWQRLLEEGESCIDCRPEECPTPRGCLAGVVRDPCDCCLECANLEGQICDLDNTNHFYGKCGDNLECQLDMGDLSHGEVPEPQCICLSNTAVCGSDGKTYPQLCKFKEKAIAQPERNLTIVHEGPCESAPQILTPPYDIWNITGKDAIFGCEVFAYPMASIEWKKEGSELLLPGDDPHISVQFRGGPQKYEVTGWLQIQSVRVTDEGIYRCFAKNKIGQVVAGATLTVITPDQLNMTGLTLPKFRNQLQEEDADGEDSDYY

>Common Toad (B. bufo): Kazald2 (XP_040275934.1): Peptide
MSSIQSMLLASCLLCFPSPALLWVLPHTGWSNEVEGKENCPPCQEYSCPSVPQRCPAGKVKDPCGCCWECANVEGQLCDLPWQWHRYGTCGEELQCQVMSGGHSAEPQCVCSTQESVCGTDRRTYKNICRLQEAARTRRRIVLSLAHTGPCQEAPVLLSSPHDTVAVIGQSIILGCEVSAQPVAEMEWRKEEMERPLPGEHSHIIIQSRGGPQRHQVTGWLQIHKVKQRDAGLYICRAWNMFGEVSSSARLRVISPDSPLASEISHHLVGVFDVSDDEDDPSREGPSGSHE

>Common frog (R. temporaria): Kazald1 (XP_040217849.1): Peptide
MFKCASWICLELFLLFYMNCLQIIPGLPSAPDYLQRGWQRLLEEGESCLDCKPEECPQPRGCLAGVVRDTCDCCLECANLEGQICDLDNTNHFYGKCGDNLECQLDMGDLRHGEVPEPQCVCLSNTAVCGSDGKTYPQLCKFQEMSRAQPERNLTVVHEGPCESAPQILTPPYDNWNVTGKDAIFGCEVFAYPMASIEWKKEGSEMLLPGDDPHVSVQFRGGPQKYEVTGWLQIQSVRVTDEGKYRCFAKNKVGEVVAAATLTVLTPDQVNLTGLSLPKFRNPLQEDDADNEDSDYY

>Common frog (R. temporaria): Kazald2 (XP_040189938.1): Peptide
MFWILFLGFSFLSFPPPARLRILPLRGWSNEVEAVAPSCVACQEERCPPAPQRCPAGRVKDRCGCCWECANVEGQMCDLPWMKRHFGTCGAELRCQVRDGQSEEPHCVCPTQESVCGTDRRTYKNICRLQEAARTRLRTELRVKHTGPCKEAPRLLSSLRDTAAVIGHTVILGCEVSAQPMAELEWRKHGIEGPLPGDSGHIIVQTRGGPQRHHVTGWLQIHNVRQRDAGSYTCHGRNMYGEVTTSARLTLISPDSPLAPEVSRHLVGVFDVTDDEDDLGEGPSGSHE

>Western Clawed Frog (X. tropicalis): Kazald1 (Xetrov107047233m): Peptide
MKMFNHAVCISAELLFLLYLSCLQIFPTLSRPSGADYLQRGWQRLLEEGEGCTDCNPEECPLPRGCLAGVVRDHCDCCLECANLEGQICDLDNTNHFYGKCGDNLECQLDMGDLRHGEVPEPQCVCVFNTAVCGSDGKTYSQLCKFKEVANAHPGANLTVVHDGPCESAPQILSPPYDIWNITGKDAIFGCEVFAYPMASIEWRKDGAEMLLPGDDPHISVQFRGGPQKYEVTGWLQIQSVRTSDEGTYKCLAKNKIGEVMAGATLTVITPDQLNMTGLSLPKPRDHLFEEDADSEDSDYY

>Painted Turtle (C. picta): Kazald1 (XP_005303527.1): Peptide
MCKPANTTPSPLLFLLLCLSWALIWPCGALPSAPDYLQRGWQRLLEEGESCLDCSPEECPTPRGCLAGLVRDPCDCCWECANLEGQICDLDNTNHFYGKCGDHLECKLDTGDLRKGEVPEPQCACLSSQTLCGSDGKTYTQICKFQEVFHAHPEANLTVAHEGPCESEPQILSPPYDVWNVTGQDVIFGCEVFAYPMASIEWRKDGAEILLPGDDPHISVQFRGGPQKYEVTGWLQIQGVRVTDEGTYRCFARNRVGEVAALASLTVLTPDQLNMTGLSLPRPRPGPKDDMESEESDDYY

>Painted Turtle (C. picta): Kazald3 (XP_042696279.1): Peptide
MLLLLVMGLAWSFHGASCLPHPTGLTWAEEGAEGQCQCVPQLCPRATACPAGLVRDHCGCCLECGNAEGQPCDLDGSGTFYGRCGEHLECQLDIQELGYGGIPKPQCVCRSQGAVCGSDHITYQNICKFQEAVREREKWNLSITSDGPCQAVPQIKHHPQDQVNMSGHDVIFMCEVFAYPMALVEWRKDEEEFALPGDDPHISIQSRGGPLKYELSSWLQIEGVRKADGGTYFCIAHNKLGNATAKATLLVASAEAAPPSLFSSPVNPGEEAPTASEEEEDYSDYY

>Painted Turtle (C. picta): Kazald4 (XP_042696279.1): Peptide
MKVLEVIVVLVALVQVSQSFPTLYYRSWLRLLREGDSCGKCNLELCSKPTHCPAGTVLDQCGCCPECGNVEGQICDLDKVNHFYGQCGENMECRLDADETKFGEIPEPQCVCKSQESVCGPEGKTYVNICQFNEAYSEKRRNINIKHKGPCESAPVISLPPQDAQNFTGNDIIFGCEVSAYPMPHLEWKKKGNKMFLPGDDAHISIQARGGPKKYGVTGWLQIQGIKKSDEGIYICQTKNKYGTAYASARLKVIDGSSSTFQISAGSRITSYTTDYGDYYDHTEEDEEEEYESGDYEN

>Goode's Thornscrub Tortoise (G. evgoodei): Kazald1 (XP_030426060.1): Peptide
MSEPANPAPSQLFSLLLCLSWALPWPCGALPNAPDYLQRGWQRLLEEGESCSDCSPEECPMPRGCLAGLVRDPCECCWECANLEGQICDLDNTNHFYGKCGDHLECKLDTGDLRKGEVPEPQCACLSSQTLCGSDGKTYAQICKFQEVFHAHPEANLTVAHEGPCESEPQILSPPYDVWNVTGQDVIFGCEVFAYPMASIEWRKDGTEILLPGDDPHISVQFRGGPQKYEVTGWLQIQGIRVTDEGTYRCFARNRVGEVAALASLMVLTPDQLNMTGLSLPRPRPGPEDDVESEELDDYY

>Goode's Thornscrub Tortoise (G. evgoodei): Kazald3 (XP_030405287.1): Peptide
MLLLLVMGLAWSFHGASCLPHPTGLTWAEEGAEGQCQCVPQLCPRATTCSAGLVCDHCGCCLECGNAEGQLCDLDGSGTFYGRCGENLECQLDIQEIGYGGIPEPQCVCRSQAAVCGSDHITYQNICKFQEAVREREGRNLSITSNRPCLAVPQIKHHPQDQVNVSGHDVIFMCEVFAYPMALVEWRKDEEEFGLPGDDPHISIQSRGGPLRYELSSCLQIEGVRKADGGTYFCIAHNKLGNATAKATLLVTSAEAAPPALFSSPANPGEEAPIASKEEEDYSDYY

>Goode's Thornscrub Tortoise (G. evgoodei): Kazald4 (XP_030428352.1): Peptide
MKILEVTVVLVALVQVSQSFPTLYYRSWLRLLREGDSCGKCNLELCSKPTHCPAGTVLDQCGCCPECGNVEGQICDLDKVNHFYGQCGENLECRLDADETKFGEIPEPQCVCKSQESVCGPEGKTYANICQFKEAYSEKRRNINMKHKGPCESAPVISLPPQDAQNFTGNDIIFGCEVSAYPMPHLEWKKKGNKMFLPGDDAHISIQARGGPKKYGVTGWLQIQGIKKSDEGIYICHTKNKYGIAYASARLKVIDGSSSTFQISAGSRITSYITDYGDYYDHTEEDEEEEYESGDDEN

>Green Sea Turtle (C. mydas): Kazald1 (XP_043407837.1): Peptide
MSKPANPTPSQLLFLLLCLSWALTWPCGALPSAPDYLQRGWQRLLEEGESCSDCNPEECPTPRGCLAGMVRDPCDCCWECANLEGQICDLDNTNHFYGKCGDHLECKLDTGDLRKGEVPEPQCACLSSQALCGSDGKTYTQICKFQEVFHAHPEANLTVAHEGPCESEPQILSPPYDVWNVTGQDVIFGCEVFAYPMASIEWRKDGAEILLPGDDPHISVQFRGGPQKYEVTGWLQIQGVRVTDEGTYRCFARNRVGEVAALASLTVLTPDQLNMTGLSLPKPRPGLEDDVESEESDDYY

>Green Sea Turtle (C. mydas): Kazald3-Pseudogene (Translated): Peptide
VGQRRCDALFLAGKKRLPEKVWRMLLLLVMGLAWSFHGASCLPHPYGFT*AEEEAEGQCQCVPELCPRATACPAGLVRDHCGGCLECGNAKGQPCDLDGSDTFYGRCGENLECQLDIQGLGYGGIPELQCMCRSQRAMCGSNHITYQNICKFQEAVHERDRWNLSITSDGPCQAVPQIKHHPQDQVNVSGYDVIFMCEVFAYPMALVEWRKDEEEFALPGDDPHISIQVSDTITAPPRQGVPQLRSTQVEAAKYR

>Green Sea Turtle (C. mydas): Kazald4 (XP_007071538.1): Peptide
MKVLEVIVVLVALVQVSQSFPTLYYRSWLRLLREGDSCGKCNLELCSKPTHCPAGTVLDHCGCCSECGNVEGQICDLDKVNHFYGQCGENLECRLDADESKSGEIPEPQCVCKSQESVCGPEGKTYANICQFSEAYSEKRRNINMKHKGPCESAPVISLPPQDAQNFTGNDVIFGCEVSAYPMPHLEWKKKGNKMFLPGDDAHISIQARGGPQKYGVTGWLQIQGIKKSDEGIYICQTKNKYGTAYASARLKVIDGSSSTFQISAGSRTTSYATDYEDYYDHTEEEEEYESGDYEN

>Yangtze Giant Softshell Turtle (R. swinhoei): Kazald1 (Manually Annotated): Peptide
MSRAARPTPSQVLFLWLGLHWALPRPGGALPSGPDYLQRGWQRLLEEGESCVACRPEECPIPRGCLAGMVRDPCDCCWECANLEGQICDLDNTNHFYGQCGDHLECQLEVGDLRQGEVPEPQCACRSSQALCGSDGRTYAQICKFLEVFHAHPEANLTVAHEGPCESEPQILSPPFDVWNVTGQDVIFGCEVFAYPMASIEWRKEGAEVLLPGDDPHISVQFRGGPQKYEVTGWLQIQGVRVTDEGTYRCFARNRVGEAAALASLTVLTPDQLTMPGLSLPGPRPGPEDDAESEXSEDYY

>Yangtze Giant Softshell Turtle (R. swinhoei): Kazald3-Pseudogene (Translated): Peptide
AAPQIKHRPREQVNALGHDVIFMCGDFACPMVLMEWRKEEDEFPLPRDDPHLSIQSRGSPLKYELSSWLQIEGAMKAFRGTYLCVATASATLHVTSADTAPPAPLSSPVTPEEALMASKEEEDHCDYY

>Yangtze Giant Softshell Turtle (R. swinhoei): Kazald4 (Manually Annotated): Peptide
MKPPEVIVVLIALVQVSQSFPALYYRSWLRLLREGDSCGKCNLELCSQPTHCPAGTVLDQCGCCPECGNVEGQICDLDKVSHFYGQCGENLECRLDADEPKFGEVPEPQCVCKSQESVCSSEGKTYENICQFNEAYSEKEKNISMKHKGPCESAPVISLPPQDAQNFTGNDIIFGCEVSAYPMPHLEWKKKGNKMFLPGDDAHISIQARGGPQKYGVTGWLQIQGIRKSDEGIYICQTKNKFGTAHASARLKVIDDASSTFQLSAGSRSTSYTADHGDYDDHAEDDEEDEYESGDYEK

>Red-Bellied Short-Necked Turtle (E. subglobosa): Kazald1 (Manually Annotated): Peptide
MSNAANPTPSPRVFLLLVLNWALTYPSWALPSVPDYLQRGWQRLLEEGESCSDCSPEECPTPRGCLAGRVRDPCDCCWECANLEGQICDLDNTNHFYGKCGDHLECKLDTGDLRHGEVPEPQCACLSSQALCGSDGRTYAQICKFQEVFHAHPEANLTVAHEGPCESEPQILSPPYDVWNVTGQDVIFGCEVFAYPMASIEWRKDGAEVLLPGDDPHISVQFRGGPQKYEVTGWLQIQGVRVTDEGTYRCFARNRVGEVAALASLTVLTPDQLNMTGLSWPKSRPGPEDDAESEETDDYY

>Red-Bellied Short-Necked Turtle (E. subglobosa): Kazald3-Pseudogene (Translated): Peptide
VGQRRRGATFLAGERRLPEMAGRTLLLPVMGLAWSFLGCLPHPTRLMWAEEAAXASAMQCQCVLRLGSRATACPAGLGRDHCGCCLERGNAEGQPSDLDGSGTFYRRCGENLECQLDIQELGYVGIIEPQYMCRSQGAVCGSDHITYQNICKFQEVVHESKGQNLSITTDGQCAVPQIKHHPQDQLNLWGYNVIFMCEVFAYSMALVEQKKDEEEFALPRDDPHISVPGQGQKLEQLLQSLHGLPLSLSLILPLPFLYPPPCPHPLSLHPAAEAAPPALFSSLVNPGEEAPTG*EEKNYNDYY

>Red-Bellied Short-Necked Turtle (E. subglobosa): Kazald4 (Manually Annotated): Peptide
MKSLEVIAVLVALVQVSQSFTTLYYRSWLRLLREGDSCGKCNLELCSKPTHCPAGTVLDQCGCCPECGNVEGQICDLDSINHFYGQCGENLECRLDADETKVVEIPEPQCVCKSQESVCGPEGKTYENICRFNEAYSEKRRNISIKHKGPCESAPVISLPPQDAQNFTGNNIIFGCEVSAYPMPHLEWKKKGNKMFLPGDDAHISIQARGGPQKYGVTGWLQIEGIKKSDEGVYICQTKNKYGTAYASARLKVIDGSSSTFQISAGSRITSHTIDYGDYYDHTEDEEEEEYESGDYEN

>Gharial (G. gangeticus): Kazald1 (XP_019358269.1): Peptide
MSGACPLLLVLCLSLPGALALPGAPDYLQRGWQRLLEEGEGCAACRPEDCPAPRGCLAGLVRDACDCCWECANLEGQICDLDGTHHFYGRCGEHLECRLDAGDLRRGEVPEPQCTCLSGQALCGSDGKTYAQICRFQEAARARPQANLSVAHEGPCEAEPQILSPPYDVWNVTGQDVIFGCEVFAYPMASIEWRKDGAEMLLPGDDPHISVQFRGGPQKYEVTAWLQIQAVRVTDEGTYRCFARNKVGQAMALASLTVLTPDQLNVTGLLLPNPRPGPEDYLDSEELEDYY

>Gharial (G. gangeticus): Kazald3-Pseudogene (Translated): Peptide
WLAGKN*TVLETMHRKLLLVLGVHLAWFFPGALHFPHPTGLTWAEEDVQPHSATEPQLCPRPAACPAGLVPDLCDCCMKCGNTERQPRHLDGSSSFYGCCGESLACHLDPGELHYGGIPEYPSIHMTQSICKLQEAACLRGEELSIASKGSSDNSPCPLLLAGFPRSSTHPPCDQANVSGQTTVFMCEVFTYPLALVEWRKEEEETTLPGDDSNICAQVRGGPLKYELLNWTQIEGVRKADGGTHLCMAYNKVGNATAKATLLDTSAEVAPFCSPASLASEEEVDCHDDY

>Gharial (G. gangeticus): Kazald4 (XP_019362083.1): Peptide
MKPLVAITVLIAVVQVSQSFPYLHHRGWLRLLREGDSCGKCNLELCSKPTNCPAGTVLDQCGCCLECGNVEGQICDLDYGNHFYGQCGENLECRLDADEAKFGEVPEPQCVCIFQESICGPEGKTYENICQFSEVYSKRRNITMKHKGPCESAPVISLPPQDVENFTGNDIIFGCEVSAYPIPHLEWKKKGNKMFLPGDDAHISVQARGGPQKNGVTGWLQIQGLKKSDEGVYICHTKNKYGTTYASARLKVIDGSSSAFEITVGSQITSYNTDYEDYYDKAEDKEEEEDESGDYEN

>Chinese Alligator (A. sinensis): Kazald1 (XP_025057004.1): Peptide
MSGAAHRACLLLLFLLLSLPGTLALPSMPCYLQRGWQRLLEEGEGCMACRPEDCPAPRGCLAGLVRDACDCCWECANLEGQICDLDNTNHFYGRCGDHLECRLDAGDLRRGEVPGPQCTCLSAQALCGSDGKTYAQICRFQEAARAQPQANLSVAHEGPCEAEPQILSPPYDIWNVTGQDVIFGCEVFAYPIASIEWRKDGAEMLLPGDDPHISVQFRGGPQKYEVTAWLQIQAVRVTDEGTYRCFARNKVGQAMALASLTVLTPDQLNMTGLLLPNPRPGPEDYVDSEELEDYY

>Chinese Alligator (A. sinensis): Kazald3-Pseudogene (Translated): Peptide
WLAGKN*TLLESMQRKLLLGVHPAWFFPAALHFPHPAGLT*AEEDVSGSQCHCEPQPCPRSAACLAGLVLDLCDCCMKCGNTEGQPHHLDGSSSCYGCCGVNLACHLNRGELHYGRILEYPSIHMTHQSLCKLQEAARLRGENLSITRGLLGNSPCPLLLAGVKSSTHPPCNQANVSGQTTIFMCEVFTYPLALVEWRKEEEETTLPGDDPDISGQIRGGPLKYELLNWTQIEGVRKADGGIYLCMAYNKVGNATTKATLLVTSAEVAPFCSPASLASEEEVDYHDDY

>Chinese Alligator (A. sinensis): Kazald4 (XP_006015807.1): Peptide
MKPLVVIIVLIAVVQVSQTFPYLHHRGWLRLLREGDSCGKCNLELCSKPTNCPAGTVLDQCGCCLECGNVEGQICDLDYGNHFYGQCGENLECRLDADEAKFGEVPEPQCVCKFQESICGPEGKTYENICQFGEAYSKRGNITMKHNGPCESAPVISLPPQDVENFTGNDIIFGCEVSAYPIPHLEWKKKGNKMFLPGDDAHISVQARGGPQKNGVTGWLQIQGLKKSDEGVYICHTKNKYGTTYASARLKVIDGSSSAFEITVGSRITSYNTDYEDYYDRAEDKEEEDESGDYAN

>Emu (D. novaehollandiae): Kazald1 (XP_025958630.2): Peptide
MSEAKTLSCSCLVFSLLFLHWALLQPGRAFPSTSDYLQRGWQRLLEEGEGCAECRPEECPVPRGCLAGTVRDACDCCWECANLEGQICDLDNTNHFYGKCGEHLECRLDTGDLRRGEVPEPQCACLSRSALCGSDGKTYTQICRFLEVARAHPDTNLTVAHEGPCESEPQITSPPYDVWNVTGQDVIFGCEVFAYPMASIEWRKDGTEMLLPGDDPHISVQFRGGPQKYEVTGWLQIQGVRMTDEGTYRCFARNKVGEVVALASLTVLTPDQLNLTGFSLPKPRTTPEDYGESEEDYY

>Emu (D. novaehollandiae): Kazald4 (XP_025954256.1): Peptide
MKPPVAIAVLVVLVQVSQSFPALYHRGWWRLLREGDSCGKCDLALCSEPTHCPAGTVLDRCGCCPECGNVEGQICDLDQGNHFYGQCGDNLECRLDADEARFGEVPEPQCVCKSQESVCGPEGKTYENICQFNKAYAARGNVSVKHKGPCESAPVISIPPQDAQNFTGNDIIFGCEVSAYPMPHLEWKKKGNKMFLPGDDAHISVQARGGPQKYGVTGWLQIQGLKKSDEGVYICHTKNKYGATYASARLKVIDGSSSTFALTAGSRSASYNTDYDAYYDHSEEEDEEEYESGDYEN

>Chicken (G. gallus): Kazald1 (XP_421724.1): Peptide
MPVVLSSSCLLLYLLTLPWACLQPGRAFPSSAEYLQRGWQRLLEEGEGCAECRPEECPVPRGCLAGTVRDACDCCWECANLEGQICDLDNTNHFYGKCGEHLECQLEAGDLQRGEVPEPQCACISHQALCGSDGRTYPQICRFLESARAHPDANLTVAHEGPCEAEPQITSPPYDAWNVTGQDVIFGCEVFAYPMASIEWRKDGTEMLLPGDDPHISVQFRGGPQKYEVTGWLQIQGVRVTDEGTYRCFARNRVGAVVAVASLTVLTPDQLNLTGLSLLEPRAVPEDYGDSEEEYY

>Chicken (G. gallus): Kazald4 (XP_040503017.1): Peptide
MKPPVVTAVLVVLVQVSQSFPALYHRGWWRLLKEGDSCGKCDLALCSEPKDCLAGTVVDHCGCCSECGNVEGQICDLDQGNHFYGQCGDNLECRLDADEARFGEVPEPQCVCKSQESICGSDGKTYENICQFNKAYATKRNISMKHKGPCESAPVISMPPQDVQNFTGNDVIFGCEVSAYPMPHLEWKKKGNKMFLPGDDAHISVQARGGPQKYGVTGWLQIQGLKKSDEGIYICHTKNKYGATYASARLKVIDGSSSAFALTAGSRSASYDYEDYYDHSDDEDEEEYESGDYEN

>Zebra Finch (T. guttata): Kazald1 (XP_002193031.4): Peptide
MSEAKPLSISCLVLSLLSLPWALLQLGQAFPSTSDYLQRGWQRLLEEGEGCTECQPEECPMPRGCLAGTVRDACDCCWECANLEGQICDLDNTNHFYGKCGEHLECRLDAGDMRHGEVPEPQCACLSHLALCGSDGKTYAQICRFLEAAHAHPDANLTVAHEGPCEAEPQITSPPYDTWNVTGQDVIFGCEVFAYPMASIEWRKDGTEMLLPGDDPHISVQFRGGPQKYEVTGWLQIQGVRVTDEGTYRCFARNRVGEAVALASLTVFTPDQLNLTDFSVLKPHVTPEDYRESEEDYY

>Zebra Finch (T. guttata): Kazald4 (XP_002188693.1): Peptide
MKYRMVTAVLVALVQVSENFPALYHQGWWRLLREGDSCGKCDLALCSEPKDCPAGTVLDRCGCCLECGNVEGQICDLDQGNHFYGQCGDHLECRLDADAARFGEVPEPQCVCKSQEIICGPNGKTYENICQFNKDYSAKRNISMKHKGPCESAPVISMPPQDAQNYTGNDVIFGCEVSAYPMPQLEWKKKGNKMFLPGDDTHVSVQARGGPQKYGVTGWLQIQGLKKSDEGIYICHTKNKHGATYASARLKVIDVPSPAFAFTAGSRSASYSIEYEEYYDNSDEDDEEYESGNYDNENYSE

>Tuatara (S. punctatus): Kazald1 (Manually Annotated): Peptide
MAKPASRQFAFLLLLGNWALSLPSAPDYLQRGWQRLLEEGENCLSCRPEDCPSPRGCLAGAVRDHCDCCWECANLEGQICDLDNTNHFYGKCGDHLECRLDAGDLRHGEVPEPQCTCLSNQALCGSDGKTYAQICKFQEVLNARPVANLSVAHKGPCESEPQIMSPPYDIWNVTGQDVIFGCEVFAYPMASIEWRKDGAEMLLPGDDPHISVQFRGGPQKYEVTGWLQIQGVRVTDEGTYRCFAKNKVGEVTALASLTVLTPEQLNVTGLTLPQPPNRDFEDEAESEEWDDYY

>Tuatara (S. punctatus): Kazald3 (Manually Annotated): Peptide
MFLTENMLLLIWRRWPRLLIGLAGFLFVVSCLPSPTRRSQADRNAAGQCQCIPQLCPRVPVCPAGLVYDHCGCCQECGNIEGQPCDLDGSGTFYGRCGENLECQLDVRELSYGGIPEPQCVCTFHQAVCSSDHITYQNTCKFQEAATERQGQNLSIASNGPCQAAPQIKHHPQDQVNTSGHNVIFMCEVFAYPMALVEWRKDDEENPLPGDDPHISVQSRGGPLKYEVSSWLQLEGVTKADSGTYLCIAHNRLGNASTKATLLITSTGAALPAPLRSPRNWVEKVLPDSEEEEEDYYDYY

>Tuatara (S. punctatus): Kazald4 (Manually Annotated): Peptide
MKPLVIIVVLVALVQVSQSFPTLYHRGWLRLLREGDGCGKCNLELCSKPTNCRAGTVFDLCGCCSECGNAEGQICDLDQGNHFYGQCGNNLECRLDADETQFGEIPEPQCVCKSQDSICGPEGKTFENICQFSEVYAEKRRNVSIKHKGPCESAPVITLAPQDAQNFTGNDIIFGCEVSSYPMPHLEWKKKGNKMFLPGDDAHISIQARGGPRKYGVTG*LQIQGIKKSDEGVYICQTKNKFGTTSASATLKVIDGSSSTYHITSGSRITSFSTDYEDYFDHTEDEEEEEEEYESGDYEN

>Leopard Gecko (E. macularius): Kazald1 (XP_054838053.1): Peptide
MSHSTNSASSQVTFLLLFLYCDILSWALPTAPEYLQRGWQRLLEEGESCVECRLEECPTPRGCLAGVVRDACDCCWECANLEGQICDLDNTNHFYGKCGDHLECRLDAGDLQHGEVPEPQCTCLSSQAICGSDSKTYAQICKFQEMRNSHPWADLTMAHEGPCESEPHIISPPYDIWNITGQDVIFGCEVFAYPMASIEWRKEGLDMLLPGDDPHISVQFRGGPQKYEVTSWLQIQAVRVTDEGTYRCYARNKVGQVAALANLMVLTPDQLNLTELVLPKMPNLRRDDDFESDESYDYY

>Leopard Gecko (E. macularius): Kazald4 (XP_054854204.1): Peptide
MKPLLLPALLVALMQLSQSFPVWYHRGWLRLLREGDSCGKCEPELCSVPTNCHAGTVLDPCGCCPECGNLEGQICDLDKSSNFYGHCGDNLECRLDAEDIKFGEIPEPQCVCTSQESVCGSDGKTYENICQFHEAYAEKGTSGSVKHKGPCESAPVISLPPQDTQNFTGNDIIFGCEVSAYPMPHLEWKKKGKKIFLPGDDAHISVQARGGPRKYSVTGWLQIQGIKKSDEGVYVCQTKNKYGIAYSSARLEVIDDSLPASQKSSHNQITTNSRTDYGDYFVPSEDEEEAEYESGDYEK

>Sand Lizard (L. agilis): Kazald1 (XP_033005710.1): Peptide
MSRPANLASLRATFLLLFLCWDVLSRALPVGPDYLQRGWQRLLEEGESCVQCRLEECPTPRGCLAGVVLDACDCCWECANLEGQICDLDNTNHFYGKCGDHLECRLDSGDLRRGEVPEPQCTCQSSQALCGSDGKTYAQICKFQEVHNSHPEANLTVAHEGPCESEPHIISPPYDIWNITGQDVIFGCEVFAYPMASIEWRKEGLDMLLPGDDPHISVQFRGGPQKYEVTSWLQIQAVRVTDEGTYRCFARNNIGQVAAPASLMVLTPDQLNMTELALPKMSRLGPDDDMESDDDSYDYY

>Sand Lizard (L. agilis): Kazald4 (XP_033001293.1): Peptide
MKPLVATVFLVALMQLSQSFPAWYHRGWLRLLREGDSCAICNLELCPVPTGCQAGTVLDSCGCCPECGNVEGQICDLDEGSHFYGQCGDNLECRLDVRDIKSGEIPEPQCVCKLQGTVCGPEGKTYENICQFHEAYAGKGINATIKHKGPCKSAPVISLPPRDTQNFTGNDVIFGCEVSAYPMPHLEWKKKGNKMFLPGDDAHISIQARGGPRKYSVSGWLQIQGIKKSDEGVYICQTKNKYGFAYSSARLKVIDGSSLTFQNIPGSWSTSDGTDYGDDFDSAEDEEEAEYESGDYEK

>Eastern Fence Lizard (S. undulatus): Kazald1 (XP_042316456.1): Peptide
MPRPANLVLFQITFYLFFLCWDVLSRALPIGPDYLQRGWQRLLEEGESCVECRLEECPTPRGCLAGVVLDACDCCWECANLEGQICDLDNTNHFYGKCGDHLECRLDSGDIRHGEVPEPQCTCQSSQALCGSDGKTYAQICKFQEVRNSHPETNLTIAHKGPCESEPHIVSPPYDIWNITGQDVIFGCEVFAYPMASIEWRKEGLDMLLPGDDPHISVQFRGGPQKYEVTSWLQIQGVRVTDEGTYRCFARNNIGQVAAPANLLVLTPDQLNMTKLVLPQMPNQGLDEYIESDESYDYY

>Eastern Fence Lizard (S. undulatus): Kazald4 (XP_042321123.1): Peptide
MHLSLKMKPLLVVVVLVGALVEVSQTVPARYHRGWLRLLREGDGCGTCHSEHCSVPTNCRAGTVLDLCGCCPECGNVEGQICDLDQGSNFYGHCGDNLECQLNVDDIKSGEIPEPQCVCKSQETVCGPEGKTYENICRFKEASAENGGNSSIKHKGPCKSAPVISLPPQDTQNFTGNDVIFGCEVSAYPMPHLEWKKKGNKMFLPGDDAHISIQARGGPQRYSVTGWLQIEGIRKTDEGVYVCETKNKYGFAYSSANLKVIDDSSSLQNIPGSWTTRDSTDYGDSFDSAEEDDDDEEAQHASSGNYDK

>Western Terrestrial Garter Snake (T. elegans): Kazald1 (XP_032081825.1): Peptide
MSQPATLASLQVTFLMLFLCWDALISALPIGPDYLQRGWQRLLEEGESCVACRLEECPTPRGCLAGVVLDACDCCWECANLEGQICDLDHTNHFYGKCGDHLECRLDSEDLQHGEVPEPQCTCLSNQALCGSDGKTYAQICKFQEVFNSNPEANLTVAHEGPCESEPLIVSPPYDIWNTTGQDVIFGCEVFAFPMASIEWRKDGLDMLLPGDDPHISVQFRGGPQKYEVTSWLQIQAVRSTDEGTYHCYARNSVGQVAAPASLMVLTPDQLNLTSLALPKGPNLGSNDDWGSDELYDYY

>Platypus (O. anatinus): Kazald1 (XP_028936998.1): Peptide
MSPPILLLLLLLPPPARARPRPAGPDYLRRGWQRLLEEGEGCGQCQPERCPAPRGCLAGRVRDGCGCCWECANLEAQLCDLEPASSHFYGRCGDGLECRLDAGDPRRGEAPEPRCQCRQASPLCGSDGRTYPHRCRLQEAARARPGANLSLAHAGPCEAAPQIMSPPYDIWNVTGQDVIFGCEVFAYPMASIEWRKDGSEILLPGDDPHISVQFRGGPQQFEVTGWLQIQALRASDEGTYRCLARNALGQVEAPASLTVLSPDQLNTTGLSLPRPPHLLAEDDYESEEGDDYY

>Platypus (O. anatinus): Kazald4 (XP_001508713.1): Peptide
MKLVVKIAILVVLMPVFQSLPISYHRNWLRLLREGNNCGKCDLKVCSKPENCPAGTVLDQCGCCPECGNVEGQVCDLDGGSHFYGQCGHHLECVLDSEELKHGEIPEPQCICKSQESVCGPEGKTYENICRFNEVYFQKKTNLSMKHKGPCESAPVISLPPQDAQNFTGSDILFGCEVSAYPMPHLEWKKKGNKMFLPGYDAHISIQVRGGPLKYGMTGWLQIQGIRKSDEGVYICHTKNKYGSAYASARLKVIDNGSSSSYQLTAGNRITNYNPHFGDYYDHFEEDEEYESGDYEKGNQFL

>Short-Beaked Echidna (T. aculeatus): Kazald1 (XP_038614356.1): Peptide
MSPPLLLLLLLLPARARPRPAGPDYLRRGWQRLLEEGEGCGQCQPERCPAPRGCLAGRVRDGCGCCWECANLEAQLCDLEPANSHFYGRCGDGLECRLDAGDPRRGEAPEPRCQCRQASPLCGSDGRTYPHSCRLQEAARARPGANLSLAHTGPCEAAPQIMSPPFDIWNVTGQDVIFGCEVFAYPMASIEWRKDGLEILLPGDDPHISVQFRGGPQQFEVTGWLQIQALRASDEGTYRCLARNALGQVEALASLTVLSPDQLNTTELSLLRPPHLLAEDDYESEEGDDYY

>Short-Beaked Echidna (T. aculeatus): Kazald4 (Manually Annotated): Peptide
MKLLVNIAILVVLVPVFQSLPILYHQNWLRLLREGNNCGKCDLKLCSEPENCPAGTVLDQCGCCPECGNVEGQVCDLDGGSDFYGQCGHHLECVLDSEELKQGEIPEPQCMCKSQESVCGPEGKTYENICRFNEVYFQKKTNLSMKHKGPCESAPVISLPPQDAQNFTGSDILFGCEVSAYPMPHLEWKKKGNKMFLPGYDAHISIQVRGGPSKHGMTGWLQIQGIRKSDEGVYICHTKNKYGSAYASARLRVIDNGSSSSYQLTAGNRITNYNADFGDNYNHFEEDEEYESGDYEKGNQFL

>Gray Short-Tailed Opossum (M. domestica): Kazald1 (XP_001379416.1): Peptide
MFRQPSVLAPALAVLLFLQPLPPAGSRPPSGPEYLRRGWQRLLDEGEGCGPCQPEECPTPRGCLAGRVLDACDCCWECANLEGQLCDLDPEGHFYGRCGEHLECRLDAGGDLQRGEVPEPQCLCRSTSPLCGSDGRTYAQICSFQEAARAWPQANLSVMHSGPCEAEPQILSPPRDIWNVTGQDVIFGCEVFAYPMASIEWRKDGTETLLPGDDPHISVQFRGGPQRFEVTGWLQIQAIRSSDEGTYRCLARNALGQTTASASLTVFTLDQLNNTNISLLNSLNPTPEEEYDNEEEDDYY

>Gray Short-Tailed Opossum (M. domestica): Kazald4 (EDITED): Peptide
MLMVLMQVFQSLPTLYQGSWQRFLREGDNCGKCDLELCSQPENCLAGTVLDRCGCCSECGNREGQICDLDGNNHSYGQCGKNLECILNTEVMEYGEVPEPQCVCGSPESVCGPEGKTYENICQFNEIYSQKKINVSIKHKGPCESAPVISLAPEDTENFMGNDIIFRCEVSAYPIPHLEWKKKGNKIFLPGDDAHISIQVRGGPQKHGMTAWLQIQGIRKSDEGVYICHTRNKYGTTYASARLKVINPGSSSRHQISTRNRIRNLNTDPGNYYDSGEKEEYESGDYEEENKLI

>Common Brushtail Possum (T. vulpecula): Kazald1 (XP_036592175.1): Peptide
MARLPVVLAPALAVLLLLQSLPPASTRPAPGPDYLRRGWQRLLDEGEGCGPCQPEECPTPRGCLAGRVLDACDCCWECGNLEGQLCDLDPDGHFYGRCGEHLECRLDAGGDLQRGEVPEPQCLCRSTSPLCGTDGRTYAQICSFQEAARAWPQANLTVMHPGPCEAEPQILSPPRDVWNVTGQDVIFGCEVFAYPMASIEWRKDGTETLLPGDDPHISVQFRGGPQRFEVTGWLQIQAVRVSDEGTYRCLARNALGLTTAPASLTVLTLDQLNNTTIPLLNSLSPTPEEEADSEEGDDYY

>Common Brushtail Possum (T. vulpecula): Kazald4 (XP_036605641.1): Peptide
MLMVLIQVFQSLPTLYHGSWLRLLREGDSCGKCDLELCSQPENCLAGTVLDRCGCCSECGNREGQICDLDGTNHFYGQCGQNLECILDTEVMEYGEVPEPQCVCGSQESVCGPEGKTYENICQFNEIYSQKKTNVSIKHKGPCESAPVISLAPQNTENFMGNDVIFRCEVSAYPIPYLEWKKKGDKIFLPGDDAHISTQVRGGPQKYGVTGWLQIQGIRKSDEGVYICHTRNKYGTAYGSARLKVINPGSPSRYQIITRNRIRSSNTDYGNYYDPVEEEEEYESGDYEEGNKLI

>Tasmanian Devil (S. harrisii): Kazald1 (XP_031811580.1): Peptide
MSRQPAALAPALAVLLLLQPLPPASSRPPSGPDYLRRGWQRLLDEGEGCGPCQPEECPTPRGCLAGRVLDACDCCWECANLEGQLCDLDPDGHFYGRCGDHLECRLDAGGDLHRGEVPEPQCVCRSGSPLCGSDGRTYAQICSFQEAARAWPQANLSVMHPGPCEAEPQILTPPRDVWNVTGQDVIFGCEVFAYPMASIEWRKDGTETLLPGDDPQISVQFRGGPQRFEVTGWLQIQAVRISDEGTYRCLARNALGQTTAPASLTVLTLDQLNNKSIPLLNSLSPTLEEEADSEEGDDYY

>Tasmanian Devil (S. harrisii): Kazald4 (EDITED): Peptide
MKPLVSIVMLMVLTQVFQSLPNLYHGSWLRLLREGDNCGKCDLELCSQPENCLAGTVLDHCGCCSECGNREGQICDLDGSNHFYGQCGQNLQCILNTEVMEYGEVPEPQCVCGSQESVCGPEGKTYENICQFNEIYSQKKTNVSIKHKGPCESAPVISLPPQNTQNFVGNDILFRCEVSAYPIPYLEWKKKGDKIFLPGDDAHISIQVRGGPQKYGVTGWLQIQAIRKSDEGVYICHTRNKYGTTYASARLKVINPGSSSRSQVITRNIIRSPNTDYGNYYNPEEEYESGDYEEENKLI

>Indian elephant (E. m. indicus): Kazald1 (XP_049711154.1): Peptide
MPRSPAAALALPLLLLLVRTPPLTSARPSRGPDYLRRGWLRLLAEGEGCEPCRPEECAAPRGCLAGSVRDACGCCWECANLEGQLCDLDPGAHFYGRCGEQLECRLDAGGDLSRGEVPEPLCACRSQRPLCGSDGRTYEQICRLQEAARGRPDANLTVAHPGPCESEPQIVSHPHDIWNVTGQDVIFGCEVFAYPMASVEWRKDGLDIQLPGDDPHISVQFRGGPQRFEVTGWLQIQAVRPSDEGTYRCLARNALGQVEALASLTVLTPDQLNSTGIPQLQSLNLLPEEEAESEEGEDYY

>Nine-Banded Armadillo (D. novemcinctus): Kazald1 (XP_004458624.2): Peptide
MPQPPAAALTLPLLLLLVRTPPLASARPSAGPDYLQRGWLRLLAEGEGCAPCRPEECAAPRGCLAGQVRDACGCCWECANLEGQLCDLDPSAHFYGRCGEQLECRLDAGGDLSRGEVPEPLCACSSQRPLCGSDGRTYAQICRLQEAAHARPDTNLTVAHSGPCEAEPQIVSHPYDVWNVTGQDVIFGCEVFAYPMASVEWRKDGLDIQLPGDDPHISVQFRGGPQRFEVTGWLQIQAVRPSDEGTYRCLARNALGQAEAPARLTVLTPDQLNSTGIPQLRPLNLLPEEKAESEEGEDYY

>Human (H. sapiens): Kazald1 (NP_112191.2): Peptide
MLPPPRPAAALALPVLLLLLVVLTPPPTGARPSPGPDYLRRGWMRLLAEGEGCAPCRPEECAAPRGCLAGRVRDACGCCWECANLEGQLCDLDPSAHFYGHCGEQLECRLDTGGDLSRGEVPEPLCACRSQSPLCGSDGHTYSQICRLQEAARARPDANLTVAHPGPCESGPQIVSHPYDTWNVTGQDVIFGCEVFAYPMASIEWRKDGLDIQLPGDDPHISVQFRGGPQRFEVTGWLQIQAVRPSDEGTYRCLGRNALGQVEAPASLTVLTPDQLNSTGIPQLRSLNLVPEEEAESEENDDYY

>Mouse (M. musculus): Kazald1 (NP_001349327.1): Peptide
MPRVFTGLPANYAAPTLALSLLLPLLLVVWTQLPVSARPSTGPDYLRRGWLRLLAEGEGCAPCRPEECAAPRGCLAGRVRDACGCCWECANLEGQLCDLDPSANFYGRCGEQLECRLDAGGDLSRGEVPEPLCVCRSQRPLCGSDGRTYAQICRLQEAARARLDANLTVVHPGPCESEPQILSQPHNIWNVTGQDVIFGCEVFAYPMASIEWRKDGLDIQLPGDDPHISVQFRGGPQKFEVTGWLQIQALRPSDEGTYRCLARNALGQAEASATLTVLTPEQLNATGFSQLQSRSLFPEEEEEAESEELGDYY

>Large Flying Fox (P. vampyrus): Kazald1 (XP_011377169.1): Peptide
MLQPPAAALELPLLLLLLVVQAPLPTGARPSTGPDYLRRGWLRLLAEGEGCAPCRPEECAAPQGCLAGRVRDACGCCWECANLEGQLCDLDPSAHFYGRCGEQLECRLDAGGDLSRGEVPEPLCACLSQRPLCGSDRRTYAQICRLQEAARAQPDANLTVAHPGPCESEPQIVSHPFDIWNVTGQDVVFGCEVFAYPMASIEWRKDGLDIQLPGDDPHISVQFRGGPQRFEVTGWLQIQAVRPSDEGTYRCLARNALGQVEAPASLTVLTPDQLNSTGIPHLPSLHLVPEEEAESEEGDDYY

>Horse (E. caballus): Kazald1 (XP_023496516.1): Peptide
MPQPPAATLALPLLLLLLVVRTPPPTGARPSPGPDYLRRGWLRLLAEGEGCAPCRPEECAAPRGCLAGRVRDACGCCWECANLEGQLCDLDPSAHFYGRCGEQLECQLDTGGDLSRGEVPEPLCACRSQRPLCGSDGRTYAQICRLQEAARARPDANLTVAHLGPCESEPQIVLHPYDIWNVTGQDVIFGCEVFAYPMASIEWRKDGLDIQLPGDDPHISVQFRGGPQRFEVTGWLQIQSVRPSDEGTYRCLARNALGQVEAPASLTVLTPDQLNSTGIPQLPSLHLVPEEEAESEDSEDYY

>Dog (C. l. familiaris): Kazald1 (XP_038296264.1): Peptide
MPPPPAAALALPSLLLLLLLRTPPPTGARPSPGPDYLRRGWLRLLAEGEGCAPCRPEDCAAPRGCLAGRVRDACGCCWECANLEGQLCDLDPSAHFYGRCGEQLECRLDAGGDLSRGEVPEPLCACRSQRPLCGSDGRTYAQICRLQEAARARPDANLTVAHPGPCESEPQIVLHPYDIWNVTGQDVIFGCEVFAYPMASIEWRKDGLDIQLPGDDPHISVQFRGGPQRFEVTGWLQIQAVRPSDEGIYRCLARNALGQVEAPASLTVLTPDQLNSTGLPQLPSLHLVPEEVESEEGEDYY

>Gray Bichir (P. senegalus): Kazald1 (XP_039590923.1): Peptide
MRHSACQYTSLTVLALLCLVWANSQRALAVPRGPDYLQRGWQRLLEEGENCADCRADECPSPRGCLAGVVLDHCDCCWECANLEGQICDLDNTNHFYGKCGENLECRLDLGDLREGEVPEPQCTCTSNKAVCGSDGKTYPQICKFQEAANAHPTNNLKVQHEGPCEAAPHIVSPPYDIWNVTGEDVIFGCEVFAYPMASIEWRKDGNEMFLPGDDPHISVQFRGGPQKYEVSGWLQIQGIRHGDEGTYHCYAKNRHGEVEATASLTVFKAGQINMTALQQLRTSSHYTEDYSESEDGDDYY

>Gray Bichir (P. senegalus): Kazald2 (XP_039607788.1): Peptide
MVCRMFIVGVIALAVAHSIPVERFQQLEWQRLLEEAEDCPKCQVELCRPPVGCPAGLVRDHCGCCWECGNAEGQLCDLDASSNFYGRCGEDLECEIQDEDLSAGEVPVPQCVCTNQEVICGTDGKTYANICKLREAKIQQTKRENLTISHKGPCKTAPLISTPPRDIINVEGSDVIFGCEVSSYPMAFVEWRKEGQSIFLPADDSHMAVQARGGPQRFEITGWLQIQKIRKEDEGIYTCFAKNKYGEVSASANLQIIDMDSPLASKLKHYKTGVFDITDDDEDLEEGASGYRY

>Gray Bichir (P. senegalus): Kazald3 (XP_039626122.1): Peptide
MLLLTLLLSGVHTFPANVSSPSATSNPSLLALTAIDCPPCQPELCPLTPLCPAGWVLGRCGCCQECGNVEGQPCDLDPRGAFYGRCGRHLRCQLDTADLRHGDIPEPRCVCESQQVVCGSDGATYENICRMEERTQHSVTVTSSGPCEAAPQIKLPPQNLVSVTGKDIIFHCEVFAFPMVTIEWWKDDHSESLPGDDPHISVQCRGGPMHYELSSWLQIETLRKHDAGMYHCVASNKFGRVMASANLTVVDEDFLPVQELQPESAEDEDYY

>Gray Bichir (P. senegalus): Kazald4 (XP_039631188.1): Peptide
MASLLGPRSLLALSHIVLFLAPSRCAPGFYHRGWLRLMKEGNLCGPCRPDRCPPTPPSCPAGTVLDDCGCCEECANVEGQMCDPDGSQKFYGRCGEGLECRRKTPTQSAEPQCVCSSSHVVCGSNNRTYQNECQLREAIHRDVSGLLHLQRQGPCATAPQISRPPRDLQMQAGGDVTFGCEVTAYPVAHLDWKRKGKETFLPGDDVNVSVQVRGGPRRHGITSWLQIHSVKKSDEGVYICYTRNAYGESFASAELQVIDGGPSRPVMKTIISSRISSLLQIEDDEDYDEDTEGGDDDGDPESGVVSP

>Sterlet (A. ruthenus): Kazald1a (XP_033887589.2): Peptide
MQCLVGQAFCSGALVLLCLSLFSWQPISTAPGSPDYLQLGWKRLLEEGESCADCQPDECPPPRGCLSGVVIDHCDCCWECANLEGQICDLDNTNHFYGKCGENLECRLDLGDLWEEEVPEPQCTCVSNKAVCGSDGKTYPQICKFQEAANAQPRTNLTVSHEGPCEAAPHIISPPYDIWNLTGRDVIFGCEVFAYPMASIEWRKDGTEMFLPGDDPHISVQFRGGPQKYEVSGWLQIQRIRLTDEGTYHCYAKNRHGEVAAKASLTVIPPDQMNLTALHLLRLPHHQEEDYSDSEDFDDYY

>Sterlet (A. ruthenus): Kazald2a (XP_033870628.2): Peptide
MDCMLLIVLLLAVEATLSIPMERFQQLGWQRLLEDLEECSECQPELCNSPQRCPAGRVQDHCGCCWECSNAEGQLCDLDTSSNFYGMCGKDLECEIQDKDLNSGEIPEPQCVCTRQEVLCGSDGKTYENICKFREGQFQHRKKEELTVAHKGPCKTAPFIATPPRDIVNVEGSDVIFGCEVSSYPMAIVEWRKEGNGIFLPADDSHMAVQARGGPQRFELTGWLQIQRVQKEDEGMYTCCAKNEFGEVSASARLQVINPDSPLASKVKPFKTGVYDITDDEEDIEYGGSGYSY

>Sterlet (A. ruthenus): Kazald2b (XP_033890079.1): Peptide
MACMLSMVVLLLAVEVTHSLPMERFQQLGWQRLLEDVEECSECHPELCNSPQRCPAGRVKDLCRCCWECGNAEGQLCDLDASSNFYGICGKDLVCEIQDEDLNSGEIPEPQCVCTSQEVLCGSDGKTYENICKFRERMFQHRQKEELTAAHQGPCKTAPFIATPPRDIINVEGSDIIFGCEVSSYPMAIVEWRKEGNSIFLPADDSHMAVQARGGPQRFELTGWLQIQRVRKEDQGMYTCYAKNQFGEASASARLQVINPDSPLASKVKSFKTGVYDITDDEEDIEYGGSGYSY

>Sterlet (A. ruthenus): Kazald3a (XP_033852497.2): Peptide
MACDDKICTFYLKHRESRLLATMVYCRLLFFLVCICHGDSFPNPGQGDGFAVVGAEQDDATDCHPCTLELCPVAVDCRAGLVLDRCGCCMECGNIEAQPCDLDSTNSFYGLCGDNLECRMDISVLEHGEVPEPQCVCISQEAVCGSDGRTYENVCKFKEAALGQTSVVRTGPCFTVPRIEHPPQDHVNVTGSDIIFLCEVFAFPMAVIEWRKDGDDSSLPGDDPHISVQSRGGPMKYELSSWLQIERVTKEDAGTYRCVASNRLGWITASAVLAVLEEDVASSISSANTTEAVISDHTEDYYDY

>Sterlet (A. ruthenus): Kazald3b (XP_034775748.1): Peptide
MACDDKICTFYLKHRESRLLATMVYCRLLFFLVCICHGDSFPNPGQGDGFAVVGAEQDDATDCHPCTLELCPVAVDCRAGLVLDRCGCCMECGNIEAQPCDLDSTNSFYGLCGDNLECRMDISVLEHGEVPEPQCVCVSQEAVCGSDGRTYENVCKFKEAALGETSVVRTGPCFTVPRIQHPPQDHVNVTGSDIIFLCEVFAFPMAVIEWRKDGDDSSLPGDDPHISVQSRGGPMKYELSSWLQIERVTKEDAGTYRCVARNRLGWITASAVLAVLEEDVASSISSANTTEAVISDHTEDYYDY

>Sterlet (A. ruthenus): Kazald4a (EDITED): Peptide
MSLVITLTLLLSVPLVHGRPRFYHRGWLRLLKEGESCGDCRLDLCPAAPSSCPAGVVLDECGCCKECGNVEGQICDPDGKQRFYGQCGEGLECVKDSSRTPEPQCMCLSGDTVCGSDGRTYKNECRLREASYGGAANLSVKQQGPCSTVPLISRAPRDLQNYTGNDIIFGCEVSAYPMAHLGWRKKGKETFLPGDDAHISVQVRGGPQRYGITGWLQIQGVTKSDEGVYTCYTRNAYGEAYASASLQVIDQDVTSSMMKMRVGSQTSNYLEEEEEEFYDDTEEGEDDGDYESGEYPE

>Sterlet (A. ruthenus): Kazald4b (XP_034782566.1): Peptide
MSLVITLTLLLSVPLAHGAPRFYHRGWLRLLKEGDSCEECRLDLCPAAPSSCPAGVVLDECGCCKECGNVEGQICDPDGKQRFYGRCGEGLECGNDSSRTPEPQCMCLSGETVCGSDGRTYKNECRLREASCGGAANLSVKQQGPCSTVPLISRAPRDLQNYTGNDIIFGCEVSAYPMAHLGWRKKGKETFLPGDDAHISVQVRGGPQRYGITGWLQIQGVTKSDEGVYTCYTRNAYGEAYASASLQVIDQDVTSSMMKMRVGSQTSNYLEEEEEEFYDDTEEGEDDGDYESGEYPE

>American Paddlefish (P. spathula): Kazald1a (XP_041116537.1): Peptide
MRCLVGQAFCSGALVLLCLSLFSWQPISTAPGSPDYLQRGWQRLLEEGESCADCQPDECPPPRGCLSGVVIDHCDCCWECANLEGQICDLDNTNHFYGKCGKNLECRLDLGDLWEGEVPEPQCTCVSNKAVCGTDGKTYPQICKFQEAANAQPHANLTVSHEGPCEAAPHIISPPYDIWNVTGRDVIFGCEVFAYPMASIEWRKDGTEMFLPGDDPHISVQFRGGPQKYEVSGWLQIQRIRLTDEGTYHCHAKNRHGEVAAKASLTVIPPDQMNLTALHLLRLPHHQEEDFSNAEDFDDYY

>American Paddlefish (P. spathula): Kazald1b (EDITED): Peptide
MRCLVGQAFCSGALVLLCLSLFFWQPISTAPGSPDYLQRGWQRLLEEGESCADCQPDECPPPRGCLSGVVIDHCDCCWECANLEGQICDLDNTNHFYGKCGENLECRLDLGDLWEGEVPEPQCTCVSNKAVCGSDGKTYPQICKFQEAANAHSGANLTVSHEGPCEAAPHIISPPYDIWNLTGRDVIFGCEVFAYPMASIEWRKDGTEMFLPGDDPHISVQFRGGPQKYEMSGWLQIQRIRLTDEGTYHCYAKNRHGEVAAKASLTVIPPDQMNLTALHLLRLPHHQEEDFSNAEDFDDYY

>American Paddlefish (P. spathula): Kazald2a (XP_041116709.1): Peptide
MACMLLMVALLLVVEGTHSLPMERFQQLGWQRLLEDVEECSECHPELCNSPQRCPAGRVKDLCRCCWECGNAEGQLCDLDASSNFYGICGKDLVCKTQDEDLNSGEIPEPQCVCTSQEVLCGSDGKTYENICKFREGMFQHRMKEELTAAHQGPCKTAPFIATPPRDIINVEGSDIIFGCEVSSYPMAIVEWRKEGNSIFLPADDSHMAVQARGGPQRFELTGWLQIQRVQKEDQGVYTCHAKNKFGETSASARLQVINPDSPLASKVKSFKTGVYDITDDEEDIEYGGSGYSY

>American Paddlefish (P. spathula): Kazald2b (XP_041125432.1): Peptide
MDCMLLMVALLLAVEVTHSIPIERFQQLGWQRLLEDLEECSVCQPELCKSPQHCPAGQVQDHCGCCWECGNAEGQFCDLDTSRNFYGMCGKDLECEIQDKDLNSGEIPEPQCVCTRQEVLCGSDGKTYENICKFREGQFQRRKKEELTVAHKGPCKTAPLITTPPRDIVNVEGRDVIFGCEVSSYPMATVEWRKEGNSFFLPADDSHMAVQARGGPQRFELTGWLQIQRVQKEDEGMYTCYAKNEFGEVSATARLQVINPDSPLASKVKPFKTGVYHITDDEEDIEYGGSGYSY

>American Paddlefish (P. spathula): Kazald3a (XP_041087974.1): Peptide
MVYCRLLFLLACVCLGDSFPNPGQGDGFALVSTEQDGATDCDPCALDLCPAAVDCRAGLVLDRCGCCKECGNIEAQPCDLDSTNSFYGLCGDNLECRMNISVLEHGEVPEPQCVCVSQEAVCGSDGRTYENVCKFTEAALGQTSVISTGPCLTVPRIAHPPQDHVNVTGNDIIFLCEVFAFPMAMIEWRKDGDDSSLPGDDPHISVQSRGGPMKYEVSSWLQIERIRKEDTGTYHCVAHNRLGSVTASAVLAVLEEDVASSISPGNTAEAVISEHTEDYYDY

>American Paddlefish (P. spathula): Kazald3b (EDITED): Peptide
MVYCRLLFLLACVCLGDSFPNPRQGDGFAVVSTEQDGATDCHLCALDLCPVAVDCRAGLVLDRCGCCKECGNIEAQPCDLDSTNSFYDLGGDNLECRMNISVLEHGEVPEPQCVCVSQEAVCGSDGRTYENVCKFKEAALGQTSVISTGPCLTVPRIEHPLQDHVNMTGNDIIFLCEVFAFPMAMIEWRKDGDDSSLPGDDPHISVQFRGGPMKYEQSSWRQIERVRKEDTGTYHCVAHNRPALVTASAVLAVLEEDVASSISPANTTEAVISEHTEDYYDY

>American Paddlefish (P. spathula): Kazald4a (XP_041079793.1): Peptide
MSLILTLTLLLSVPLAHGAPRFYHRGWLRLLKEGDSCGECRLDLCPAAPSNCPAGVVLDECGCCKECGNVEGQICDPDGKQRFYGRCGEGLECGKDSSRTPEPQCMCLSRETVCGSDGRTYENECRLREASNGGVANLSLKQRGPCSTVPLISRAPRDLQNYTGNDIVFGCEVSAYPMAHVGWRKKGKETFLPGDDAHISVQVRGGPQRYGITGWLQIQGVKKSDEGVYTCYTRNAYGEAYASASLRVIDQDITSSMMKVRVGSQTSNYLEEEEEEFFDDTEEGEDDGDYESGQYPE

>Spotted Gar (L. oculatus): Kazald1 (XP_006630869.2): Peptide
MEMQHLKYHMSCCGALLLLCLALAPRQLVLAAPSGPEYLQRGWQRLLEEGESCADCRPEECPPPRGCLAGVVMDHCDCCWECANLEGQICDLDNTNHFYGKCGENLECRLDMGDLREGEVPEPQCMCISNKAVCGSDGKTYPEICKFQEVANARPDAKLNISHEGPCEAAPHIISPPYDIWNVTGEDVIFGCEVFAYPMASIEWRKDGTEMFLPGDDPHISVQFRGGPQKYEVSGWLQIQRVRLTDEGTYHCYARNRHGEVTATATLTVITPDQLNSTTLQLPKPPRHYTEDYSDSEDFDDYY

>Spotted Gar (L. oculatus): Kazald2 (XP_006629200.1): Peptide
MACRIVLLALLAADCARSLPIHSLGHLDWQRALAAAEGCAACRPELCLLPPRCPAGRVRDRCGCCWECGNGQGQLCDLSPSSHFYGRCGEGLACRIPEEDMKSGEIPEPRCVCSSQEVICGSDRKTYGDICQFRGAQYRSRETQVLTVVHSGPCRAEPFITTSPRDIINMEGSDVIFGCEVSSYPTALIEWRKEGKSIVLPADDSHIAVQARGGPQRFELTGWLQIQNIKKEDGGVYTCFAKNEFGEASASAELKVVGRDSPLAHQIQPYITGVFDISDDDDDIDDEEDNEGMPSGHLY

>Spotted Gar (L. oculatus): Kazald3 (XP_006625524.1): Peptide
MSRWRSLLILGLLWTGESAGFPTGSEAGGAEAVAAGALESSGTPGRGQRARCAGCSPELCAEAVGCRAGLVPDRCGCCLECGNSEGQPCDLDRTSGFYGLCGPDLKCTLDTSDLSRGEVPEPLCACKSQEALCGSDGKTYENICKFREAELSSQALRFNSSGPCQTVPDIKRPPANLVTATGDSAIFPCEVFAFPMALSEWRRDGDDVILPGDDPRISVQSRGGPLRYETSSWLQIEGVTLGDAGTYRCIAHNGLGSVSASADLTVLGQDVDASLVPLSTAETFPSELPGEYDDYY

>European Eel (A. anguilla): Kazald2a (XP_035275685.1): Peptide
MDHFLVLFVVLSGSVTDSQAGRGLWDQLEACGECYPDQCVTELRCPAGRVRDRCGCCWECGGDEGQPCDLDPSGSFYGLCGEGLICQILDRDLLAGEVPEPQCVCVQQGVLCGSDGRTYETPCQFRTAQHRQREESKLTVTLAHHGPCKAKPIIATPPHDVITVEGNDIIFSCEVSAYPMAMIEWRKEGNSIFLPADDSHMAVQARGGPRRFELTGWLQIEDVRQADEGVYTCTARNQFGEVLAPARLQVVKKDSEWAHQLKQQNTAVYDDSDEDEDDEEDYKVLSSGHSY

>European Eel (A. anguilla): Kazald2b (EDITED): Peptide
MTVARWAGRGQSRATRRVMEATGLALLLMAQLTDALPGRFDWRHGAGPRGGCGECRPEMCPVGGPPCPAGRVRDTCGCCWECGNREGQLCDLDSLSARFYGRCGEGLRCRSLPRRDRPGLTGESPQAQCVCARQEPLCGSDGKTYDNSCQLRAARYSQDKEVKLMVEHRGPCRAKPIIATPPRDIITLDGSDIIFGCEVSSYPMAVIEWRKEGNSIFLPADDSNMAVQAQGGPRRFELTGWLRIQKVRRADEGVYTCTAKNKFGEVSASARLQVVEKDAQLTHQLQKPQKGVYDLSDDEEDEDDEDYEGLSSGFTY

>European Eel (A. anguilla): Kazald3 (XP_035235086.1): Peptide
MPWCRLVLVLIVLSLRNSESFPNNKFEDTGEDAEPVESDMVEDEIDSKNETLCDQCSPDLCPAALGCRAGIVLDSCGCCSECGNLEGQPCDLDSRNSFYGLCGSDLQCKIDISDLGLGEIPEPQCICKFQEAVCGSDGRTYMNICQFKEAAYSTLGLSVEENGPCRTAPLIKVPPHNLVNVTGSTMSFLCEVFAYPMALIEWKKDGNDVTLPGDDPHISVQTRGGPQKYELSSWLQIEGLAPGDAGTYRCVAHNALGSVSASGVLGVLGPDEMSAYLSENMTEMFGYDQTREYDEDYY

>European Eel (A. anguilla): Kazald4 (XP_035241713.1): Peptide
MAWFGVLVCVVGLDLYLPLSLGSPPQHRGWLRLWEEGEGCGACEERRCPPAPPSCPAGWVQDRCGCCEQCGNAEGQPCDPDGAQYFYGPCGEGLYCQRMDQRGHGAQGGHDPEPKCVCLSQGLTCGSDGRTYHNLCHLREVANQEDTTLRLAGQGPCYSPPQMTRMPRDLENHTGNYIIFSCEVSAYPLPQLNWKKEGNENFLPGDDPHVSVQSRGGPQRYTVSTWLQIEGLRLSDAGVYACVSRNALGEASASARLTVLRQGMREFDGNWEEDHHHYYDDTEETKNDSENSDPESGDYQG

>Atlantic Tarpon (M. atlanticus): Kazald2a (Manually Annotated): Peptide
MDYRVVSLLALLVSLTDGLPRERLQHLGHWEGCRECHPDECFTELRCPAGRVKDPCGCCWECGGAEGQPCDLDPSARLYGPCGEGLRCQILEQDLLSREAPEPQCVCVQQEALCGSDGHTYENACQLRAAQERMGEDGKLSMDHQGPCKAKPVIVTAPRDVTGVEGSDIIFNCEVSAYPMAMIEWRKEGNSIFLPADDSHLAVQARGGPRRFELTGWLQIENVRQPDGGVYTCTARNEFGEAHASARLQVVEKDSELAYHLKQHNTGTPNNSDEDEDEDYKGLASGHLD

>Atlantic Tarpon (M. atlanticus): Kazald2b (Manually Annotated): Peptide
MQAGRGFGSIVGHGMMGIRVLLLALSLLPLPTDALPPERFPLRLDWQRGVGPQGGCGECRPERCPAAPPRCPAGRARDACGCCWECGNGEGQLCDPDPSAPRFYGRCGEGLRCRAPPRRDPAFAGERRPSRCVCARQELLCGSDGKTYESSCQLRAARYQLHPDGKLTVDHRGPCRAKPIIATPPRDVTGVDGSDVIFGCEVSSYPMAVIEWRKEGNSIFMPADDSNMAVQARGGPRRFELTGWLQIQKVRHADEGVYTCTARNKFGEVSASARLQVVEKDSQLAHQLQLQKNGVYNISEDEDDDEDDEDYEGFSSGLTY

>Atlantic Tarpon (M. atlanticus): Kazald3 (Manually Annotated): Peptide
MPWGRVILALMVMSLRKTETFPNNKFEDIEEDVQPPEFDLTLLEDETDSKNTSECDRCSPELCPVAVGCRAGVVLDSCGCCSECGNLEGQSCDLDSRNTFYGLCGSDLQCKIDISDLGRGEVPEPQCVCKFQEAVCGSDGRTYMNICQFKEAAFSTAGLSIKGNGPCQTVPLIKVPPHNIVNATGSSMSFLCEVFAYPMALIEWRKDGNDVILPGDDPHISVQSRGGPMKYELSSWLQIEDLAPGDAGTYRCVAHNALGSISASAVLGVLGPDEMAAYLSENMSEMFGYDHSRDYDEDYY

>Atlantic Tarpon (M. atlanticus): Kazald4 (Manually Annotated): Peptide
MARVVRLLCVCVSLCFHPCLGVPPQHRGWLRLWEEGEACGECERDRCPPAPPSCPAGLVQDSCGCCEHCGNAEGQPCDPDGAQAFYGRCGEGLRCQRQRRRDRVADDPEPKCVCLSQEPVCGSDRRTYPNLCRLREVANQRDPTLRLAGDGPCYSAPWISRPPKDMINHTGIDIVFSCEVSAFPLPNLSWKKQGSDNFLPGDDPHISVQARGGPERYTVSTWLQIEGLRLSDAGVYSCISHNALGETTASARLTVLRQVKGLFDGHVEREDGYFYDDTEESGDDREPESGDSLE

>Atlantic Herring (C. harengus): Kazald2 (XP_031424689.1): Peptide
MVLIKAMLALLLALCVEPVPVQFLQRFNRQQTVQRRPGCPQKCRSELCPSIHLLQQCPAGRVRDACGCCWECGNAEGQFCDMNPYAALHGRCAEGLKCRVPPRERSHFLSGAEEETPKPICVCAKQEVLCATDRKTYENKCQLRKAQHGLAQGYNRPTVAHYGPCRSKPVITMGTQHLHILEGSDAVVVCEVTSFPLASIHWRKDGENIFLPADDSNIATQARRGPQRFELSGWLQIQNVGHSDEGVYTCAARNAFGEASASARLQVLRKGSRSGSDQLKKGPYSIIDDEEDGDDEDYEGRSSGHMYV

>Atlantic Herring (C. harengus): Kazald3 (XP_012689539.1): Peptide
MSWAKMILALIAVSIGICHSFPNYKYEDIDEDLATFDYYRAMVEMDERNSTDCDECVPQLCPQTAGCRAGVVLDSCNCCLECGNLEGQTCDLDDRNVYYGLCGSDLECKLDSAEPVDGEAPEPQCVCGSQEPLCGSDGKIYMNICKYKEAKFSDPTLNVTTGPCKTVPTIKVPPHNHVNVTGSSMALLCEVFAYPMALVEWKKDGRDVILPGDDPHISVQSRGGPQKYELSSWLQIEEATQMDSGTYRCVARNELGSVSASAILGVLPPDEMSTYVDNMKEMLGYEVSKDYGEDYY

>Atlantic Herring (C. harengus): Kazald4 (EDITED): Peptide
MCWTVIWLCLSLGVCVRRSHASPPQHRGWLRLWEEGETCDVCQKHLCPPAPPACPAGLVRDVCGCCEQCANAEGQLCDPDGAQEFYGHCGEGLHCRRPPRQKRRRPKDGDDDISPEPKCVCRSTSSVCGSDGHTYLNPCQLTEEASRQGKELRVTGAGPCHSAPRISRAPQDLTNYTGNDIVFGCEVSAFPLPSVSWKKNGSDNFLPGDDPHISVQARGGPQRFTVSTWLQIQGVRLTDAGTYSCISQNTLGEASASAQLEVLRNEMRKSDGVLDDYGDTQEDYIPNSSEDDEDKHLPMSGDYLG

>Allis shad (A. alosa): Kazald2 (XP_048119233.1): Peptide
MALKEALLALLLALCVEPVPVEFLQNMAIVPRQPGCTQVCQPDLCPVAHLLQRCPAGRVRDACGCCWECGNAEGQFCDADPAAGFYGRCAEGLRCRVPPRERARFLTSAAEEEETPKAVCVCAKHEVLCATDGKTYENKCQLRSAQRGLAQGESRPTVAHYGPCRSKPVITIAPQTSHMLEGSDAVFVCEVSSYPLATVHWRKDGKNIFRPSDDSNIATQARRGPQRFELTGWLQIQSVRPDDEGVYTCAARNAFGEASASARLQVLWKESQTASDEMKTKPYSIIDDEEDGEDEDYEGHSSGHMYV

>Allis shad (A. alosa): Kazald3 (XP_048099803.1): Peptide
MQWVKIILALIAVSIGICDSFPNYKYEDIDEDLATFDYYRAMDERMKGXSTDCADCVPELCPQTAGCRAGVVLDSCKCCLECGNLEGQTCDLDDKNVYYGLCGSDLECKLDLAESVDGEAPEPQCVCVSQEPLCGSDGKTYMNNCKYKEAKFSDPTLNVTTGPCKTVPIIKVPPHDHVNVTGSSMALLCEVFAYPMALVEWRKDGRDVILPGDDPHISVQSRGGPQKYELSSWLQIEEATQMDSGTYRCVARNELGNASASAILGVLPPDEMSTYVDNMKEMMGLGLSKDYDEDYY

>Allis shad (A. alosa): Kazald4 (EDITED): Peptide
MSWTVVWLCLYLYLCVCVRPSHASPPQHRGWLRLWEEGEACGECQEHLCPPAPPNCPAGLVRDNCDCCEQCANAEGQLCDPDGAQEFYGHCGEGLHCRRPPRRKRRLKGGDGDDSPEPKCVCRSTSSVCGSDGRTYPNPCQLREEASRLGKELRVIGAGPCHSAPQISRAPQDLTNYTGNDIAFGCEVSAFPIPSVSWKKNGSDNILPGDDPHISVQARGGPQRFTISTWLQIQGLRLSDAGSYSCISQNALGNASALARLQVLRKEIRKSDGEFDDHGDPEKYYSNADDEDEDLPVYQGTTYDSALKECKGEDDCRLALGHKYAIGSEYTNMFPILS

>Mexican tetra (A. mexicanus): Kazald2 (XP_007247553.3): Peptide
MVCLTAVLTLLLASLSEPLPLEHLRHLDWQRGMRPGERCPTKCQPEQCPDARLLQSCVSGQVRDPCGCCWECGNGEGQLCDPEPWSGSTFFGRCAEGLRCKASRKDTTGKEEPKPVCVCSKQEMLCGSDGKTYENVCQLRAVQRRLGERQKLTMAHHGPCKAKPIITYAPRDIITLEGSDVLLSCEVSSYPLATIQWRKEGDGVFLSGDDSSRAVQARGGPRRFELTGWLQIHGVGPSDAGVYTCAARNAFGEVSASARLRVMYRGSQQARELPKRINEAHRTSINEAESEDDEDYEGRSSGYMYL

>Mexican tetra (A. mexicanus): Kazald3 (XP_007247181.4): Peptide
MWCTMTWMAFMLLSVGLCQSLPQYTYDDLDDDLAMTFDYYKATDELDYRNESVCEECVPELCPVTQGCRAGLVRDICGCCFECGNLEGQSCDLEDRNVRYGVCGENMECKLEPGQVVDADGSVPEAQCVCVSQEPLCGTDGKTYMNLCKFKEAAFSSPGLNVSEGPCKTVPVIKVPPRDLVNVTGSSVAFLCEVFAFPMALVEWRKDGNEVILPGDDPHISVQSRGGPQKYELSSWLQIEETTREDSGTYKCITRNDLGDISATAVLRILPPDEMAAYIEANIRDLTGYDQMRDYDGDYY

>Mexican tetra (A. mexicanus): Kazald4 (XP_049319593.1): Peptide
MFRFAVWWMGVWVGVCVCLSWAVPPQHRGWLRLWEEGESCGECDRSRCPVVPSGCPAGLVRDRCGCCEHCGNAEGQWCDLDRSQEFYGRCGDGLRCQRRPSRARGLGAEPEPRCVCKSRGVVCGSDGWTYPNLCQLREASSKLETMLYQTAPGPCSAAPRIIRDPKNSKNYTGHDIVFGCEVMAYPLPNVGWKKKDSDHFLPGDDPHISVQVRGGPQRYTVSTWLQIHGLRQSDAGIYICIFHNALGEKSASAHLSVISNEIRNIPNGLYDSDLFSDGSEEPHEEELDLGSLTV

>Red-bellied piranha (P. nattereri): Kazald2 (XP_017545275.1): Peptide
MLCLTAMLTLLLACLSEPLPLEHLRHLDWQRGMRPGERCPKKCQPELCPDARLLQSCVSGQVRDPCGCCWECGNGEGQLCDPEPWTGSTFFGRCAEGLRCKAPRRDPSMKEEPKPVCVCTKQEMLCSSDGKTYENVCQLRAAQRRLGERQKVTVAHHGPCKAKPIITYAPRDIITLEGSDVLLSCEVSSYPLASIQWRKEGDSVFLTADDSSRAIQARGGPRRFELTGWLQIHGVGPDDAGVYTCAARNAFGEVSASARLRVMHRGSPQNREIPKRKNEAHNTSFNDAESEDDEDYEGQPSGYMYL

>Red-bellied piranha (P. nattereri): Kazald3 (XP_017537657.1): Peptide
MLPGEIILPLLLLGVGLCQSFPHYTYDDMDDDLAMTFDYYKDTDEVDYRNGSVCEECMPELCHETRGCRAGLVRDSCGCCFECGNLEGQSCDLGDKNVHYGICGEGMECKLDPINGAYEDEGVHDAQCVCVTQEPMCGSDGRTYMNLCKYKEAAFESPGLNVSDGPCKTVPIIKVPPRDLVNVSGSSVVFLCEVFAFPMALVEWRKDGKDVILPGDDPHISVQSRGGPQKYELSSWLQIEETTRADSGTYRCTGRNEVGDVSAAAVLGILPPDEMSAYMAENIKDLAGYDPMRYYDGDYY

>Red-bellied piranha (P. nattereri): Kazald4 (XP_037398135.1): Peptide
MSRAAVWWLGVWVGVCVWAAPPHHRGWLRLWEEGESCGECDRSRCPAAPPGCPAGLVRDRCGCCEHCGNAEGQWCDFNSSQEFYGRCGDLLHCQKRPSQARFQWGDPEPRCVCESQGAVCGSDGQTYPNLCQLREASNQLGTTVNLTARGPCSSAPRISRAPRNSQSYTGHDIVFGCEVTAYPLPRVGWKKKGRDSFLPGDDPHISVQARGGPQPYTVSTWLQIHGLRKLDAGIYVCISHNALGEASASAHLSVLRNAVRGVDRGLYNGFFYDTREELQEEELDSGDYII

>Zebrafish (D. rerio): Kazald2 (ENSDARP00000118162.1): Peptide
MHYLLAYLALMLVSESESFHLEPLSRFDWQKSIQTGERCPKKCHPERCPDVRQLQGCPAGLVRDQCGCCWECGNDEGQLCDPEPRSGLAFYGRCAEGLRCRAPRRNLAGQPRAVCVCGKQEALCGSDGKTYKNICQLQAAQHKQSKGPMLTMVHHGPCKTKPVITYAPRDIITSKGSDVMFSCEVSSYPLASIQWSKDGDVISFPADDSSTAVQARGGPRRFEMTGWLQIQGVGPSDAGVYTCIARNAFGEVSASARLQVTHGGSQLSKEFQQKQPGAYKISGEDENIDDEDYEGQPSGHMYL

>Zebrafish (D. rerio): Kazald3 (ENSDARP00000070032.4): Peptide
MLFHIVMLAFLALSVRPGEAFPNYKDDYMDEDLATFDYYKGTEDDEFEEGNRTRECEECVPELCPPALGCRAGLVMDVCGCCSQCANLEGQTCDPGQRSVYYGLCGEDMECRPDRSDVEEPEAQCVCLSQDPLCGSDGQTYMNVCKYKEAAYLKPGLNVSDGPCRTEPIIKVAPHNLVNVTGSSIAFLCEVFAFPMALVEWRKEGKEVILPGDDPHISVQSRGGPQKYELSSWLQIEEAGQTDSGTYKCIARNELGHVSATAILGVLPPDEMSAYLKKNINKMMAYDQQDYDRDYY

>Asian Bonytongue (S. formosus): Kazald2 (XP_029107739.1): Peptide
MEIVALLLALSLLPWFDTLPARRYRPRDRRVSCPQCKPDRCPPIPRCPAGRTRDACDCCWECGNGEGRLCDPDTYFGTFFGRCGEGLSCRAGPRDPFSDEIPKPRCVCNRQELLCGSDHKTYENMCQFRAARFRLRDRGRLTVTHFGPCRAKPVIVGPPGDVTGKEGSDVVFSCKVLSYPMAVIEWRKEGNGIFLPADDTNMMVEAHGGPRRFELTGWLQIQNIQRADQGTYTCAARSPFGEVSASAKLCVLDKEVQPPRPPPQNTGIYDVPDDEDYESLSSGLSY

>Asian Bonytongue (S. formosus): Kazald3 (XP_018599550.2): Peptide
MLRTVLLVLVAALGPTSGAAFPSSGAAAAGGDHLRDVAPHLAADSEPRNASSACGDCRPELCPEARGCRAGLVSDRCGCCAECGNVEGQPCDPGSSSTFYGLCGAGLRCALDLQDLRYGDVLEPQCVCVTQEAVCASDGTSYVNMCRFEEAAFSTPGLRVAGGGPCRAVPLIKIPPRNLVNVTGSSIIFLCEVFAYPMALIEWRKDGNDAVLPGDDPHISVQSRGGPMKYELSSWLQIEGVAPEDAGTYRCVAHNQLGTVSASAELGVLGPEEISAFSTEDMPGMFGYDHQREYDEDYY

>Northern Pike (E. lucius): Kazald3 (XP_034152181.1): Peptide
MPWEIIVSLCSIMVLLNMSSSDSFLNRFDDDIDQISNPLDEIIDHFDYDKLEDEHGDRNGTHCGECSPELCPVVQGCRAGLILDNCGCCQECGNLEGQTCDLGDTNVFYGLCGMDLECKIDDLDVGEVAEPQCVCTSQDALCGSDGKTYMNICKFKEATFSNSSIKIKSNGPCKTVPIIKVPPQNLVNVTGSCVVFLCEVFAFPMALIEWKKDGKDIILPGDDPHISVQSRGGPLKFELSSWLQIEEADLADAGTYRCVARNELGNISATAVLGVLGPEEMSVYLMENMTEMLEYGHSEREYDEDYY

>Northern Pike (E. lucius): Kazald4 (EDITED): Peptide
MARAGVWLCVFVGVSLSPCPTLGVPPQHRGWLRLWEEGKGCGECETERCPLAPPNCPAGLVQDSCGCCQQCANVEGQQCDPDGAQEFYGRCGKGLVCQKRTRRGRWGHRGGEPEPKCVCEVQGSVCGSDGRTFPNLCQLREAASEEGTTLRNTGQGPCYSAPHISRAPRDLSNYTGKHIVFGCEVSAFPLPNLSWRKEGSNNFLPGDNPHISVQTRGGPQRYTISTWLQIQNLHLSDAGIYSCVSHNALGGRSASARLTVLRQERRVLKGQILDEEEDEEYKYGNKEGSDKPDSRDYVG

>Chinook Salmon (O. tshawytscha): Kazald3 (XP_024274127.1): Peptide
MPWDIILCGIMLLLNMRTCESFPNKFDEDIDKRIDPLDYVIDPLYYDRLEDPFDRNVTACGECSPELCPVAQECRAGLILDSCGCCQECGNLEGQTCDIGDINVFYGLCGTDLQCKIDDLDVGDGEVAEPQCVCQSQDALCGSDDRTYMNNCQFKEAYFSNSSLKIKRKGPCKTVPIIKVPPQNLVNVTGSSMVFLCEVFAFPMAMIEWKKDGRDIILPGDDPHISVQSRGGPLKYELSSWLQIEKAGLADAGTYRCVARNELGSISAMAVLGVLGPEEMSVYLTENVTEMLEYDHSEREYDEDYY

>Chinook Salmon (O. tshawytscha): Kazald4 (XP_042181372.1): Peptide
MAWAGVWLCMCVGVSVSVHLILGVPPQHRGWLRLWEEGEGCGECERERCPLAPSNCPAGQVQDSCGCCEQCGNVEGQQCDPDGAQLFYGRCGEGLVCQRRTRRGRRGRRRGEPEPKCVCEAQGSVCGSDGRTYPNLCQLREAASRKGTTLRLTGQGPCYSAPRISRAPRDLSNYTGNDIVFGCEVSAFPLPNLSWRKKGSDNFLPGDDPHISVQARGGPQRYTVSTWLQIQNLHLSDAGIYSCISHNALGETSASARLTVLRQELRVLKGRLNEEEDEEEYYYDDTEEGSDDGQTESGDYLG

>Atlantic Cod (G. morhua): Kazald3 (XP_030215726.1): Peptide
MIRLVLWLFLSINNSSCFPNYVSDDTDQPIDPLLDYDRLDDAFDRVRNDTLRCEPCEPDLCPLALGCRAGVLLDACGCCKECGNLEGQPCDPGERSVYYGRCGSGLSCRVDHRGPGPGGERDREEEGDEPQCVCTEQEPVCGSEGITYLNICQFREANFSNPQLKLSEREPCKTVPVIKVAPENQVKGAGSSLVFLCEVFAFPMAQVDWTRDGHQVLLPGDDPHISVQSRGGPQRFELSSWLQIEGAEHKDSGTYRCVARNNLGSVSASATLGVLSQEELSAYLTASVSEMKEMLDYSQPRGEDLDYY

>Atlantic Cod (G. morhua): Kazald4 (XP_030212979.1): Peptide
MAHVWLCVGLSLTAWVGGSLGLPPQHLGWLRLWEEGAQCGDCLPALCPPVRPGGCPAGRVRDRCDCCERCANGAGQRCDPDAAQEFYGRCGEGLVCRRKAARRGHSRANPEPACTCRDKGRVCGSDGWTYPNLCQLKEASSRSERGIRAVGAGTCRSAPRILRGPRHTSNSTGSGVVFGCEVSAYPLPSVTWKKRGSHYFLPGDHPRISVQMRGGPQRYSVSTWLQIQGLQLSDAGVYSCISQNALGETSATGKLTVLRQGSRRTKGHLKEEEKDHIVVLEDDSEDTQPQSGQHGLERLETM

>European seabass (D. labrax): Kazald3 (XP_051258773.1): Peptide
MSGMSGLLLLGLWINLHTCRALPNQLPALSTAPPGQLSPTAPLLEADGCGPCEPDLCPETRGCRAGLVLDSCGCCKECGNLEGQTCDPGDRSVFYGLCGTGLRCQKDPRPAGGGGGEDEEEEEEEEEEVCVCEEQEALCGSDGVTYINMCQFREAAFSRPELKTRGRGPCKTVPIIKVPPHSQVNGTGSSLVFLCEVFAFPMALVEWRKEGRDVVLPGDDPHISVQSRGGPLKFELSSWLQIEGAGPEDSGTYRCIARNNVGSVSASAVLGVLGAEELSSYLANSVSEMKQLMDATDYDQDFY

>European seabass (D. labrax): Kazald4 (XP_051249681.1): Peptide
MQVNSMTQLCLCVCICMSVWLHTSLGLPPQHRGWLRLWEEGEGCRECNQHLCPSVPDNCPAGRVHDVCGCCEQCANVEGQQCDPDGAQKFYGRCGEGLVCRRKIPKGGHRAEPEPICVCQEKGPVCGSDGWTYPNVCQMREAASHCNTTLKLTGRGPCNSAPRILQGPRNLFNYTGNDIVFGCEVTAYPLPNLSWRKTGSDNFLPGDDPHISVQARGGPQRYTVSTWLQIQDLHISDAGVYSCISHNSLGQTSASAQLTVLRQGSAEEEQEYFSHLEEDNDGHLASGDYLGLI

>Torafugu Pufferfish (T. rubripes): Kazald3 (XP_011613591.1): Peptide
MRGLGGLVLLGLCLTFYSCRALPHAEHDGLDLGRRVDNGTEEVEGCAPCEPELCPETRGCRAGLVPDRCGCCMECGNLEGQACDPGNRSVFYGLCGIGLRCQVDPRYAGQRGEEEEDEEEQLCVCEQHEPVCGTDDVTYMNKCQFREVAFSRPELRTRGQGPCKTAPIIKVPPVSQVNGSGSVPVFLCEVFAFPMALVEWRKEGQDVVLPGDDPHISVQSRGGPLKFELSSWLQIEGAEPEDSGTYYCIARNNLGSVSASAMLGILGAEELSSYLANSMSEMKQLMGATDYDQDFY

>Medaka (O. latipes): Kazald3 (XP_004073027.1): Peptide
MQVLVLFCLCLNLDCVFTRPNPVQSFQNLTDAPEQFILEDPVLDYDLFHEDLEGGGNGTGGAGGCGPCDPELCPETRGCRAGLVPDRCGCCQECANLEGQACDPGDRNLFYGLCGSGLRCQGDPNPASGEEEEVCVCEEQEPVCGSDGTTYTNMCQFRQANFSGPNLQLSARGPCRTVPVIKVPPQSQLNGSGGSLLFFCEVFAFPMALVEWRKDGRDVVLPGDDPHISVQSRGGPLKFELSSWLQIERAEQSDSGTYHCIARNDLGSVSASAVLRVLEAEELSSHLASSVAEMMQLMGHTDYDQDSY
