# Supplementary material for: Differential fates of Kazald gene quartet: Ancestral roles in skeletogenesis and regeneration to putative innovations in fish and birds
Source: iScience. 2026 Feb 10;29(3):114934. doi: 10.1016/j.isci.2026.114934 (PMC12955574; doi:10.1016/j.isci.2026.114934)
Supplement: Data S4. List of publicly available RNA-Seq datasets that were downloaded for use in analyses; includes BioProject IDs and associated publications (Supporting References), related to Figures 3–6 [file mmc5.xlsx]

## Sheet: Sheet1
Description	BioProject ID	Associated Publication	Supporting References #	Additional Information	Additional Publications	Supporting References #
Emu brain	PRJNA450676	doi: 10.1093/gbe/evz154	2
Zebrafinch brain	PRJNA678351	doi: 10.1002/cne.25159	3
Platypus and opossum brain and heart	PRJNA143627	doi 10.1038/nature10532	4
American alligator multiple tissues	PRJNA159843	doi: 10.1186/gb-2012-13-1-415	5
Chinese alligator multiple tissues	PRJNA556093	doi: 10.1111/1755-0998.13702	6
Terrapin multiple tissues	PRJNA339452	doi 10.1111/1749-4877.12898	7
Axolotl brain regeneration	PRJNA520877	doi: 10.1073/pnas.2017176118	8
Axolotl mulitiple tissues 1	PRJNA378982	doi: 10.1038/nature25458	9
Axolotl retina regeneration	PRJNA824487	doi: 10.1101/2022.04.28.489898	10
Lungfish, bichir, and paddlefish multiple tissues	PRJNA599026	doi: 10.1016/j.cell.2021.01.046	11
Eel multiple tissues	PRJNA256923	doi: 10.1186/s12864-016-2709-z	12
Catshark and bamboo shark multiple tissues	PRJDB6260	doi: 10.1038/s41559-018-0673-5	13
Frilled shark multiple tissues	PRJDB14248	doi: 10.12688/f1000research.123591.2	14	Generated for the Squalomix consortium
Mouse embryo limb development	PRJNA66167	doi: 10.1038/s41586-020-2536-x	15	Generated by the Wold lab for the ENCODE Consortium. ENCODE dataset accession number: ENCSR574CRQ	doi: 10.1038/nature11247 doi: 10.1093/nar/gkz1062 doi: 10.1101/2023.04.04.535623	16 17 18
Mouse intact digit	PRJNA540258	doi: 10.1093/nar/gkaa142	19
Mouse digit regeneration	PRJNA542610	doi: 10.1096/fj.202000330R	20
Chicken embryo limb development	PRJNA777119	doi: 10.3389/fcell.2022.876825	21
Axolotl embryo development	PRJNA312389	doi: 10.1016/j.ydbio.2016.05.024	22
Axolotl limb regeneration	PRJNA149573	doi: 10.1371/journal.pcbi.1002936	23
Axolotl jaw regeneration	PRJNA1129508	doi: 10.1242/dmm.050743	24
Axolotl multiple tissues 2	PRJNA300706	doi: 10.1016/j.celrep.2016.12.063	25
Bamboo shark multiple tissues 1	PRJNA478295	doi: 10.1016/j.isci.2020.101754	26
Catshark tooth development	PRJNA816069	–	–	Deposited by James K, Fraser G, and Johanson Z to NCBI's Gene Expression Omnibus (GEO) GEO accession: GSE198580
Bamboo shark multiple tissues 2	PRJNA1026724	doi: 10.1038/s41559-025-02642-6	27
Bichir fin regeneration	PRJNA480698	doi: 10.1073/pnas.1900475116	28
Zebrafish bone	PRJNA949785	doi: 10.3390/nu15071694	29
Medaka bone	PRJDB12004	–	–
Mbuna cichlid teeth	PRJNA505426	doi: 10.1073/pnas.1821202116	30
Lungfish fin regeneration	PRJNA301089	–	–
Lungfish tail regeneration	PRJNA491932	doi: 10.1098/rspb.2019.2939	31
Axolotl spine regeneration	PRJNA803256	doi: 10.1242/dev.200033	32
Newt eye lens regeneration	PRJEB2967	doi: 10.1371/journal.pone.0061445 doi: 10.1186/gb-2013-14-2-r16	33 34
Lamprey spine regeneration	PRJNA377918	doi: 10.1038/s41598-017-18757-1	35
Amphioxus tail regeneration	PRJNA428418	doi: 10.1242/dev.166017	36
Zebrafish heart regeneration	PRJNA305621	doi: 10.1038/nature17644	37
Zebrafish fin regeneration	PRJNA307985	doi: 10.1038/nature17644	37
Green anole tail regeneration	PRJNA545124	doi: 10.1016/j.regen.2019.100025	38
Tokay gecko tail regeneration	PRJNA1089090	doi: 10.1186/s12915-024-02111-9	39
Axolotl spatial transcriptomics limb regeneration	PRJNA1017433	doi: 10.1038/s41467-023-41944-w	40
Planaria body regeneration	PRJNA207765	doi: 10.1038/nature12414	41
Hagifsh and lamprey development	PRJNA371391	doi: 10.1038/s41559-018-0526-2	42
Lamprey development	PRJNA306044	doi: 10.1093/molbev/msw104	43
Lamprey multiple tissues	PRJNA50489	doi: 10.1038/s41467-024-46085-2	44
Amphioxus development	PRJDB3785	–	–
Amphioxus multiple tissues	PRJNA416866	doi: 10.1038/s41586-018-0734-6	45
Tunicate development	PRJDB3785	–	–
Brittle star development	PRJNA349786	doi: 10.1186/s13227-015-0039-x	46
Bat star development	PRJNA522463	doi: 10.1038/s41598-019-52577-9	47
Sea star multiple tissues	PRJDB3175	doi: 10.1038/nature22033	48
Hagfish multiple tissues	PRJNA957786	doi: 10.1038/s41586-024-07070-3	49
Lamprey multiple tissues	PRJNA1025373	–	–
Lamprey multiple tissues	PRJEB48230	–	–
Amphioxus gastrointestinal tube	PRJNA1276984	doi: 10.1101/2025.07.02.662275	50
Tunicate multiple tissues	PRJNA731286	doi: 10.1371/journal.pone.0254308	51
Sea star limb tissues	PRJNA422510	doi: 10.1186/s12862-018-1276-0	52
Sea star multiple tissues	PRJDB9937	doi: 10.1093/dnares/dsab012	53
