# Supplementary material for: Differential fates of Kazald gene quartet: Ancestral roles in skeletogenesis and regeneration to putative innovations in fish and birds
Source: iScience. 2026 Feb 10;29(3):114934. doi: 10.1016/j.isci.2026.114934 (PMC12955574; doi:10.1016/j.isci.2026.114934)
Supplement: Data S5. List of primers and probes sequences used in experiments, related to Figures 4–6 — (A) Primer and probe sequences used for WISH. (B) Probe sequences for axolotl HCR. (C) Probe sequences for zebrafish HCR. (D) Probe sequences for HCR against Gfp. (E) Primer sequences for Bolitoglossa ramosi RT-qPCR. [file mmc6.xlsx]

## Sheet: ISH primers and probes
Name in Figures	Primer ID	Primer Sequence		Resulting Probe sequence:
scanKazald1	scan_Kazald1_ISH_Fw	ATGGTGAGATCAGGCGATCTGCCC		ATGGTGAGATCAGGCGATCTGCCCTCTATCTGTTGCCCAATTCTGCTGCTCGCTGTGAGCTGGACTGTGCTGTTGTCAGTGTCGGCAACGGCCGACTCCGTGGGCTACGTGCACCGAGGGTGGGACAGGTTATTGCAGGAAGGGGAAGGGTGCCCTGAGTGTGAGTCAGATCAGTGCGTCCCTCCCCAGGGGTGCCTCGCTGGGCCGGTGAGAGACTCCTGCAACTGCTGCTGGGAGTGTGGCAACATTGAGGGGCAAATCTGTGACCTGGATAACAGTAACCATTTCTATGGTCGGTGCGGAGAGAATCTGGAATGTCGGCTGGACCCGGGCGACCTGGGGCAAGGGGAGGTCCCCGAACCCCAGTGTTTTTGTCTGTCCAACCAGGCAGTTTGCGGC…
	scan_Kazald1_ISH_Rv	CTCCTTCACAGGGTCCCGCG
drerKazald2	drerKazald2_Fw	GAATCCGAGTCCTTCCATTTGG		GAATCCGAGTCCTTCCATTTGGAGCCCCTCAGTCGTTTTGACTGGCAGAAGAGCATTCAGACTGGCGAGAGATGCCCTAAAAAGTGCCACCCCGAACGTTGTCCGGATGTCAGGCAGCTGCAGGGCTGTCCAGCCGGATTGGTTCGTGATCAGTGCGGGTGTTGCTGGGAATGTGGGAACGATGAGGGGCAGCTGTGTGACCCGGAGCCCCGGTCGGGGTTGGCGTTCTATGGCCGCTGTGCTGAAGGTCTGCGCTGCAGAGCTCCACGCAGAAACCTTGCAGGTCAACCCAGAGCTGTCTGTGTGTGCGGCAAGCAGGAGGCTCTCTGCGGTTCTGATGGAAAGACATATAAGAACATATGTCAGTTACAGGCGGCTCAACATAAGCAAAGCAAGGGG
	drerKazald2_Rv	CCCCTTGCTTTGCTTATGTTGA
drerKazald3	drKazald3_Fw	TTGAGGAGGGCAACAGGACG		TTTGAGGAGGGCAACAGGACGCGGGAGTGTGAGGAGTGTGTGCCGGAGCTCTGTCCGCCCGCGCTGGGCTGTAGAGCCGGGCTGGTGATGGATGTTTGCGGCTGCTGCTCTCAGTGCGCAAACCTGGAGGGCCAGACGTGTGATCCCGGCCAGAGAAGCGTCTATTATGGGCTGTGTGGAGAGGACATGGAGTGCAGACCGGACAGGTCGGATGTGGAGGAGCCCGAAGCTCAGTGTGTGTGTTTGTCTCAGGATCCTCTGTGTGGATCAGACGGACAGACTTACATGAATGTCTGCAAGTATAAAGAAGCGGCTTATTTAAAGCCTGGACTTAATGTGAGCGACGA
	drKazald3_Rv	CGTCGCTCACATTAAGTCCAGG

## Sheet: amexKazald1 HCR probes
	Probe Sequence
Species: Axolotl Name in Figure: amexKazald1 Gene Name: Kazald1 Gene ID: XM_069611649.1 HCR Initiator: B1	gAggAgggCAgCAAACggAAACACCAGTTCAAATACAGCAGAAAA
	TGGCAGCCCTAACCCTGACCATATCTAgAAgAgTCTTCCTTTACg
	gAggAgggCAgCAAACggAAGCCACGCTGTAGGTAGTTGGGTGCG
	CTCGCCCTCCTCCAGTAGTCTTTGCTAgAAgAgTCTTCCTTTACg
	gAggAgggCAgCAAACggAATTCCTCCGGATCACAGTCTGCACAG
	AGCCAGGCAACCCCGGGGCGCCAGGTAgAAgAgTCTTCCTTTACg
	gAggAgggCAgCAAACggAAACAGTCACAGGTGTCCTGCACCACC
	GCCCTCTAAGTTGGCGCACTCTTGATAgAAgAgTCTTCCTTTACg
	gAggAgggCAgCAAACggAAGTTGGTATGGTCCAAGTCACAGATT
	GTTATCCCCGCATTTCCCGTAGAAGTAgAAgAgTCTTCCTTTACg
	gAggAgggCAgCAAACggAAGGACCTCTCCGTGCCTGAGATCCCC
	TGGACAAGCAAACACACTGGGGTTCTAgAAgAgTCTTCCTTTACg
	gAggAgggCAgCAAACggAATCCCATTGGATCCACAGACCGCGGT
	GAAATTTGCAGATCTGGGTGTATGTTAgAAgAgTCTTCCTTTACg
	gAggAgggCAgCAAACggAACCTCTGGATGAGCATTTGATGCCTC
	GCCCTTCATGGAGCACGGTGAGGTTTAgAAgAgTCTTCCTTTACg
	gAggAgggCAgCAAACggAAACAAGATCTGTGGTCCTGATTCACA
	TGACATTCCAGATGTTGTAGGGTGGTAgAAgAgTCTTCCTTTACg
	gAggAgggCAgCAAACggAACGCAGCCAAATATCACATCTTGCCC
	TGGATGCCATTGGATAGGCGAAGACTAgAAgAgTCTTCCTTTACg
	gAggAgggCAgCAAACggAATGTCCGTGCCGTCCTTCCTCCACTC
	TGTGAGGATCATCCCCAGGTAGTAGTAgAAgAgTCTTCCTTTACg
	gAggAgggCAgCAAACggAAGCGGGCCTCCTCTGAACTGAACAGA
	GTAACCATCCACTCACTTCATATTTTAgAAgAgTCTTCCTTTACg
	gAggAgggCAgCAAACggAACATCAGTGATCCGGACGGCTTGAAT
	TCCTAGCAAAGCAATGGTAGGTTCCTAgAAgAgTCTTCCTTTACg
	gAggAgggCAgCAAACggAACAGTAGCTGTGACCTCTCCCACCTT
	GATCTGGAGTGAGCACTGTAAGGCTTAgAAgAgTCTTCCTTTACg
	gAggAgggCAgCAAACggAAGTAAAGATAGTGCTGTCGTGTTGAG
	CATCGTATATTTCATGCCGAGGCTTTAgAAgAgTCTTCCTTTACg
	gAggAgggCAgCAAACggAAACTATGTGACTTGTGTTTAACACAG
	CTCCAGTCTCACGCACGATCCTTGCTAgAAgAgTCTTCCTTTACg
	gAggAgggCAgCAAACggAAAATGTGACTCCTCGACCCCATCCCC
	TTGAATGAGGGAGTGATGTCAGAGTTAgAAgAgTCTTCCTTTACg
	gAggAgggCAgCAAACggAACTATTCCGGCAGCACCCCGCCTGCG
	CTCGGCTCCGAGAGAGCGGATTCTGTAgAAgAgTCTTCCTTTACg
	gAggAgggCAgCAAACggAATGGTGCATGCGGGAAGCCTTCTCAC
	GGAGGTCCTGCGCGGCACCGGCTCGTAgAAgAgTCTTCCTTTACg
	gAggAgggCAgCAAACggAACTGTCACCACGATCCTGAGAGTGCT
	CCGCCTTCCCTCTGCAGCCAAAGAGTAgAAgAgTCTTCCTTTACg
	gAggAgggCAgCAAACggAACACCGGGTTCTTGAGCCTGCTCTGC
	AGCGGGACACCATTGCTCCTGCCCTTAgAAgAgTCTTCCTTTACg
	gAggAgggCAgCAAACggAATTTGCTCCCAAATGCCATCACTTTT
	TTGGCATTTTCAGAAGCTCTCCGGTTAgAAgAgTCTTCCTTTACg
	gAggAgggCAgCAAACggAAAGTCATCTGAGTCCTCGCCTTCTTC
	TGGGCCAGTGTTATACGTGTTAGTATAgAAgAgTCTTCCTTTACg
	gAggAgggCAgCAAACggAACTGAAATCTGGATAAAGTGTGTGGT
	GCTGATGCTGATTGGATCACGTTGCTAgAAgAgTCTTCCTTTACg
	gAggAgggCAgCAAACggAAAACATGTCTGTCCATTTTCTGAGTG
	ATCTCCATGAAGACTTTATGAGATGTAgAAgAgTCTTCCTTTACg
	gAggAgggCAgCAAACggAAATGTTGGGAATGTGGCAGTAGTTTT
	CACTGAATTAACCACAGTTGTAGGATAgAAgAgTCTTCCTTTACg
	gAggAgggCAgCAAACggAAAATAATGTGAGGGCTAAACAAATGA
	CCTTGTGTCCTCTTTGTCTTCTCTCTAgAAgAgTCTTCCTTTACg
	gAggAgggCAgCAAACggAATTCCCTTTGGCTTTCAAACCTAAAA
	TTAGAGAGTAGCATTTGGAATCTGATAgAAgAgTCTTCCTTTACg
	gAggAgggCAgCAAACggAAGTCCCCTTGACAACAAGTACCAGGT
	ATGAAGTCAATAAATTACTTGAGAATAgAAgAgTCTTCCTTTACg
	gAggAgggCAgCAAACggAAAATGTATGTCTATAAACAAAGGCGT
	AAAGCATTTACACAAGCATTGCAAGTAgAAgAgTCTTCCTTTACg
	gAggAgggCAgCAAACggAATAAAGGGTATTTAGAAAGAAACAAC
	TACCAAAGAATGTTTACACATTATTTAgAAgAgTCTTCCTTTACg
	gAggAgggCAgCAAACggAACATGTGGATAATTTGATATCATTTT
	AACATGGGTTTATTTTACAAAACATTAgAAgAgTCTTCCTTTACg

## Sheet: drerKazald3 HCR probes
	Probe Sequence
Species: Zebrafish Name in Figure: drerKazald3 Gene Name: Kazald3 Gene ID: NM_001123319 HCR Initiator: B1	gAggAgggCAgCAAACggAACCGGGTCTGACGCTCAGAGCTAAAA
	TCATCTTTGTAATTGGGAAAAGCCTTAgAAgAgTCTTCCTTTACg
	gAggAgggCAgCAAACggAAAAGGTGGCCAAGTCCTCGTCCATGT
	TCATCCTCCGTGCCTTTATAATAGTTAgAAgAgTCTTCCTTTACg
	gAggAgggCAgCAAACggAACGCGTCCTGTTGCCCTCCTCAAACT
	AGCTCCGGCACACACTCCTCACACTTAgAAgAgTCTTCCTTTACg
	gAggAgggCAgCAAACggAAGCTCTACAGCCCAGCGCGGGCGGAC
	CAGCCGCAAACATCCATCACCAGCCTAgAAgAgTCTTCCTTTACg
	gAggAgggCAgCAAACggAACCCTCCAGGTTTGCGCACTGAGAGC
	CTTCTCTGGCCGGGATCACACGTCTTAgAAgAgTCTTCCTTTACg
	gAggAgggCAgCAAACggAATCCTCTCCACACAGCCCATAATAGA
	TCCGACCTGTCCGGTCTGCACTCCATAgAAgAgTCTTCCTTTACg
	gAggAgggCAgCAAACggAAACACACTGAGCTTCAGGCTCCTCCA
	CCACACAGAGGATCCTGAGACAAACTAgAAgAgTCTTCCTTTACg
	gAggAgggCAgCAAACggAAACATTCATGTAAGTCTGTCCGTCTG
	AAATAAGCCGCTTCTTTATACTTGCTAgAAgAgTCTTCCTTTACg
	gAggAgggCAgCAAACggAACCGTCGCTCACATTAAGTCCAGGCT
	TTGATGATGGGCTCTGTCCTGCACGTAgAAgAgTCTTCCTTTACg
	gAggAgggCAgCAAACggAAACATTAACCAGATTATGCGGCGCCA
	CAGAGAAACGCTATACTGCTGCCTGTAgAAgAgTCTTCCTTTACg
	gAggAgggCAgCAAACggAAAGCGCCATAGGAAATGCAAACACCT
	TCTTTCCCCTCTTTCCTCCACTCCATAgAAgAgTCTTCCTTTACg
	gAggAgggCAgCAAACggAACTCGTGACTGTACAGATATGTGGGG
	TGGAAAGTTCATACTTCTGAGGACCTAgAAgAgTCTTCCTTTACg
	gAggAgggCAgCAAACggAAGACCAGCCTCTTCGATCTGCAGCCA
	TGCACTTGTATGTGCCAGAATCTGTTAgAAgAgTCTTCCTTTACg
	gAggAgggCAgCAAACggAAAGACGTGGCCAAGCTCATTTCGAGC
	GCAGGACTCCTAAAATTGCTGTGGCTAgAAgAgTCTTCCTTTACg
	gAggAgggCAgCAAACggAATAGGCCATCATTTTGTTTATGTTTT
	TAATCTCTGTCATAGTCTTGTTGGTTAgAAgAgTCTTCCTTTACg
	gAggAgggCAgCAAACggAACAAATTTAATGTCTATGAGTGAAAA
	AACAGTCATGCCTGAGTGTCTTCATTAgAAgAgTCTTCCTTTACg
	gAggAgggCAgCAAACggAAATCCAGATGTAGCAAAGCTCAGGGG
	TCTTCCCCGACGCCTCCATGTTTGATAgAAgAgTCTTCCTTTACg
	gAggAgggCAgCAAACggAACCTCTCTCGTCTCTTTGTGTGTTTT
	CGCACAGCTTCTAACAGCTCCACACTAgAAgAgTCTTCCTTTACg
	gAggAgggCAgCAAACggAACTGCAGTAGCAGCTCTCTGTACTGA
	CATTGGTGAAACAAAAGAGACATTCTAgAAgAgTCTTCCTTTACg
	gAggAgggCAgCAAACggAATATTCAGCTTGTCTCTCTGAAGAAA
	TATCCTCCACAGTTCTTCATGTTTTTAgAAgAgTCTTCCTTTACg
	gAggAgggCAgCAAACggAAAATACATATTTGTCATATTCAAACA
	CTTATAATATGAAAAGAGATTATCATAgAAgAgTCTTCCTTTACg
	gAggAgggCAgCAAACggAACGACTGTCGTTCTCCGTGTGTCTTC
	TCCTCTCCAAAGCTGCGTCTTCATGTAgAAgAgTCTTCCTTTACg
	gAggAgggCAgCAAACggAAGGTGGTCGAGTTCTGCTTGCTAAAA
	GGAATAACATCTTGAGAACTTATGTTAgAAgAgTCTTCCTTTACg

## Sheet: GFP HCR probes
	Probe Sequence
Protein Product:EGFP Name in Figure: Gfp Gene Name: egfp HCR Initiator: B5	CTCACTCCCAATCTCTATAAACAGCTCCTCGCCCTTGCTCACCAT
	CGACCAGGATGGGCACCACCCCGGTAACTACCCTACAAATCCAAT
	CTCACTCCCAATCTCTATAATGTGGCCGTTTACGTCGCCGTCCAG
	CCTCGCCCTCGCCGGACACGCTGAAAACTACCCTACAAATCCAAT
	CTCACTCCCAATCTCTATAAGGGTCAGCTTGCCGTAGGTGGCATC
	GCTTGCCGGTGGTGCAGATGAACTTAACTACCCTACAAATCCAAT
	CTCACTCCCAATCTCTATAATCACGAGGGTGGGCCAGGGCACGGG
	AGCACTGCACGCCGTAGGTCAGGGTAACTACCCTACAAATCCAAT
	CTCACTCCCAATCTCTATAAGCTTCATGTGGTCGGGGTAGCGGCT
	GCATGGCGGACTTGAAGAAGTCGTGAACTACCCTACAAATCCAAT
	CTCACTCCCAATCTCTATAATGGTGCGCTCCTGGACGTAGCCTTC
	TGTAGTTGCCGTCGTCCTTGAAGAAAACTACCCTACAAATCCAAT
	CTCACTCCCAATCTCTATAACCTCGAACTTCACCTCGGCGCGGGT
	GCTCGATGCGGTTCACCAGGGTGTCAACTACCCTACAAATCCAAT
	CTCACTCCCAATCTCTATAACGTCCTCCTTGAAGTCGATGCCCTT
	ACTCCAGCTTGTGCCCCAGGATGTTAACTACCCTACAAATCCAAT
	CTCACTCCCAATCTCTATAATATAGACGTTGTGGCTGTTGTAGTT
	TGCCGTTCTTCTGCTTGTCGGCCATAACTACCCTACAAATCCAAT
	CTCACTCCCAATCTCTATAATGTGGCGGATCTTGAAGTTCACCTT
	CGAGCTGCACGCTGCCGTCCTCGATAACTACCCTACAAATCCAAT
	CTCACTCCCAATCTCTATAACAGCACGGGGCCGTCGCCGATGGGG
	GGTGCTCAGGTAGTGGTTGTCGGGCAACTACCCTACAAATCCAAT
	CTCACTCCCAATCTCTATAAGTTGGGGTCTTTGCTCAGGGCGGAC
	CAGCAGGACCATGTGATCGCGCTTCAACTACCCTACAAATCCAAT

## Sheet: B. ram RT-qPCR probes
Name	Primer Sequence
Bram_Forward	CACGTTAGGAGAGCAGAGTTTG
Bram_Reverse	GAGGGCGGATCAACAAGTTTT
