# Supplementary material for: Differential fates of Kazald gene quartet: Ancestral roles in skeletogenesis and regeneration to putative innovations in fish and birds
Source: iScience. 2026 Feb 10;29(3):114934. doi: 10.1016/j.isci.2026.114934 (PMC12955574; doi:10.1016/j.isci.2026.114934)
Supplement: Data S6. Protein alignment file used for RAxML tree generation (Figure 1) and PhyloBayes tree generation (Figure S2), related to Figure 1 [file mmc7.zip]

Archive with 1 entries (1 files):
- isci_114934_mmc7.fas
