# Supplementary material for: Differential fates of Kazald gene quartet: Ancestral roles in skeletogenesis and regeneration to putative innovations in fish and birds
Source: iScience. 2026 Feb 10;29(3):114934. doi: 10.1016/j.isci.2026.114934 (PMC12955574; doi:10.1016/j.isci.2026.114934)
Supplement: Data S6. Protein alignment file used for RAxML tree generation (Figure 1) and PhyloBayes tree generation (Figure S2), related to Figure 1 [file mmc7.zip › isci_114934_mmc7.fas]

>L_pol_Kz
CG-VCDPTAC---PVPVGCMAGMV---KDHCGCCQVCGLTEGERCD--------NDTLPL--PY-KNTFGYCGEKLECCVCINQE-PVCGSDGQTYKNECQLIEARHKW-----QDGL--QVRSTGPCKSAPHIDFAPEDIHNTIGSYVIFSCEVSGWPIPTIHWLVDRP---NGVRKLLPSDDS---HIAVQSRGGPSNYKVTGWMQILNLTEDDAATYWCLVKNEYGEVSASARVIV
>P_cau_Kz
CG-PCDEQKC---RVPRDCEAGLV---KDACDCCYVCAMREGQPCD--------DEY-------------KCGDDLACCFCKHEE-VLCGENGKTYKNLCELMEESYRN-----HEKV--KIAKRGPCATAPWIATPPTDVLDLSGDDIILTCEAMGYPIPLVEWSFTSA---SGEVVYLPKDDD---HIAVQARGGPEQFEVTSWVQIHGVRASDEGTYACHAQNELGTAEAAARVRL
>C_ang_Kz
CG-VCDRSACPG-QKDKTCKAGIT---RDRCKCCQVCAQAEGEICD--------MSG------A-SNKYPPCGDYLTCCVCDYQD-TLCGTDDVTYTSICQMREAQNTK-----GRDL--KVKNSGPCKTAPRILTGPDSVTNVTGDKVVLMCEATGFPIPHIGWLFQRT---DDETNSLPGDDM---AISVVTRGGPEKYQVTGWLQVDEASKHHEGYYICVAHNKHGSDKQTGRIKI
>H_rob_Kz
CL-SCNPEEC---LPVTDCVAGII---KDQCGCCDVCAKSEFELCD--------HTRL----PS-LNMYGKCGEDLECCYCKSQE-SVCGTDNFTYDNICQLRASAVVT-----KSGV--TLAREGPCNTAPVIIVNPENVKNVSGSSISLSCEAKGFPIPVIEWTWTRV---DKQTVTLPSDDL---HVSINMRGGPEKYHVSGWLQIIGLKKEHEGDYSCIAQNDFGFVKSSARVNV
>B_flo_Kz
CP-DECPEEC---PEAEGCVAGKK---MDRCGCCEECANMEGDLCD--------LKG------Q-KHVFGECGKHLECCFCKSAE-DMCGSDGVTYSNICQMIAAAFHS-----KTPI--KLEHKGPCKAAPFIRTGPEAIKNKTKGNIVLSCEVHGFPIAQVEW---RK---DGTN-LMPGDDM---HVAVQARGGPEKYEVTGWLQIQDLRNTDQGTYTCVGKNVYGSAEASAFVEV
>S_kow_Kz
CG-PCKQSEC---RRPWGCVAGTM---KDRCGCCDICGNREGMRCD--------ADVVIKHDPS-KYKYGKCGKNLVCCYCKYDD-MVCGTNDKTYDNVCQMVADGYRY-----GKQI--TVKSKGPCTSAPWIETPPDDIVNSTGGDITLSCEVMGHPIPYIEW---KK---EGNPVVLPGDDR---HMAVQSRGGPHKHELTGWLQIQGLRKTDVGQYTCVARNDYGVAQATAAISV
>A_pla_Kz
C--SCDAVICEV-VSEDKCPHGLVNDTRDPCRCCKRCGNGEYQFCDPEELSAKELAE------K-EHNFGLCGKGLTCCYCQNEQ-MVCGSDGETYETECRMNKVAFET-----GQTI--GRKKPGMCEGAPKVVTPPNSVTNSTVGNVYLQCEVKGNPVPRIEW---RKIGPDGPADFIPSGDSGNNRVAIQTRGGPEEYEVTGWLQIMRLEVEDAGEYECVGINDNGEDSGRANIIV
>E_bur_Kz
CG-PCEPDLC---QTPQGCTAGTV---LDHCGCCMECGNVQGQPCDPR---PDHIRP------S-YRFYGSCGQGLACCVCVDGSGMVCGSDGRSYESKCRLREESATRE-ST-LDRI--IVRHEGPCRAVPKLVSPPLDTQGASGNSVLLRCEAFAFPLARLTWFHLRT---SGSALELPGDDA---RISVQIRGGPGRYQVSGWLHIDPLRTSDVGTYVCEASNVLGKTRARASLSF
>P_mar_Kz
CG-DCDPELC---PLPTGCPAGTV---PDHCDCCRECANAEGQICD--------LDE------T-AHFYGRCGDHLSCCVCVSEQ-TLCGTDGSTYPNVCRLSEAAHRLG-AA-ARNL--SVAHEGPCETAPWIAMPPKDIVNVSGSDVVFGCEVSGFPMAFVEW---RR---EGVDELLPADDA---HLAVQARGGPQRYQMTGWLQIHNVRPSDSGVYVCYARNRLGEAYATARLII
>C_mil_Kz1
CG-QCQPELC---PPLLGCLAGAV---LPPCGCCWECANLEGQMCD--------LDD------T-SHFYGRCGAGLECCVCSSPE-AVCGSDNNTYPHVCSFQEAVNTN---S-STNL--TLAHSGPCQAVPQIVSPPYDVWNVTGEDVIFGCEVFAYPMASIEW---WK---DGAETFLPGDDP---HISIQARGGPRRYAVSGWLQIQGIRSSDGGQYQCRARNQLGEASATARLTV
>C_mil_Kz4
CG-LCQPHLC---PLPTGCVAGTV---LDECGCCTECANVEGQICD--------LDN------T-NHFYGKCGEDLDCCVCRSQG-SLCGTNGKTYNNICRFKETFYTE---R-NGNL--SIEHTGPCETAPWISSPPRDVQNFTGNDIVFGCEVSAYPVALVEW---KK---KGIDNSLPGDDS---HISIQARGGPQRYGITGWLQIQGVKKSDEGTYICYTKNQYGEAFASASLSV
>C_car_Kz1
CP-QCESDQC---LTPQGCLAGLV---RDVCGCCWECGNIEGQICD--------LDN------S-NHFYGQCGENLECCVCQSSQ-AVCGSNGQTYPQICKFLEAASAN---E-TSNI--TLAHEGPCEGVPQIISPPFNIWNITGEDVIFGCEIFAYPLAAIEW---RK---DGEETFLPGDDP---HISVQFRGGPFKYEVTGWLQIQEIRSTDSGVYHCSARNKLGEVSAAASLTV
>C_car_Kz4
CG-VCQPDLC---PEPLGCTAGTV---LDACDCCPECGNAEGQICD--------LDN------T-NHFYGRCGEDLECCTCQSQG-SVCGSNGKTYNNICKFKEAFYSN---R-EGNL--SITHRGPCETVPWITTPPRDVYNVTGNDIVFGCEVSAYPMALVEW---RK---KGNDNFLPGDDA---HISIQARGGPERYGITGWLQIQGLKKSDEGIYTCYTRNKYGEAFASASLSV
>A_rad_Kz1
CP-PCEAALC---AVPRGCGAGAV---RDRCGCCWECGNVEGQLCD--------LDH------T-NHFYGLCGDGLDCCVCRHHL-AVCGSDGNTYPQLCRFQQAANAN---Q-GANL--TLAHQGPCEAVPQIISPPFSVWNTTGEDVIFGCEIFAYPMAAVEW---RK---EGLETFLPGDDP---HISVQFRGGPLKYEVSGWLQIQGIRSSDAGVYLCCAHNKLGEVSAAANLTV
>A_rad_Kz4
CG-VCQPELC---PPLAVCVAGTV---QDVCDCCPECGNAEGQICD--------LDN------T-NHFYGRCGEDLECCTCRSQE-SVCASDRMTYSNICRLKEAFHSG---M-HGNL--SLTHDGPCESVPWIAMPPRNTHNVAGNYVIFSCEVSANPMALVEW---RK---KGNENFLPGDDA---HISVQARGGPERYGITGWLQIQGLKKSDEGIYTCYTWNKYGEAHASASLSV
>L_cha_Kz1
CA-DCVPEEC---PTPRGCLAGAV---QDPCDCCWECANLEGQICD--------LDN------T-NHFYGKCGEHLECCFCTSNK-AICGSDGKTYPQICKFKEVVHAH---P-DSNL--TVAHEGPCEAVPLILSPPYDVWNVTGEDVIFGCEVFAYPMATIEW---RK---DGVEMFLPGDDP---HISVQFRGGPQKFEVTGWLQIQKIRVTDEGTYHCCAKNKLGEAGAKASLTV
>L_cha_Kz3
C--HCIPPLC---PNSTGCLAGLV---RDRCDCCLECGNIEGQPCD--------LDD------S-NNFYGRCGENLHCCVCQTQQ-ALCGSDGKTYQNICKFKEAAHRN---T-SKEL--SIANDGPCQTVPQIKLPPQNQMNVTGKDVIFLCEVFSSPMALIEW---KK---DENELSLPGDDP---HISVQSRGGPMKYELSSWLQIEGLTKEDVGTYHCVAHNKLGSVTAKASLIV
>L_cha_Kz4
CG-QCNLDLC---SKVMKCPAGTV---PDECGCCFECGNVEGQICD--------LDN------T-SRFYGLCGENLECCICKSQE-TVCGSDGKSYENICRFKEELHTN---S-KTNV--TIKHEGPCATAPVISLPPQDAQNFTGNDVIFSCEVSAYPMANVEW---KK---KGKDSLLPGDDA---HVSIQARGGPQKYGITGWLQIQGLKKSDEGIYTCYTKNEYGEAFASAQLRV
>P_ann_Kz1
CA-DCNVSEC---PTPRGCLAGVV---KDPCDCCFECANLENQICD--------LDN------T-NHFYGKCGTNLECCTCTSNK-AVCASDGKTYPQMCRFQEMANAH---P-ESNI--TVVHEGPCESVPQILTPPYDTWNVTGEDVIFGCEVFAYPMASIEW---RK---DGGESFLPGDDP---HISVQFRGGPQKFEVSGWLQIQQIRITDEGTYHCYAKNKIGEATAAARLTV
>P_ann_Kz2
CP-VCQLELC---PSLPTCLAGKV---KDRCGCCWECGNTEGKLCD--------PTP------N-RSFYGRCGEGLKCCVCLKKG-MICGSDGKTYRNLCKFREAIYSSQ--T-AVHL--TIARKGPCKAAPVITKPPRDMVTIEGHDIIFDCAVSSYPMALIEW---RK---EGSRLLLLGDDS---HIAVQTRGGPQQYEITGWLQIKNIQKEDEGIYTCYANNGYGQNSASASLRV
>P_ann_Kz3
C--QCDPVLC---PQLQGCLAGVV---LDQCSCCHECANIEGQSCD--------LDK------K-SYFYGHCGDNLECCVCQFQH-PVCGTDRQTYLNICKFNEALHGN---S-TVNL--AIAHRGPCQSGPQIKAAPQDQISRKGDDVIFRCEVFAYPMALIQW---KR---ENSSLLLPGDDA---HISVQSRGGPLRYELSSWLQIERVNEKDMGVYYCSAHNKYGSVAAKATLLV
>P_ann_Kz4
CG-RCNRDFC---RKLTHCPAGVV---LDECNCCPECGNVEGQICD--------LDN------S-TYFYGRCGKNLVCCACRFPN-SVCGSDGKTYDNICRFMEL-QAR---S-KRKA--AVKHKGPCASAPIISLAPRDVQNFTGNDIIFGCEVFAYPIPNLDW---KK---EGRKAYLPGDDA---HISVQTRGGPHKYGLTGWLQIQSVKETDEGTYTCYTKNKFGTVFASAKLTV
>A_mex_Kz1
CA-DCDPEEC---LAPRGCLAGVV---QDTCDCCQECANLEGQICD--------LDH------T-NSFYGKCGDNLECCVCLSST-AVCGSNGKTYTQICKFHEASNAH---P-EANL--TVLHEGPCESGPQILSPPYNIWNVTGQDVIFGCEVFAYPMASIEW---RK---DGTDMLLPGDDP---HISVQFRGGPQKYEVSGWLQIQAVRITDEGTYHCFARNKVGEVTATASLTV
>A_mex_Kz2
CS-ACQVKLCP--AVPPSCPAGRV---RDVCGCCWECARAEGWLCD--------ANP------RSDRVYGLCGEGLVCCACAKRE-VLCGTDQKTYRNSCQLREARNSQ---A-EPDL--AVAHRGPCKSAPVIVTAPRDILSLEGNDIMFGCEVSSFPVVFVEW---RK---GGESGALPGDST---HITVQSRGGPQRYEITSWLQIRTLQKEDEGLYTCYTRNQFGETSSSARLRV
>A_mex_Kz3
C--RCVPQLC---PQPTACLAGLV---RDRCHCCLECGNVEGQVCD--------LEG------G-QPFHGRCGENLLCCVCRNQR-AICGSDHKTYANVCAFKKAQAAQAVGG-TRNL--SMAGSGPCRTAPEIKIPPRDQFNTSGQDAIFLCEVVAYPMAQVEW---RK---NRHNVSLPGDDP---HISVQSRGGPLKYELSSWLQIEGVTLEDAGTYDCIAHNRLGRVTAHAQLRV
>A_mex_Kz4
CG-ECELELC---SKPTECPAGTV---LDECECCPECGNVEGQICD--------LDT------T-SHFYGTCGHHLQCCICQSQE-SVCGSDGKTYANICKFSEI-QAT---K-ERNL--TMMHEGPCEAAPVISLPPRDAHNFTGNDIIFGCEVSAYPMPHLEW---KK---KGNHVFLPGDDA---HISVQARGGPQKHGVTGWLQIQGIKKSDEGIYTCYTKNKYGTTYASAKLQV
>P_wal_Kz1
CT-DCNPDDC---LAPRGCLAGVV---QDTCDCCLECANLEGQICD--------MDN------T-NSFYGKCGDNLECCVCLSST-AVCGSNGKTYTQICKFNEAAHAH---P-EVNL--TVVHEGPCESAPQILSPPYDIWNITGQDVIFGCEVFAYPMASIEW---KK---DGTEMFLPGDDP---HISVQFRGGPQKYEVSGWLQIQAVRTTDEGTYHCFARNKVGEVGATASLTV
>P_wal_Kz2
CP-VCQEELCP--ALPPSCPAGRV---RDLCGCCWECAKAEGWLCD--------ANP------RADRVYGLCGEGLVCCVCAKKE-VLCGTDKKTYRHSCHLREARNRQ---G-EPGL--ALAHRGPCKAAPVIVKAPRDILSLEGNDVMFGCEVSSFPVVFIEW---RK---GGERGALPGDST---HITVQSRGGPQRYEITSWLQIRTVQKVDEGLYTCYTRNQFGETSSSARLRV
>P_wal_Kz3
C--HCDPELC---PQPTACLAGLV---RDRCHCCLECGNVEGQICD--------LDG------A-RPFHGRCGENLLCCTCRTQR-AICGSDRKTYANVCAFKEAAQAA--NG-ARNL--SMAGIGPCRTEPEIKLPPRDQVNKTGQDAIFLCEIVAYPMALVEW---RK---DGLNVSLPGDDP---HISVQSRGGPLKYELSSWLQIEGVTPEDIGTYRCIAHNKLGRATAHAQLHV
>N_vir_Kz1
CT-DCNPDDC---LAPRGCLAGVV---QDTCDCCLECANSEGQICD--------LDN------T-NSFYGKCGDNLECCVCLSST-AVCGSDGKTYIQICKFNEAANAS---P-EANL--TIAHEGPCESEPQILSPPYDIWNITGQDVIFGCEVFAYPMASIEW---KK---DGTEMLLPGDDP---HISVQFRGGPQKYEVSGWLQIQAVRTTDEGTYHCFARNKVGEVMATASLTV
>N_vir_Kz2
CP-LCQEQLCP--GLPPSCPAGRV---RDRCGCCWECAKAEGWLCD--------ANP------RADRVYGLCGEGLVCCVCAKRE-VLCGTDRKTYRNSCHLREARNSQ---G-EPGL--AQAHRGPCKAAPVIVKAPRDILSLEGNDVMFGCEVSSFPVVFIEW---RK---GGERGALPGDST---HITVQSRGGPQRYEITSWLQIRTVQKVDEGLYTCYTRNQFGETSSSARLRV
>N_vir_Kz4
CG-ECDPELC---SKPTECRAGTV---LDECGCCPECGNVEGQICD--------LDV------T-NHFYGTCGEHLECCACKSQG-TVCGSDGKTYGNICRFNEI-YAK---K-KNNL--AVRHDGPCETAPVISLPPRDVYNFTGNDIIFGCEVSAYPMPLLEW---KK---KGNQLSLPGDDA---HISVQARGGPQKYGITGWLQIQGVKKSDEGIYICHTTNKYGTALASAKLQV
>B_ram_Kz1
CA-DCHPEEC---PVPRGCLAGVV---QDTCDCCLECANSEGQICD--------LDH------T-NSFYGKCGDNLECCVCLSST-AVCGSDGKTHAQICKFKEVASAH---P-EANL--TVAHEGPCETAPEILSPPYDIWNLTGQDVIFGCEVFGYPMASIEW---RK---DGTEMLLPGDDP---HISVQFRGGPQKYEVSGWLQIQAVRPTDDGTYHCFARNKVGEVMATAKLTV
>B_ram_Kz2
CL-DCDEALCP--ALSTPCPAGRV---RGRCGCCWECARPEGWLCD--------LDP------R-TAIFGPCGEGLTCCQCTNRQ-VMCGSDRKTYRNSCHLRDAKNSQ---G-QPGL--ALAHRGPCKTAPVIVSTPRDILTLERNDVMFGCEVSSFPVVFVEW---RK---GGESGALPGDST---HITVQSRGGPQRYEITSWLQIRTVQKEDAGLYTCYTRNQFGETSSSARLRV
>B_ram_Kz3
C--QCRPELC---PQPSACLAGLV---RDSCGCCLECGNMEGQPCD--------LQG------G-RAFHGRCGENLLCCVCRTQQ-AVCGSNQKTYSNICAFKEAAQAS--GV-VKSL--TVAGSGPCQAGPEIKIPPRNQINLSGQDAIFLCEIVAYPMALVEW---RK---DGLNVSLPGDDP---HISVQSRGGPLKYELSSWLQIEGVTMQDAGTYHCIAHNRMGQAMAHAQLHV
>B_ram_Kz4
CG-VCDPSLC---PKPAHCLAGTV---LDDCGCCSECGNLEGQICD--------LDQ------T-NHFYGKCGDHLECCVCQPQG-SVCGSDGNTYSNICRFNEK-QAA---R-TGNL--SVRHEGPCETAPVISLAPRDALNFTGNDIIFGCEVSAYPMPHLEW---KK---KGNHNFLPGDDA---HISIQARGGPQKYGVTGWLQIQGVKKSDEGIYICHTKNKYGTTYASAKLEV
>R_biv_Kz1
CA-DCNPEEC---PAPRGCLAGVV---RDTCDCCFECANLEGQICD--------LDN------T-NHFYGKCGHNLECCVCLSST-AVCGSDGRTHAQLCKFQEVANAH---P-EVNL--TVIHEGPCESAPQILSAPYDIWNITGQDVIFGCEVFAYPMAFIEW---RK---DGTEMLLPGDDP---HISVQFRGGPQKYEVTGWLQIQAVRTTDEGTYHCFARNKFGEVVATASLTV
>R_biv_Kz2
CP-LCQEELCP--PLPPSCLAGRV---RGRCGCCWACAAGEGQPCD--------LPQ------G-RHVYGRCGDGMECCVCSSRQ-PLCGTDRNTYRNSCHFREAAGSG---R-KQNL--AVAHMGPCNKAPVIVSPPQDIVTLEGHDIIFGCEVSSYPVAFLRW---RK---EGGSGFLPGDDS---HIAIQARGGPQRYAITGWLQIQEIQKQDEGLYTCYSRNEFGQASASARLWV
>R_biv_Kz4
CG-PCRTDLC---PSLSHCPAGTV---LDECGCCAECGNVEGQICD--------LDA------S-THFYGKCGDELECCVCRSQH-SICASDGHTYGNICRLQET-QAR---R-RADL--KLSHMGPCNAAPVISLPPKDTQNYTGNDIIFGCEVSAYPMPHLEW---KK---KGNSLFLPGDDA---HISVQARGGPQKHGVTGWLQIQGIKKSDEGIYICQTKNKYGMTSASATLKV
>G_ser_Kz1
CA-DCLSEEC---PTPRGCLAGVV---KDTCDCCFECANLEGQICD--------LDN------T-NHFYGKCGDNLECCICLSGT-AICGSDGKTHSQICKFMEVVNAH---P-EANL--TVIHEGPCESAPQILSPPYDIWNVTGQDVIFGCEVFAYPMAFIEW---RK---DGTDMLLPGDDP---HISVQFRGGPQKYEVTGWLQIQEVRTTDEGTYHCFARNKFGETVATASLTV
>G_ser_Kz2
CP-VCKEELCP--SLPPSCPAGKV---REHCGCCWECAAREGQPCD--------LYP------E-RHFYGQCGDGLECCACSSHQ-AVCGTDRKTYRNSCQFQEAVNRG---R-KQNL--AIVHMGPCKKAPVIISPPQDIITLEGHDVIFGCEVSSYPVAFLKW---RK---EGDSGFLPGDDS---HIAIQARGGPQRYTITGWLQIQEIQKQDEGLYTCYSRNEFGQASSSARLWV
>M_uni_Kz1
CT-DCSPEEC---PTPRGCLAGVV---KDTCDCCFECANLEGQICD--------LDN------T-NYFYGKCGDNLECCVCLSST-AVCGSDGKTHSQICKFMEAVNAH---P-EANL--TVIHEGPCESAPQILSPPYDIWNITGQDVIFGCEVFAYPMAFIEW---RK---DGTDMLLPGDDP---HISVQFRGGPQKYEVTGWLQIQEVRTTDEGDYHCFARNTFGETVATASLTV
>M_uni_Kz2
CP-VCQEELCP--SVPPSCPAGKV---REHCGCCWECAVREGQPCD--------LHP------E-RHFYGQCGDGLECCVCSSRQ-AVCGTDRKTYRNSCQLQEAANRG---R-KRNL--AIAHMGPCKKAPVIVSPPQDIITLEGHDIIFGCEVSSYPVAFLKW---RK---EGDSGFLPGDDS---HIAIQARGGPQRYTITGWLQIQEIQKQDEGLYTCYSRNEFGQASASARLWV
>B_bom_Kz1
CT-DCNPEEC---PVPRGCLAGIV---RDTCDCCFECANLEGQICD--------LDN------T-NHFYGKCGDNLECCVCLSNT-AVCASNGKTYPQLCKFQEVDNAH---P-EVNL--TVVHEGPCESAPQILSPPYDIWNITGKDAIFGCEVFAYPMASIEW---RK---EGADMLLPGDDP---HISVQFRGGPQKYEVTGWLQIQSVRVTDEGTYRCFAKNKIGEVLAGATLTV
>B_bom_Kz2
CL-PCQEDRCP--PEPQRCPAGKV---RGHCGCCWECANVEGQMCD--------LPL------Q-EESFGACGEGLQCCVCINQE-SVCGTDRRTYKNLCRLQEAARTK---K-RLQL--AVAHIGPCQEAPVFLGAPRAMLALNGQSIILGCEVSAQPLAEIAW---RK---EGTEGALPGESR---HIIVQSRGGPQRHRVTGWLQIHRVRQRDAGVYVCHAWNVLGEISAPARLTV
>B_bom_Kz4
CG-NCDIHGC---SKSINCPAGTV---LDDCGCCPECGNVEGQICD--------LDN------K-NHFYGKCGENLECCVCKYKE-SICGSDGKTYDNICQFNEI-YSR---S-QENI--TLQHRGPCAAAPFISIPPKDARNFTGNDIIFGCEVSAFPMPHLEW---RK---EGNNRYLPGDDA---HISVQTRGGPQRYGVTGWLQIEGIKKSDEGVYICVTKNKYGTTIASAKLKV
>B_buf_Kz1
CI-DCRPEEC---PTPRGCLAGVV---RDPCDCCLECANLEGQICD--------LDN------T-NHFYGKCGDNLECCICLSNT-AVCGSDGKTYPQLCKFKEKAIAQ---P-ERNL--TIVHEGPCESAPQILTPPYDIWNITGKDAIFGCEVFAYPMASIEW---KK---EGSELLLPGDDP---HISVQFRGGPQKYEVTGWLQIQSVRVTDEGIYRCFAKNKIGQVVAGATLTV
>B_buf_Kz2
CP-PCQEYSCP--SVPQRCPAGKV---KDPCGCCWECANVEGQLCD--------LPW------Q-WHRYGTCGEELQCCVCSTQE-SVCGTDRRTYKNICRLQEAARTR---R-RIVL--SLAHTGPCQEAPVLLSSPHDTVAVIGQSIILGCEVSAQPVAEMEW---RK---EEMERPLPGEHS---HIIIQSRGGPQRHQVTGWLQIHKVKQRDAGLYICRAWNMFGEVSSSARLRV
>R_tem_Kz1
CL-DCKPEEC---PQPRGCLAGVV---RDTCDCCLECANLEGQICD--------LDN------T-NHFYGKCGDNLECCVCLSNT-AVCGSDGKTYPQLCKFQEMSRAQ---P-ERNL--TVVHEGPCESAPQILTPPYDNWNVTGKDAIFGCEVFAYPMASIEW---KK---EGSEMLLPGDDP---HVSVQFRGGPQKYEVTGWLQIQSVRVTDEGKYRCFAKNKVGEVVAAATLTV
>R_tem_Kz2
CV-ACQEERCP--PAPQRCPAGRV---KDRCGCCWECANVEGQMCD--------LPW------M-KRHFGTCGAELRCCVCPTQE-SVCGTDRRTYKNICRLQEAARTR---L-RTEL--RVKHTGPCKEAPRLLSSLRDTAAVIGHTVILGCEVSAQPMAELEW---RK---HGIEGPLPGDSG---HIIVQTRGGPQRHHVTGWLQIHNVRQRDAGSYTCHGRNMYGEVTTSARLTL
>X_tro_Kz1
CT-DCNPEEC---PLPRGCLAGVV---RDHCDCCLECANLEGQICD--------LDN------T-NHFYGKCGDNLECCVCVFNT-AVCGSDGKTYSQLCKFKEVANAH---P-GANL--TVVHDGPCESAPQILSPPYDIWNITGKDAIFGCEVFAYPMASIEW---RK---DGAEMLLPGDDP---HISVQFRGGPQKYEVTGWLQIQSVRTSDEGTYKCLAKNKIGEVMAGATLTV
>C_pic_Kz1
CL-DCSPEEC---PTPRGCLAGLV---RDPCDCCWECANLEGQICD--------LDN------T-NHFYGKCGDHLECCACLSSQ-TLCGSDGKTYTQICKFQEVFHAH---P-EANL--TVAHEGPCESEPQILSPPYDVWNVTGQDVIFGCEVFAYPMASIEW---RK---DGAEILLPGDDP---HISVQFRGGPQKYEVTGWLQIQGVRVTDEGTYRCFARNRVGEVAALASLTV
>C_pic_Kz3
C--QCVPQLC---PRATACPAGLV---RDHCGCCLECGNAEGQPCD--------LDG------S-GTFYGRCGEHLECCVCRSQG-AVCGSDHITYQNICKFQEAVRER---E-KWNL--SITSDGPCQAVPQIKHHPQDQVNMSGHDVIFMCEVFAYPMALVEW---RK---DEEEFALPGDDP---HISIQSRGGPLKYELSSWLQIEGVRKADGGTYFCIAHNKLGNATAKATLLV
>C_pic_Kz4
CG-KCNLELC---SKPTHCPAGTV---LDQCGCCPECGNVEGQICD--------LDK------V-NHFYGQCGENMECCVCKSQE-SVCGPEGKTYVNICQFNEA-YSE---K-RRNI--NIKHKGPCESAPVISLPPQDAQNFTGNDIIFGCEVSAYPMPHLEW---KK---KGNKMFLPGDDA---HISIQARGGPKKYGVTGWLQIQGIKKSDEGIYICQTKNKYGTAYASARLKV
>G_evg_Kz1
CS-DCSPEEC---PMPRGCLAGLV---RDPCECCWECANLEGQICD--------LDN------T-NHFYGKCGDHLECCACLSSQ-TLCGSDGKTYAQICKFQEVFHAH---P-EANL--TVAHEGPCESEPQILSPPYDVWNVTGQDVIFGCEVFAYPMASIEW---RK---DGTEILLPGDDP---HISVQFRGGPQKYEVTGWLQIQGIRVTDEGTYRCFARNRVGEVAALASLMV
>G_evg_Kz3
C--QCVPQLC---PRATTCSAGLV---CDHCGCCLECGNAEGQLCD--------LDG------S-GTFYGRCGENLECCVCRSQA-AVCGSDHITYQNICKFQEAVRER---E-GRNL--SITSNRPCLAVPQIKHHPQDQVNVSGHDVIFMCEVFAYPMALVEW---RK---DEEEFGLPGDDP---HISIQSRGGPLRYELSSCLQIEGVRKADGGTYFCIAHNKLGNATAKATLLV
>G_evg_Kz4
CG-KCNLELC---SKPTHCPAGTV---LDQCGCCPECGNVEGQICD--------LDK------V-NHFYGQCGENLECCVCKSQE-SVCGPEGKTYANICQFKEA-YSE---K-RRNI--NMKHKGPCESAPVISLPPQDAQNFTGNDIIFGCEVSAYPMPHLEW---KK---KGNKMFLPGDDA---HISIQARGGPKKYGVTGWLQIQGIKKSDEGIYICHTKNKYGIAYASARLKV
>C_myd_Kz1
CS-DCNPEEC---PTPRGCLAGMV---RDPCDCCWECANLEGQICD--------LDN------T-NHFYGKCGDHLECCACLSSQ-ALCGSDGKTYTQICKFQEVFHAH---P-EANL--TVAHEGPCESEPQILSPPYDVWNVTGQDVIFGCEVFAYPMASIEW---RK---DGAEILLPGDDP---HISVQFRGGPQKYEVTGWLQIQGVRVTDEGTYRCFARNRVGEVAALASLTV
>C_myd_Kz4
CG-KCNLELC---SKPTHCPAGTV---LDHCGCCSECGNVEGQICD--------LDK------V-NHFYGQCGENLECCVCKSQE-SVCGPEGKTYANICQFSEA-YSE---K-RRNI--NMKHKGPCESAPVISLPPQDAQNFTGNDVIFGCEVSAYPMPHLEW---KK---KGNKMFLPGDDA---HISIQARGGPQKYGVTGWLQIQGIKKSDEGIYICQTKNKYGTAYASARLKV
>R_swi_Kz1
CV-ACRPEEC---PIPRGCLAGMV---RDPCDCCWECANLEGQICD--------LDN------T-NHFYGQCGDHLECCACRSSQ-ALCGSDGRTYAQICKFLEVFHAH---P-EANL--TVAHEGPCESEPQILSPPFDVWNVTGQDVIFGCEVFAYPMASIEW---RK---EGAEVLLPGDDP---HISVQFRGGPQKYEVTGWLQIQGVRVTDEGTYRCFARNRVGEAAALASLTV
>R_swi_Kz4
CG-KCNLELC---SQPTHCPAGTV---LDQCGCCPECGNVEGQICD--------LDK------V-SHFYGQCGENLECCVCKSQE-SVCSSEGKTYENICQFNEA-YSE---K-EKNI--SMKHKGPCESAPVISLPPQDAQNFTGNDIIFGCEVSAYPMPHLEW---KK---KGNKMFLPGDDA---HISIQARGGPQKYGVTGWLQIQGIRKSDEGIYICQTKNKFGTAHASARLKV
>E_sub_Kz1
CS-DCSPEEC---PTPRGCLAGRV---RDPCDCCWECANLEGQICD--------LDN------T-NHFYGKCGDHLECCACLSSQ-ALCGSDGRTYAQICKFQEVFHAH---P-EANL--TVAHEGPCESEPQILSPPYDVWNVTGQDVIFGCEVFAYPMASIEW---RK---DGAEVLLPGDDP---HISVQFRGGPQKYEVTGWLQIQGVRVTDEGTYRCFARNRVGEVAALASLTV
>E_sub_Kz4
CG-KCNLELC---SKPTHCPAGTV---LDQCGCCPECGNVEGQICD--------LDS------I-NHFYGQCGENLECCVCKSQE-SVCGPEGKTYENICRFNEA-YSE---K-RRNI--SIKHKGPCESAPVISLPPQDAQNFTGNNIIFGCEVSAYPMPHLEW---KK---KGNKMFLPGDDA---HISIQARGGPQKYGVTGWLQIEGIKKSDEGVYICQTKNKYGTAYASARLKV
>G_gan_Kz1
CA-ACRPEDC---PAPRGCLAGLV---RDACDCCWECANLEGQICD--------LDG------T-HHFYGRCGEHLECCTCLSGQ-ALCGSDGKTYAQICRFQEAARAR---P-QANL--SVAHEGPCEAEPQILSPPYDVWNVTGQDVIFGCEVFAYPMASIEW---RK---DGAEMLLPGDDP---HISVQFRGGPQKYEVTAWLQIQAVRVTDEGTYRCFARNKVGQAMALASLTV
>G_gan_Kz4
CG-KCNLELC---SKPTNCPAGTV---LDQCGCCLECGNVEGQICD--------LDY------G-NHFYGQCGENLECCVCIFQE-SICGPEGKTYENICQFSEV-YSK---R--RNI--TMKHKGPCESAPVISLPPQDVENFTGNDIIFGCEVSAYPIPHLEW---KK---KGNKMFLPGDDA---HISVQARGGPQKNGVTGWLQIQGLKKSDEGVYICHTKNKYGTTYASARLKV
>A_sin_Kz1
CM-ACRPEDC---PAPRGCLAGLV---RDACDCCWECANLEGQICD--------LDN------T-NHFYGRCGDHLECCTCLSAQ-ALCGSDGKTYAQICRFQEAARAQ---P-QANL--SVAHEGPCEAEPQILSPPYDIWNVTGQDVIFGCEVFAYPIASIEW---RK---DGAEMLLPGDDP---HISVQFRGGPQKYEVTAWLQIQAVRVTDEGTYRCFARNKVGQAMALASLTV
>A_sin_Kz4
CG-KCNLELC---SKPTNCPAGTV---LDQCGCCLECGNVEGQICD--------LDY------G-NHFYGQCGENLECCVCKFQE-SICGPEGKTYENICQFGEA-YSK---R--GNI--TMKHNGPCESAPVISLPPQDVENFTGNDIIFGCEVSAYPIPHLEW---KK---KGNKMFLPGDDA---HISVQARGGPQKNGVTGWLQIQGLKKSDEGVYICHTKNKYGTTYASARLKV
>D_novBrd_Kz1
CA-ECRPEEC---PVPRGCLAGTV---RDACDCCWECANLEGQICD--------LDN------T-NHFYGKCGEHLECCACLSRS-ALCGSDGKTYTQICRFLEVARAH---P-DTNL--TVAHEGPCESEPQITSPPYDVWNVTGQDVIFGCEVFAYPMASIEW---RK---DGTEMLLPGDDP---HISVQFRGGPQKYEVTGWLQIQGVRMTDEGTYRCFARNKVGEVVALASLTV
>D_novBrd_Kz4
CG-KCDLALC---SEPTHCPAGTV---LDRCGCCPECGNVEGQICD--------LDQ------G-NHFYGQCGDNLECCVCKSQE-SVCGPEGKTYENICQFNKA-YAA---R--GNV--SVKHKGPCESAPVISIPPQDAQNFTGNDIIFGCEVSAYPMPHLEW---KK---KGNKMFLPGDDA---HISVQARGGPQKYGVTGWLQIQGLKKSDEGVYICHTKNKYGATYASARLKV
>G_gal_Kz1
CA-ECRPEEC---PVPRGCLAGTV---RDACDCCWECANLEGQICD--------LDN------T-NHFYGKCGEHLECCACISHQ-ALCGSDGRTYPQICRFLESARAH---P-DANL--TVAHEGPCEAEPQITSPPYDAWNVTGQDVIFGCEVFAYPMASIEW---RK---DGTEMLLPGDDP---HISVQFRGGPQKYEVTGWLQIQGVRVTDEGTYRCFARNRVGAVVAVASLTV
>G_gal_Kz4
CG-KCDLALC---SEPKDCLAGTV---VDHCGCCSECGNVEGQICD--------LDQ------G-NHFYGQCGDNLECCVCKSQE-SICGSDGKTYENICQFNKA-YAT---K--RNI--SMKHKGPCESAPVISMPPQDVQNFTGNDVIFGCEVSAYPMPHLEW---KK---KGNKMFLPGDDA---HISVQARGGPQKYGVTGWLQIQGLKKSDEGIYICHTKNKYGATYASARLKV
>T_gut_Kz1
CT-ECQPEEC---PMPRGCLAGTV---RDACDCCWECANLEGQICD--------LDN------T-NHFYGKCGEHLECCACLSHL-ALCGSDGKTYAQICRFLEAAHAH---P-DANL--TVAHEGPCEAEPQITSPPYDTWNVTGQDVIFGCEVFAYPMASIEW---RK---DGTEMLLPGDDP---HISVQFRGGPQKYEVTGWLQIQGVRVTDEGTYRCFARNRVGEAVALASLTV
>T_gut_Kz4
CG-KCDLALC---SEPKDCPAGTV---LDRCGCCLECGNVEGQICD--------LDQ------G-NHFYGQCGDHLECCVCKSQE-IICGPNGKTYENICQFNKD-YSA---K--RNI--SMKHKGPCESAPVISMPPQDAQNYTGNDVIFGCEVSAYPMPQLEW---KK---KGNKMFLPGDDT---HVSVQARGGPQKYGVTGWLQIQGLKKSDEGIYICHTKNKHGATYASARLKV
>S_pun_Kz1
CL-SCRPEDC---PSPRGCLAGAV---RDHCDCCWECANLEGQICD--------LDN------T-NHFYGKCGDHLECCTCLSNQ-ALCGSDGKTYAQICKFQEVLNAR---P-VANL--SVAHKGPCESEPQIMSPPYDIWNVTGQDVIFGCEVFAYPMASIEW---RK---DGAEMLLPGDDP---HISVQFRGGPQKYEVTGWLQIQGVRVTDEGTYRCFAKNKVGEVTALASLTV
>S_pun_Kz3
C--QCIPQLC---PRVPVCPAGLV---YDHCGCCQECGNIEGQPCD--------LDG------S-GTFYGRCGENLECCVCTFHQ-AVCSSDHITYQNTCKFQEAATER---Q-GQNL--SIASNGPCQAAPQIKHHPQDQVNTSGHNVIFMCEVFAYPMALVEW---RK---DDEENPLPGDDP---HISVQSRGGPLKYEVSSWLQLEGVTKADSGTYLCIAHNRLGNASTKATLLI
>S_pun_Kz4
CG-KCNLELC---SKPTNCRAGTV---FDLCGCCSECGNAEGQICD--------LDQ------G-NHFYGQCGNNLECCVCKSQD-SICGPEGKTFENICQFSEV-YAE---K-RRNV--SIKHKGPCESAPVITLAPQDAQNFTGNDIIFGCEVSSYPMPHLEW---KK---KGNKMFLPGDDA---HISIQARGGPRKYGVTG-LQIQGIKKSDEGVYICQTKNKFGTTSASATLKV
>E_mac_Kz1
CV-ECRLEEC---PTPRGCLAGVV---RDACDCCWECANLEGQICD--------LDN------T-NHFYGKCGDHLECCTCLSSQ-AICGSDSKTYAQICKFQEMRNSH---P-WADL--TMAHEGPCESEPHIISPPYDIWNITGQDVIFGCEVFAYPMASIEW---RK---EGLDMLLPGDDP---HISVQFRGGPQKYEVTSWLQIQAVRVTDEGTYRCYARNKVGQVAALANLMV
>E_mac_Kz4
CG-KCEPELC---SVPTNCHAGTV---LDPCGCCPECGNLEGQICD--------LDK------S-SNFYGHCGDNLECCVCTSQE-SVCGSDGKTYENICQFHEA-YAE---K-GTSG--SVKHKGPCESAPVISLPPQDTQNFTGNDIIFGCEVSAYPMPHLEW---KK---KGKKIFLPGDDA---HISVQARGGPRKYSVTGWLQIQGIKKSDEGVYVCQTKNKYGIAYSSARLEV
>L_agi_Kz1
CV-QCRLEEC---PTPRGCLAGVV---LDACDCCWECANLEGQICD--------LDN------T-NHFYGKCGDHLECCTCQSSQ-ALCGSDGKTYAQICKFQEVHNSH---P-EANL--TVAHEGPCESEPHIISPPYDIWNITGQDVIFGCEVFAYPMASIEW---RK---EGLDMLLPGDDP---HISVQFRGGPQKYEVTSWLQIQAVRVTDEGTYRCFARNNIGQVAAPASLMV
>L_agi_Kz4
CA-ICNLELC---PVPTGCQAGTV---LDSCGCCPECGNVEGQICD--------LDE------G-SHFYGQCGDNLECCVCKLQG-TVCGPEGKTYENICQFHEA-YAG---K-GINA--TIKHKGPCKSAPVISLPPRDTQNFTGNDVIFGCEVSAYPMPHLEW---KK---KGNKMFLPGDDA---HISIQARGGPRKYSVSGWLQIQGIKKSDEGVYICQTKNKYGFAYSSARLKV
>S_und_Kz1
CV-ECRLEEC---PTPRGCLAGVV---LDACDCCWECANLEGQICD--------LDN------T-NHFYGKCGDHLECCTCQSSQ-ALCGSDGKTYAQICKFQEVRNSH---P-ETNL--TIAHKGPCESEPHIVSPPYDIWNITGQDVIFGCEVFAYPMASIEW---RK---EGLDMLLPGDDP---HISVQFRGGPQKYEVTSWLQIQGVRVTDEGTYRCFARNNIGQVAAPANLLV
>S_und_Kz4
CG-TCHSEHC---SVPTNCRAGTV---LDLCGCCPECGNVEGQICD--------LDQ------G-SNFYGHCGDNLECCVCKSQE-TVCGPEGKTYENICRFKEA-SAE---N-GGNS--SIKHKGPCKSAPVISLPPQDTQNFTGNDVIFGCEVSAYPMPHLEW---KK---KGNKMFLPGDDA---HISIQARGGPQRYSVTGWLQIEGIRKTDEGVYVCETKNKYGFAYSSANLKV
>T_ele_Kz1
CV-ACRLEEC---PTPRGCLAGVV---LDACDCCWECANLEGQICD--------LDH------T-NHFYGKCGDHLECCTCLSNQ-ALCGSDGKTYAQICKFQEVFNSN---P-EANL--TVAHEGPCESEPLIVSPPYDIWNTTGQDVIFGCEVFAFPMASIEW---RK---DGLDMLLPGDDP---HISVQFRGGPQKYEVTSWLQIQAVRSTDEGTYHCYARNSVGQVAAPASLMV
>O_ana_Kz1
CG-QCQPERC---PAPRGCLAGRV---RDGCGCCWECANLEAQLCD--------LEP-----AS-SHFYGRCGDGLECCQCRQAS-PLCGSDGRTYPHRCRLQEAARAR---P-GANL--SLAHAGPCEAAPQIMSPPYDIWNVTGQDVIFGCEVFAYPMASIEW---RK---DGSEILLPGDDP---HISVQFRGGPQQFEVTGWLQIQALRASDEGTYRCLARNALGQVEAPASLTV
>O_ana_Kz4
CG-KCDLKVC---SKPENCPAGTV---LDQCGCCPECGNVEGQVCD--------LDG------G-SHFYGQCGHHLECCICKSQE-SVCGPEGKTYENICRFNEV-YFQ---K-KTNL--SMKHKGPCESAPVISLPPQDAQNFTGSDILFGCEVSAYPMPHLEW---KK---KGNKMFLPGYDA---HISIQVRGGPLKYGMTGWLQIQGIRKSDEGVYICHTKNKYGSAYASARLKV
>T_acu_Kz1
CG-QCQPERC---PAPRGCLAGRV---RDGCGCCWECANLEAQLCD--------LEP-----AN-SHFYGRCGDGLECCQCRQAS-PLCGSDGRTYPHSCRLQEAARAR---P-GANL--SLAHTGPCEAAPQIMSPPFDIWNVTGQDVIFGCEVFAYPMASIEW---RK---DGLEILLPGDDP---HISVQFRGGPQQFEVTGWLQIQALRASDEGTYRCLARNALGQVEALASLTV
>T_acu_Kz4
CG-KCDLKLC---SEPENCPAGTV---LDQCGCCPECGNVEGQVCD--------LDG------G-SDFYGQCGHHLECCMCKSQE-SVCGPEGKTYENICRFNEV-YFQ---K-KTNL--SMKHKGPCESAPVISLPPQDAQNFTGSDILFGCEVSAYPMPHLEW---KK---KGNKMFLPGYDA---HISIQVRGGPSKHGMTGWLQIQGIRKSDEGVYICHTKNKYGSAYASARLRV
>M_dom_Kz1
CG-PCQPEEC---PTPRGCLAGRV---LDACDCCWECANLEGQLCD--------LDP------E-GHFYGRCGEHLECCLCRSTS-PLCGSDGRTYAQICSFQEAARAW---P-QANL--SVMHSGPCEAEPQILSPPRDIWNVTGQDVIFGCEVFAYPMASIEW---RK---DGTETLLPGDDP---HISVQFRGGPQRFEVTGWLQIQAIRSSDEGTYRCLARNALGQTTASASLTV
>M_dom_Kz4
CG-KCDLELC---SQPENCLAGTV---LDRCGCCSECGNREGQICD--------LDG------N-NHSYGQCGKNLECCVCGSPE-SVCGPEGKTYENICQFNEI-YSQ---K-KINV--SIKHKGPCESAPVISLAPEDTENFMGNDIIFRCEVSAYPIPHLEW---KK---KGNKIFLPGDDA---HISIQVRGGPQKHGMTAWLQIQGIRKSDEGVYICHTRNKYGTTYASARLKV
>T_vul_Kz1
CG-PCQPEEC---PTPRGCLAGRV---LDACDCCWECGNLEGQLCD--------LDP------D-GHFYGRCGEHLECCLCRSTS-PLCGTDGRTYAQICSFQEAARAW---P-QANL--TVMHPGPCEAEPQILSPPRDVWNVTGQDVIFGCEVFAYPMASIEW---RK---DGTETLLPGDDP---HISVQFRGGPQRFEVTGWLQIQAVRVSDEGTYRCLARNALGLTTAPASLTV
>T_vul_Kz4
CG-KCDLELC---SQPENCLAGTV---LDRCGCCSECGNREGQICD--------LDG------T-NHFYGQCGQNLECCVCGSQE-SVCGPEGKTYENICQFNEI-YSQ---K-KTNV--SIKHKGPCESAPVISLAPQNTENFMGNDVIFRCEVSAYPIPYLEW---KK---KGDKIFLPGDDA---HISTQVRGGPQKYGVTGWLQIQGIRKSDEGVYICHTRNKYGTAYGSARLKV
>S_har_Kz1
CG-PCQPEEC---PTPRGCLAGRV---LDACDCCWECANLEGQLCD--------LDP------D-GHFYGRCGDHLECCVCRSGS-PLCGSDGRTYAQICSFQEAARAW---P-QANL--SVMHPGPCEAEPQILTPPRDVWNVTGQDVIFGCEVFAYPMASIEW---RK---DGTETLLPGDDP---QISVQFRGGPQRFEVTGWLQIQAVRISDEGTYRCLARNALGQTTAPASLTV
>S_har_Kz4
CG-KCDLELC---SQPENCLAGTV---LDHCGCCSECGNREGQICD--------LDG------S-NHFYGQCGQNLQCCVCGSQE-SVCGPEGKTYENICQFNEI-YSQ---K-KTNV--SIKHKGPCESAPVISLPPQNTQNFVGNDILFRCEVSAYPIPYLEW---KK---KGDKIFLPGDDA---HISIQVRGGPQKYGVTGWLQIQAIRKSDEGVYICHTRNKYGTTYASARLKV
>Em_ind_Kz1
CE-PCRPEEC---AAPRGCLAGSV---RDACGCCWECANLEGQLCD--------LDP------G-AHFYGRCGEQLECCACRSQR-PLCGSDGRTYEQICRLQEAARGR---P-DANL--TVAHPGPCESEPQIVSHPHDIWNVTGQDVIFGCEVFAYPMASVEW---RK---DGLDIQLPGDDP---HISVQFRGGPQRFEVTGWLQIQAVRPSDEGTYRCLARNALGQVEALASLTV
>D_nov_Kz1
CA-PCRPEEC---AAPRGCLAGQV---RDACGCCWECANLEGQLCD--------LDP------S-AHFYGRCGEQLECCACSSQR-PLCGSDGRTYAQICRLQEAAHAR---P-DTNL--TVAHSGPCEAEPQIVSHPYDVWNVTGQDVIFGCEVFAYPMASVEW---RK---DGLDIQLPGDDP---HISVQFRGGPQRFEVTGWLQIQAVRPSDEGTYRCLARNALGQAEAPARLTV
>H_sap_Kz1
CA-PCRPEEC---AAPRGCLAGRV---RDACGCCWECANLEGQLCD--------LDP------S-AHFYGHCGEQLECCACRSQS-PLCGSDGHTYSQICRLQEAARAR---P-DANL--TVAHPGPCESGPQIVSHPYDTWNVTGQDVIFGCEVFAYPMASIEW---RK---DGLDIQLPGDDP---HISVQFRGGPQRFEVTGWLQIQAVRPSDEGTYRCLGRNALGQVEAPASLTV
>M_mus_Kz1
CA-PCRPEEC---AAPRGCLAGRV---RDACGCCWECANLEGQLCD--------LDP------S-ANFYGRCGEQLECCVCRSQR-PLCGSDGRTYAQICRLQEAARAR---L-DANL--TVVHPGPCESEPQILSQPHNIWNVTGQDVIFGCEVFAYPMASIEW---RK---DGLDIQLPGDDP---HISVQFRGGPQKFEVTGWLQIQALRPSDEGTYRCLARNALGQAEASATLTV
>P_vam_Kz1
CA-PCRPEEC---AAPQGCLAGRV---RDACGCCWECANLEGQLCD--------LDP------S-AHFYGRCGEQLECCACLSQR-PLCGSDRRTYAQICRLQEAARAQ---P-DANL--TVAHPGPCESEPQIVSHPFDIWNVTGQDVVFGCEVFAYPMASIEW---RK---DGLDIQLPGDDP---HISVQFRGGPQRFEVTGWLQIQAVRPSDEGTYRCLARNALGQVEAPASLTV
>E_cab_Kz1
CA-PCRPEEC---AAPRGCLAGRV---RDACGCCWECANLEGQLCD--------LDP------S-AHFYGRCGEQLECCACRSQR-PLCGSDGRTYAQICRLQEAARAR---P-DANL--TVAHLGPCESEPQIVLHPYDIWNVTGQDVIFGCEVFAYPMASIEW---RK---DGLDIQLPGDDP---HISVQFRGGPQRFEVTGWLQIQSVRPSDEGTYRCLARNALGQVEAPASLTV
>Cl_fam_Kz1
CA-PCRPEDC---AAPRGCLAGRV---RDACGCCWECANLEGQLCD--------LDP------S-AHFYGRCGEQLECCACRSQR-PLCGSDGRTYAQICRLQEAARAR---P-DANL--TVAHPGPCESEPQIVLHPYDIWNVTGQDVIFGCEVFAYPMASIEW---RK---DGLDIQLPGDDP---HISVQFRGGPQRFEVTGWLQIQAVRPSDEGIYRCLARNALGQVEAPASLTV
>P_sen_Kz1
CA-DCRADEC---PSPRGCLAGVV---LDHCDCCWECANLEGQICD--------LDN------T-NHFYGKCGENLECCTCTSNK-AVCGSDGKTYPQICKFQEAANAH---P-TNNL--KVQHEGPCEAAPHIVSPPYDIWNVTGEDVIFGCEVFAYPMASIEW---RK---DGNEMFLPGDDP---HISVQFRGGPQKYEVSGWLQIQGIRHGDEGTYHCYAKNRHGEVEATASLTV
>P_sen_Kz2
CP-KCQVELC---RPPVGCPAGLV---RDHCGCCWECGNAEGQLCD--------LDA------S-SNFYGRCGEDLECCVCTNQE-VICGTDGKTYANICKLREAKIQQT--K-RENL--TISHKGPCKTAPLISTPPRDIINVEGSDVIFGCEVSSYPMAFVEW---RK---EGQSIFLPADDS---HMAVQARGGPQRFEITGWLQIQKIRKEDEGIYTCFAKNKYGEVSASANLQI
>P_sen_Kz3
CP-PCQPELC---PLTPLCPAGWV---LGRCGCCQECGNVEGQPCD--------LDP------R-GAFYGRCGRHLRCCVCESQQ-VVCGSDGATYENICRMEER-------T-QHSV--TVTSSGPCEAAPQIKLPPQNLVSVTGKDIIFHCEVFAFPMVTIEW---WK---DDHSESLPGDDP---HISVQCRGGPMHYELSSWLQIETLRKHDAGMYHCVASNKFGRVMASANLTV
>P_sen_Kz4
CG-PCRPDRCP--PTPPSCPAGTV---LDDCGCCEECANVEGQMCD--------PDG------S-QKFYGRCGEGLECCVCSSSH-VVCGSNNRTYQNECQLREAIHRD---V-SGLL--HLQRQGPCATAPQISRPPRDLQMQAGGDVTFGCEVTAYPVAHLDW---KR---KGKETFLPGDDV---NVSVQVRGGPRRHGITSWLQIHSVKKSDEGVYICYTRNAYGESFASAELQV
>A_rut_Kz1a
CA-DCQPDEC---PPPRGCLSGVV---IDHCDCCWECANLEGQICD--------LDN------T-NHFYGKCGENLECCTCVSNK-AVCGSDGKTYPQICKFQEAANAQ---P-RTNL--TVSHEGPCEAAPHIISPPYDIWNLTGRDVIFGCEVFAYPMASIEW---RK---DGTEMFLPGDDP---HISVQFRGGPQKYEVSGWLQIQRIRLTDEGTYHCYAKNRHGEVAAKASLTV
>A_rut_Kz2a
CS-ECQPELC---NSPQRCPAGRV---QDHCGCCWECSNAEGQLCD--------LDT------S-SNFYGMCGKDLECCVCTRQE-VLCGSDGKTYENICKFREGQFQHR--K-KEEL--TVAHKGPCKTAPFIATPPRDIVNVEGSDVIFGCEVSSYPMAIVEW---RK---EGNGIFLPADDS---HMAVQARGGPQRFELTGWLQIQRVQKEDEGMYTCCAKNEFGEVSASARLQV
>A_rut_Kz2b
CS-ECHPELC---NSPQRCPAGRV---KDLCRCCWECGNAEGQLCD--------LDA------S-SNFYGICGKDLVCCVCTSQE-VLCGSDGKTYENICKFRERMFQHR--Q-KEEL--TAAHQGPCKTAPFIATPPRDIINVEGSDIIFGCEVSSYPMAIVEW---RK---EGNSIFLPADDS---HMAVQARGGPQRFELTGWLQIQRVRKEDQGMYTCYAKNQFGEASASARLQV
>A_rut_Kz3a
CH-PCTLELC---PVAVDCRAGLV---LDRCGCCMECGNIEAQPCD--------LDS------T-NSFYGLCGDNLECCVCISQE-AVCGSDGRTYENVCKFKEAALGQ--------T--SVVRTGPCFTVPRIEHPPQDHVNVTGSDIIFLCEVFAFPMAVIEW---RK---DGDDSSLPGDDP---HISVQSRGGPMKYELSSWLQIERVTKEDAGTYRCVASNRLGWITASAVLAV
>A_rut_Kz3b
CH-PCTLELC---PVAVDCRAGLV---LDRCGCCMECGNIEAQPCD--------LDS------T-NSFYGLCGDNLECCVCVSQE-AVCGSDGRTYENVCKFKEAALGE--------T--SVVRTGPCFTVPRIQHPPQDHVNVTGSDIIFLCEVFAFPMAVIEW---RK---DGDDSSLPGDDP---HISVQSRGGPMKYELSSWLQIERVTKEDAGTYRCVARNRLGWITASAVLAV
>A_rut_Kz4a
CG-DCRLDLCP--AAPSSCPAGVV---LDECGCCKECGNVEGQICD--------PDG------K-QRFYGQCGEGLECCMCLSGD-TVCGSDGRTYKNECRLREASYGG-----AANL--SVKQQGPCSTVPLISRAPRDLQNYTGNDIIFGCEVSAYPMAHLGW---RK---KGKETFLPGDDA---HISVQVRGGPQRYGITGWLQIQGVTKSDEGVYTCYTRNAYGEAYASASLQV
>A_rut_Kz4b
CE-ECRLDLCP--AAPSSCPAGVV---LDECGCCKECGNVEGQICD--------PDG------K-QRFYGRCGEGLECCMCLSGE-TVCGSDGRTYKNECRLREASCGG-----AANL--SVKQQGPCSTVPLISRAPRDLQNYTGNDIIFGCEVSAYPMAHLGW---RK---KGKETFLPGDDA---HISVQVRGGPQRYGITGWLQIQGVTKSDEGVYTCYTRNAYGEAYASASLQV
>P_spa_Kz1a
CA-DCQPDEC---PPPRGCLSGVV---IDHCDCCWECANLEGQICD--------LDN------T-NHFYGKCGKNLECCTCVSNK-AVCGTDGKTYPQICKFQEAANAQ---P-HANL--TVSHEGPCEAAPHIISPPYDIWNVTGRDVIFGCEVFAYPMASIEW---RK---DGTEMFLPGDDP---HISVQFRGGPQKYEVSGWLQIQRIRLTDEGTYHCHAKNRHGEVAAKASLTV
>P_spa_Kz1b
CA-DCQPDEC---PPPRGCLSGVV---IDHCDCCWECANLEGQICD--------LDN------T-NHFYGKCGENLECCTCVSNK-AVCGSDGKTYPQICKFQEAANAH---S-GANL--TVSHEGPCEAAPHIISPPYDIWNLTGRDVIFGCEVFAYPMASIEW---RK---DGTEMFLPGDDP---HISVQFRGGPQKYEMSGWLQIQRIRLTDEGTYHCYAKNRHGEVAAKASLTV
>P_spa_Kz2a
CS-VCQPELC---KSPQHCPAGQV---QDHCGCCWECGNAEGQFCD--------LDT------S-RNFYGMCGKDLECCVCTRQE-VLCGSDGKTYENICKFREGQFQRR--K-KEEL--TVAHKGPCKTAPLITTPPRDIVNVEGRDVIFGCEVSSYPMATVEW---RK---EGNSFFLPADDS---HMAVQARGGPQRFELTGWLQIQRVQKEDEGMYTCYAKNEFGEVSATARLQV
>P_spa_Kz2b
CS-ECHPELC---NSPQRCPAGRV---KDLCRCCWECGNAEGQLCD--------LDA------S-SNFYGICGKDLVCCVCTSQE-VLCGSDGKTYENICKFREGMFQHR--M-KEEL--TAAHQGPCKTAPFIATPPRDIINVEGSDIIFGCEVSSYPMAIVEW---RK---EGNSIFLPADDS---HMAVQARGGPQRFELTGWLQIQRVQKEDQGVYTCHAKNKFGETSASARLQV
>P_spa_Kz3a
CD-PCALDLC---PAAVDCRAGLV---LDRCGCCKECGNIEAQPCD--------LDS------T-NSFYGLCGDNLECCVCVSQE-AVCGSDGRTYENVCKFTEAALGQ--------T--SVISTGPCLTVPRIAHPPQDHVNVTGNDIIFLCEVFAFPMAMIEW---RK---DGDDSSLPGDDP---HISVQSRGGPMKYEVSSWLQIERIRKEDTGTYHCVAHNRLGSVTASAVLAV
>P_spa_Kz3b
CH-LCALDLC---PVAVDCRAGLV---LDRCGCCKECGNIEAQPCD--------LDS------T-NSFYDLGGDNLECCVCVSQE-AVCGSDGRTYENVCKFKEAALGQ--------T--SVISTGPCLTVPRIEHPLQDHVNMTGNDIIFLCEVFAFPMAMIEW---RK---DGDDSSLPGDDP---HISVQFRGGPMKYEQSSWRQIERVRKEDTGTYHCVAHNRPALVTASAVLAV
>P_spa_Kz4a
CG-ECRLDLCP--AAPSNCPAGVV---LDECGCCKECGNVEGQICD--------PDG------K-QRFYGRCGEGLECCMCLSRE-TVCGSDGRTYENECRLREASNGG-----VANL--SLKQRGPCSTVPLISRAPRDLQNYTGNDIVFGCEVSAYPMAHVGW---RK---KGKETFLPGDDA---HISVQVRGGPQRYGITGWLQIQGVKKSDEGVYTCYTRNAYGEAYASASLRV
>L_ocu_Kz1
CA-DCRPEEC---PPPRGCLAGVV---MDHCDCCWECANLEGQICD--------LDN------T-NHFYGKCGENLECCMCISNK-AVCGSDGKTYPEICKFQEVANAR---P-DAKL--NISHEGPCEAAPHIISPPYDIWNVTGEDVIFGCEVFAYPMASIEW---RK---DGTEMFLPGDDP---HISVQFRGGPQKYEVSGWLQIQRVRLTDEGTYHCYARNRHGEVTATATLTV
>L_ocu_Kz2
CA-ACRPELC---LLPPRCPAGRV---RDRCGCCWECGNGQGQLCD--------LSP------S-SHFYGRCGEGLACCVCSSQE-VICGSDRKTYGDICQFRGAQYRSR--E-TQVL--TVVHSGPCRAEPFITTSPRDIINMEGSDVIFGCEVSSYPTALIEW---RK---EGKSIVLPADDS---HIAVQARGGPQRFELTGWLQIQNIKKEDGGVYTCFAKNEFGEASASAELKV
>L_ocu_Kz3
CA-GCSPELC---AEAVGCRAGLV---PDRCGCCLECGNSEGQPCD--------LDR------T-SGFYGLCGPDLKCCACKSQE-ALCGSDGKTYENICKFREAELSS------QAL--RFNSSGPCQTVPDIKRPPANLVTATGDSAIFPCEVFAFPMALSEW---RR---DGDDVILPGDDP---RISVQSRGGPLRYETSSWLQIEGVTLGDAGTYRCIAHNGLGSVSASADLTV
>A_ang_Kz2a
CG-ECYPDQC---VTELRCPAGRV---RDRCGCCWECGGDEGQPCD--------LDP------S-GSFYGLCGEGLICCVCVQQG-VLCGSDGRTYETPCQFRTAQHRQR--E-ESKLTVTLAHHGPCKAKPIIATPPHDVITVEGNDIIFSCEVSAYPMAMIEW---RK---EGNSIFLPADDS---HMAVQARGGPRRFELTGWLQIEDVRQADEGVYTCTARNQFGEVLAPARLQV
>A_ang_Kz2b
CG-ECRPEMCP--VGGPPCPAGRV---RDTCGCCWECGNREGQLCD--------LDSL-----S-ARFYGRCGEGLRCCVCARQE-PLCGSDGKTYDNSCQLRAARYSQD--K-EVKL--MVEHRGPCRAKPIIATPPRDIITLDGSDIIFGCEVSSYPMAVIEW---RK---EGNSIFLPADDS---NMAVQAQGGPRRFELTGWLRIQKVRRADEGVYTCTAKNKFGEVSASARLQV
>A_ang_Kz3
CD-QCSPDLC---PAALGCRAGIV---LDSCGCCSECGNLEGQPCD--------LDS------R-NSFYGLCGSDLQCCICKFQE-AVCGSDGRTYMNICQFKEAAYST------LGL--SVEENGPCRTAPLIKVPPHNLVNVTGSTMSFLCEVFAYPMALIEW---KK---DGNDVTLPGDDP---HISVQTRGGPQKYELSSWLQIEGLAPGDAGTYRCVAHNALGSVSASGVLGV
>A_ang_Kz4
CG-ACEERRCP--PAPPSCPAGWV---QDRCGCCEQCGNAEGQPCD--------PDG------A-QYFYGPCGEGLYCCVCLSQG-LTCGSDGRTYHNLCHLREVANQE-----DTTL--RLAGQGPCYSPPQMTRMPRDLENHTGNYIIFSCEVSAYPLPQLNW---KK---EGNENFLPGDDP---HVSVQSRGGPQRYTVSTWLQIEGLRLSDAGVYACVSRNALGEASASARLTV
>M_atl_Kz2a
CR-ECHPDEC---FTELRCPAGRV---KDPCGCCWECGGAEGQPCD--------LDP------S-ARLYGPCGEGLRCCVCVQQE-ALCGSDGHTYENACQLRAAQERMG--E-DGKL--SMDHQGPCKAKPVIVTAPRDVTGVEGSDIIFNCEVSAYPMAMIEW---RK---EGNSIFLPADDS---HLAVQARGGPRRFELTGWLQIENVRQPDGGVYTCTARNEFGEAHASARLQV
>M_atl_Kz2b
CG-ECRPERCP--AAPPRCPAGRA---RDACGCCWECGNGEGQLCD--------PDP------SAPRFYGRCGEGLRCCVCARQE-LLCGSDGKTYESSCQLRAARYQLH--P-DGKL--TVDHRGPCRAKPIIATPPRDVTGVDGSDVIFGCEVSSYPMAVIEW---RK---EGNSIFMPADDS---NMAVQARGGPRRFELTGWLQIQKVRHADEGVYTCTARNKFGEVSASARLQV
>M_atl_Kz3
CD-RCSPELC---PVAVGCRAGVV---LDSCGCCSECGNLEGQSCD--------LDS------R-NTFYGLCGSDLQCCVCKFQE-AVCGSDGRTYMNICQFKEAAFST------AGL--SIKGNGPCQTVPLIKVPPHNIVNATGSSMSFLCEVFAYPMALIEW---RK---DGNDVILPGDDP---HISVQSRGGPMKYELSSWLQIEDLAPGDAGTYRCVAHNALGSISASAVLGV
>M_atl_Kz4
CG-ECERDRCP--PAPPSCPAGLV---QDSCGCCEHCGNAEGQPCD--------PDG------A-QAFYGRCGEGLRCCVCLSQE-PVCGSDRRTYPNLCRLREVANQR-----DPTL--RLAGDGPCYSAPWISRPPKDMINHTGIDIVFSCEVSAFPLPNLSW---KK---QGSDNFLPGDDP---HISVQARGGPERYTVSTWLQIEGLRLSDAGVYSCISHNALGETTASARLTV
>C_har_Kz2
CPQKCRSELCPSIHLLQQCPAGRV---RDACGCCWECGNAEGQFCD--------MNP------Y-AALHGRCAEGLKCCVCAKQE-VLCATDRKTYENKCQLRKAQHGLA--QGYNRP--TVAHYGPCRSKPVITMGTQHLHILEGSDAVVVCEVTSFPLASIHW---RK---DGENIFLPADDS---NIATQARRGPQRFELSGWLQIQNVGHSDEGVYTCAARNAFGEASASARLQV
>C_har_Kz3
CD-ECVPQLC---PQTAGCRAGVV---LDSCNCCLECGNLEGQTCD--------LDD------R-NVYYGLCGSDLECCVCGSQE-PLCGSDGKIYMNICKYKEAKFSD------PTL--NVT-TGPCKTVPTIKVPPHNHVNVTGSSMALLCEVFAYPMALVEW---KK---DGRDVILPGDDP---HISVQSRGGPQKYELSSWLQIEEATQMDSGTYRCVARNELGSVSASAILGV
>C_har_Kz4
CD-VCQKHLCP--PAPPACPAGLV---RDVCGCCEQCANAEGQLCD--------PDG------A-QEFYGHCGEGLHCCVCRSTS-SVCGSDGHTYLNPCQLTEEASRQ-----GKEL--RVTGAGPCHSAPRISRAPQDLTNYTGNDIVFGCEVSAFPLPSVSW---KK---NGSDNFLPGDDP---HISVQARGGPQRFTVSTWLQIQGVRLTDAGTYSCISQNTLGEASASAQLEV
>A_alo_Kz2
CTQVCQPDLCPVAHLLQRCPAGRV---RDACGCCWECGNAEGQFCD--------ADP------A-AGFYGRCAEGLRCCVCAKHE-VLCATDGKTYENKCQLRSAQRGLA--QGESRP--TVAHYGPCRSKPVITIAPQTSHMLEGSDAVFVCEVSSYPLATVHW---RK---DGKNIFRPSDDS---NIATQARRGPQRFELTGWLQIQSVRPDDEGVYTCAARNAFGEASASARLQV
>A_alo_Kz3
CA-DCVPELC---PQTAGCRAGVV---LDSCKCCLECGNLEGQTCD--------LDD------K-NVYYGLCGSDLECCVCVSQE-PLCGSDGKTYMNNCKYKEAKFSD------PTL--NVT-TGPCKTVPIIKVPPHDHVNVTGSSMALLCEVFAYPMALVEW---RK---DGRDVILPGDDP---HISVQSRGGPQKYELSSWLQIEEATQMDSGTYRCVARNELGNASASAILGV
>A_alo_Kz4
CG-ECQEHLCP--PAPPNCPAGLV---RDNCDCCEQCANAEGQLCD--------PDG------A-QEFYGHCGEGLHCCVCRSTS-SVCGSDGRTYPNPCQLREEASRL-----GKEL--RVIGAGPCHSAPQISRAPQDLTNYTGNDIAFGCEVSAFPIPSVSW---KK---NGSDNILPGDDP---HISVQARGGPQRFTISTWLQIQGLRLSDAGSYSCISQNALGNASALARLQV
>A_mexFsh_Kz2
CPTKCQPEQCPDARLLQSCVSGQV---RDPCGCCWECGNGEGQLCD--------PEP----WSG-STFFGRCAEGLRCCVCSKQE-MLCGSDGKTYENVCQLRAVQRRLG--E-RQKL--TMAHHGPCKAKPIITYAPRDIITLEGSDVLLSCEVSSYPLATIQW---RK---EGDGVFLSGDDS---SRAVQARGGPRRFELTGWLQIHGVGPSDAGVYTCAARNAFGEVSASARLRV
>A_mexFsh_Kz3
CE-ECVPELC---PVTQGCRAGLV---RDICGCCFECGNLEGQSCD--------LED------R-NVRYGVCGENMECCVCVSQE-PLCGTDGKTYMNLCKFKEAAFSS------PGL--NVS-EGPCKTVPVIKVPPRDLVNVTGSSVAFLCEVFAFPMALVEW---RK---DGNEVILPGDDP---HISVQSRGGPQKYELSSWLQIEETTREDSGTYKCITRNDLGDISATAVLRI
>A_mexFsh_Kz4
CG-ECDRSRCP--VVPSGCPAGLV---RDRCGCCEHCGNAEGQWCD--------LDR------S-QEFYGRCGDGLRCCVCKSRG-VVCGSDGWTYPNLCQLREASSKL-----ETML--YQTAPGPCSAAPRIIRDPKNSKNYTGHDIVFGCEVMAYPLPNVGW---KK---KDSDHFLPGDDP---HISVQVRGGPQRYTVSTWLQIHGLRQSDAGIYICIFHNALGEKSASAHLSV
>P_nat_Kz2
CPKKCQPELCPDARLLQSCVSGQV---RDPCGCCWECGNGEGQLCD--------PEP----WTG-STFFGRCAEGLRCCVCTKQE-MLCSSDGKTYENVCQLRAAQRRLG--E-RQKV--TVAHHGPCKAKPIITYAPRDIITLEGSDVLLSCEVSSYPLASIQW---RK---EGDSVFLTADDS---SRAIQARGGPRRFELTGWLQIHGVGPDDAGVYTCAARNAFGEVSASARLRV
>P_nat_Kz3
CE-ECMPELC---HETRGCRAGLV---RDSCGCCFECGNLEGQSCD--------LGD------K-NVHYGICGEGMECCVCVTQE-PMCGSDGRTYMNLCKYKEAAFES------PGL--NVS-DGPCKTVPIIKVPPRDLVNVSGSSVVFLCEVFAFPMALVEW---RK---DGKDVILPGDDP---HISVQSRGGPQKYELSSWLQIEETTRADSGTYRCTGRNEVGDVSAAAVLGI
>P_nat_Kz4
CG-ECDRSRCP--AAPPGCPAGLV---RDRCGCCEHCGNAEGQWCD--------FNS------S-QEFYGRCGDLLHCCVCESQG-AVCGSDGQTYPNLCQLREASNQL-----GTTV--NLTARGPCSSAPRISRAPRNSQSYTGHDIVFGCEVTAYPLPRVGW---KK---KGRDSFLPGDDP---HISVQARGGPQPYTVSTWLQIHGLRKLDAGIYVCISHNALGEASASAHLSV
>D_rer_Kz2
CPKKCHPERCPDVRQLQGCPAGLV---RDQCGCCWECGNDEGQLCD--------PEP----RSG-LAFYGRCAEGLRCCVCGKQE-ALCGSDGKTYKNICQLQAAQHKQS--K-GPML--TMVHHGPCKTKPVITYAPRDIITSKGSDVMFSCEVSSYPLASIQW---SK---DGDVISFPADDS---STAVQARGGPRRFEMTGWLQIQGVGPSDAGVYTCIARNAFGEVSASARLQV
>D_rer_Kz3
CE-ECVPELC---PPALGCRAGLV---MDVCGCCSQCANLEGQTCD--------PGQ------R-SVYYGLCGEDMECCVCLSQD-PLCGSDGQTYMNVCKYKEAAYLK------PGL--NVS-DGPCRTEPIIKVAPHNLVNVTGSSIAFLCEVFAFPMALVEW---RK---EGKEVILPGDDP---HISVQSRGGPQKYELSSWLQIEEAGQTDSGTYKCIARNELGHVSATAILGV
>S_for_Kz2
CP-QCKPDRC---PPIPRCPAGRT---RDACDCCWECGNGEGRLCD--------PDT------YFGTFFGRCGEGLSCCVCNRQE-LLCGSDHKTYENMCQFRAARFRLR--D-RGRL--TVTHFGPCRAKPVIVGPPGDVTGKEGSDVVFSCKVLSYPMAVIEW---RK---EGNGIFLPADDT---NMMVEAHGGPRRFELTGWLQIQNIQRADQGTYTCAARSPFGEVSASAKLCV
>S_for_Kz3
CG-DCRPELC---PEARGCRAGLV---SDRCGCCAECGNVEGQPCD--------PGS------S-STFYGLCGAGLRCCVCVTQE-AVCASDGTSYVNMCRFEEAAFST------PGL--RVAGGGPCRAVPLIKIPPRNLVNVTGSSIIFLCEVFAYPMALIEW---RK---DGNDAVLPGDDP---HISVQSRGGPMKYELSSWLQIEGVAPEDAGTYRCVAHNQLGTVSASAELGV
>E_luc_Kz3
CG-ECSPELC---PVVQGCRAGLI---LDNCGCCQECGNLEGQTCD--------LGD------T-NVFYGLCGMDLECCVCTSQD-ALCGSDGKTYMNICKFKEATFSN------SSI--KIKSNGPCKTVPIIKVPPQNLVNVTGSCVVFLCEVFAFPMALIEW---KK---DGKDIILPGDDP---HISVQSRGGPLKFELSSWLQIEEADLADAGTYRCVARNELGNISATAVLGV
>E_luc_Kz4
CG-ECETERCP--LAPPNCPAGLV---QDSCGCCQQCANVEGQQCD--------PDG------A-QEFYGRCGKGLVCCVCEVQG-SVCGSDGRTFPNLCQLREAASEE-----GTTL--RNTGQGPCYSAPHISRAPRDLSNYTGKHIVFGCEVSAFPLPNLSW---RK---EGSNNFLPGDNP---HISVQTRGGPQRYTISTWLQIQNLHLSDAGIYSCVSHNALGGRSASARLTV
>O_tsh_Kz3
CG-ECSPELC---PVAQECRAGLI---LDSCGCCQECGNLEGQTCD--------IGD------I-NVFYGLCGTDLQCCVCQSQD-ALCGSDDRTYMNNCQFKEAYFSN------SSL--KIKRKGPCKTVPIIKVPPQNLVNVTGSSMVFLCEVFAFPMAMIEW---KK---DGRDIILPGDDP---HISVQSRGGPLKYELSSWLQIEKAGLADAGTYRCVARNELGSISAMAVLGV
>O_tsh_Kz4
CG-ECERERCP--LAPSNCPAGQV---QDSCGCCEQCGNVEGQQCD--------PDG------A-QLFYGRCGEGLVCCVCEAQG-SVCGSDGRTYPNLCQLREAASRK-----GTTL--RLTGQGPCYSAPRISRAPRDLSNYTGNDIVFGCEVSAFPLPNLSW---RK---KGSDNFLPGDDP---HISVQARGGPQRYTVSTWLQIQNLHLSDAGIYSCISHNALGETSASARLTV
>G_mor_Kz3
CE-PCEPDLC---PLALGCRAGVL---LDACGCCKECGNLEGQPCD--------PGE------R-SVYYGRCGSGLSCCVCTEQE-PVCGSEGITYLNICQFREANFSN------PQL--KLSEREPCKTVPVIKVAPENQVKGAGSSLVFLCEVFAFPMAQVDW---TR---DGHQVLLPGDDP---HISVQSRGGPQRFELSSWLQIEGAEHKDSGTYRCVARNNLGSVSASATLGV
>G_mor_Kz4
CG-DCLPALCPP-VRPGGCPAGRV---RDRCDCCERCANGAGQRCD--------PDA------A-QEFYGRCGEGLVCCTCRDKG-RVCGSDGWTYPNLCQLKEASSRS-----ERGI--RAVGAGTCRSAPRILRGPRHTSNSTGSGVVFGCEVSAYPLPSVTW---KK---RGSHYFLPGDHP---RISVQMRGGPQRYSVSTWLQIQGLQLSDAGVYSCISQNALGETSATGKLTV
>D_lab_Kz3
CG-PCEPDLC---PETRGCRAGLV---LDSCGCCKECGNLEGQTCD--------PGD------R-SVFYGLCGTGLRCCVCEEQE-ALCGSDGVTYINMCQFREAAFSR------PEL--KTRGRGPCKTVPIIKVPPHSQVNGTGSSLVFLCEVFAFPMALVEW---RK---EGRDVVLPGDDP---HISVQSRGGPLKFELSSWLQIEGAGPEDSGTYRCIARNNVGSVSASAVLGV
>D_lab_Kz4
CR-ECNQHLCP--SVPDNCPAGRV---HDVCGCCEQCANVEGQQCD--------PDG------A-QKFYGRCGEGLVCCVCQEKG-PVCGSDGWTYPNVCQMREAASHC-----NTTL--KLTGRGPCNSAPRILQGPRNLFNYTGNDIVFGCEVTAYPLPNLSW---RK---TGSDNFLPGDDP---HISVQARGGPQRYTVSTWLQIQDLHISDAGVYSCISHNSLGQTSASAQLTV
>T_rub_Kz3
CA-PCEPELC---PETRGCRAGLV---PDRCGCCMECGNLEGQACD--------PGN------R-SVFYGLCGIGLRCCVCEQHE-PVCGTDDVTYMNKCQFREVAFSR------PEL--RTRGQGPCKTAPIIKVPPVSQVNGSGSVPVFLCEVFAFPMALVEW---RK---EGQDVVLPGDDP---HISVQSRGGPLKFELSSWLQIEGAEPEDSGTYYCIARNNLGSVSASAMLGI
>O_lat_Kz3
CG-PCDPELC---PETRGCRAGLV---PDRCGCCQECANLEGQACD--------PGD------R-NLFYGLCGSGLRCCVCEEQE-PVCGSDGTTYTNMCQFRQANFSG------PNL--QLSARGPCRTVPVIKVPPQSQLNGSGGSLLFFCEVFAFPMALVEW---RK---DGRDVVLPGDDP---HISVQSRGGPLKFELSSWLQIERAEQSDSGTYHCIARNDLGSVSASAVLRV
