# Supplementary material for: Differential fates of Kazald gene quartet: Ancestral roles in skeletogenesis and regeneration to putative innovations in fish and birds
Source: iScience. 2026 Feb 10;29(3):114934. doi: 10.1016/j.isci.2026.114934 (PMC12955574; doi:10.1016/j.isci.2026.114934)
Supplement: Data S7. Protein alignments used for RAxML tree generation (Figures S1 and S3), related to Figure 1 [file mmc8.zip › isci_114934_mmc8.fas]

#### S1 Fig ################################################

# Kazald-Family_MAFFT-EINSI-Alignment
>BfloKz
CPDECPEECPE-AEGCVAGKKMDRCGCCEECANMEGDLCDLKG-QKHVFGECGKHLECRP
NVDS-VEDGETPDNICFCKSAEDMCGSDGVTYSNICQMIAAA---FHS-KTPIKLEHKGP
CKAAPFIRTGPEAIKNKTKGNIVLSCEVHGFPIAQVEWRKDGTN-LMPGDDMHVAVQARG
GPEKYEVTGWLQIQDLRNTDQGTYTCVGKNVYGSAEASAFVEV
>LchaKz1
CADCVPEECPT-PRGCLAGAVQDPCDCCWECANLEGQICDLDN-TNHFYGKCGEHLECQL
DMGD-LRHGEVPEPQCFCTSNKAICGSDGKTYPQICKFKEVV--HAHP-DSNLTVAHEGP
CEAVPLILSPPYDVWNVTGEDVIFGCEVFAYPMATIEWRKDGVEMFLPGDDPHISVQFRG
GPQKFEVTGWLQIQKIRVTDEGTYHCCAKNKLGEAGAKASLTV
>LchaKz3
CH-CIPPLCPN-STGCLAGLVRDRCDCCLECGNIEGQPCDLDD-SNNFYGRCGENLHCRV
DIKD-LGYGDIPEPQCVCQTQQALCGSDGKTYQNICKFKEAA--HRNT-SKELSIANDGP
CQTVPQIKLPPQNQMNVTGKDVIFLCEVFSSPMALIEWKKDENELSLPGDDPHISVQSRG
GPMKYELSSWLQIEGLTKEDVGTYHCVAHNKLGSVTAKASLIV
>LchaKz4
CGQCNLDLCSK-VMKCPAGTVPDECGCCFECGNVEGQICDLDN-TSRFYGLCGENLECKL
NADE-RKFGDTPEPQCICKSQETVCGSDGKSYENICRFKEEL--HTNS-KTNVTIKHEGP
CATAPVISLPPQDAQNFTGNDVIFSCEVSAYPMANVEWKKKGKDSLLPGDDAHVSIQARG
GPQKYGITGWLQIQGLKKSDEGIYTCYTKNEYGEAFASAQLRV
>PannKz1
CADCNVSECPT-PRGCLAGVVKDPCDCCFECANLENQICDLDN-TNHFYGKCGTNLECRL
EV-N-LHHGEVPEPQCTCTSNKAVCASDGKTYPQMCRFQEMA--NAHP-ESNITVVHEGP
CESVPQILTPPYDTWNVTGEDVIFGCEVFAYPMASIEWRKDGGESFLPGDDPHISVQFRG
GPQKFEVSGWLQIQQIRITDEGTYHCYAKNKIGEATAAARLTV
>PannKz2
CPVCQLELCPS-LPTCLAGKVKDRCGCCWECGNTEGKLCDPTP-NRSFYGRCGEGLKCMV
EVDS-DNFGHIPEPQCVCLKKGMICGSDGKTYRNLCKFREAIY-SSQT-AVHLTIARKGP
CKAAPVITKPPRDMVTIEGHDIIFDCAVSSYPMALIEWRKEGSRLLLLGDDSHIAVQTRG
GPQQYEITGWLQIKNIQKEDEGIYTCYANNGYGQNSASASLRV
>PannKz3
CQ-CDPVLCPQ-LQGCLAGVVLDQCSCCHECANIEGQSCDLDK-KSYFYGHCGDNLECKV
DMKD-LSHGEIPEPRCVCQFQHPVCGTDRQTYLNICKFNEAL--HGNS-TVNLAIAHRGP
CQSGPQIKAAPQDQISRKGDDVIFRCEVFAYPMALIQWKRENSSLLLPGDDAHISVQSRG
GPLRYELSSWLQIERVNEKDMGVYYCSAHNKYGSVAAKATLLV
>AmexKz1
CADCDPEECLA-PRGCLAGVVQDTCDCCQECANLEGQICDLDH-TNSFYGKCGDNLECQL
DMGD-LRHGEVPEPQCVCLSSTAVCGSNGKTYTQICKFHEAS--NAHP-EANLTVLHEGP
CESGPQILSPPYNIWNVTGQDVIFGCEVFAYPMASIEWRKDGTDMLLPGDDPHISVQFRG
GPQKYEVSGWLQIQAVRITDEGTYHCFARNKVGEVTATASLTV
>AmexKz2
CSACQVKLCPAVPPSCPAGRVRDVCGCCWECARAEGWLCDANPRSDRVYGLCGEGLVCRA
PEGE-AAFGLAPEPRCACAKREVLCGTDQKTYRNSCQLREAR--NSQA-EPDLAVAHRGP
CKSAPVIVTAPRDILSLEGNDIMFGCEVSSFPVVFVEWRKGGESGALPGDSTHITVQSRG
GPQRYEITSWLQIRTLQKEDEGLYTCYTRNQFGETSSSARLRV
>AmexKz3
CR-CVPQLCPQ-PTACLAGLVRDRCHCCLECGNVEGQVCDLEG-GQPFHGRCGENLLCQM
DLVG-LERGEVPQARCVCRNQRAICGSDHKTYANVCAFKKAQAAQAVGGTRNLSMAGSGP
CRTAPEIKIPPRDQFNTSGQDAIFLCEVVAYPMAQVEWRKNRHNVSLPGDDPHISVQSRG
GPLKYELSSWLQIEGVTLEDAGTYDCIAHNRLGRVTAHAQLRV
>AmexKz4
CGECELELCSK-PTECPAGTVLDECECCPECGNVEGQICDLDT-TSHFYGTCGHHLQCRL
DVED--ELGEVPEPQCICQSQESVCGSDGKTYANICKFSEI---QATK-ERNLTMMHEGP
CEAAPVISLPPRDAHNFTGNDIIFGCEVSAYPMPHLEWKKKGNHVFLPGDDAHISVQARG
GPQKHGVTGWLQIQGIKKSDEGIYTCYTKNKYGTTYASAKLQV
>PwalKz1
CTDCNPDDCLA-PRGCLAGVVQDTCDCCLECANLEGQICDMDN-TNSFYGKCGDNLECQL
DMGD-LRHGEVPEPQCVCLSSTAVCGSNGKTYTQICKFNEAA--HAHP-EVNLTVVHEGP
CESAPQILSPPYDIWNITGQDVIFGCEVFAYPMASIEWKKDGTEMFLPGDDPHISVQFRG
GPQKYEVSGWLQIQAVRTTDEGTYHCFARNKVGEVGATASLTV
>PwalKz2
CPVCQEELCPALPPSCPAGRVRDLCGCCWECAKAEGWLCDANPRADRVYGLCGEGLVCRA
PDLQ-SPVARSPEPRCVCAKKEVLCGTDKKTYRHSCHLREAR--NRQG-EPGLALAHRGP
CKAAPVIVKAPRDILSLEGNDVMFGCEVSSFPVVFIEWRKGGERGALPGDSTHITVQSRG
GPQRYEITSWLQIRTVQKVDEGLYTCYTRNQFGETSSSARLRV
>PwalKz3
CH-CDPELCPQ-PTACLAGLVRDRCHCCLECGNVEGQICDLDG-ARPFHGRCGENLLCKM
DIGA-LEHGEVAQPRCTCRTQRAICGSDRKTYANVCAFKEAA--QAANGARNLSMAGIGP
CRTEPEIKLPPRDQVNKTGQDAIFLCEIVAYPMALVEWRKDGLNVSLPGDDPHISVQSRG
GPLKYELSSWLQIEGVTPEDIGTYRCIAHNKLGRATAHAQLHV
>NvirKz1
CTDCNPDDCLA-PRGCLAGVVQDTCDCCLECANSEGQICDLDN-TNSFYGKCGDNLECQL
DMGD-LRHGEVPEPQCVCLSSTAVCGSDGKTYIQICKFNEAA--NASP-EANLTIAHEGP
CESEPQILSPPYDIWNITGQDVIFGCEVFAYPMASIEWKKDGTEMLLPGDDPHISVQFRG
GPQKYEVSGWLQIQAVRTTDEGTYHCFARNKVGEVMATASLTV
>NvirKz2
CPLCQEQLCPGLPPSCPAGRVRDRCGCCWECAKAEGWLCDANPRADRVYGLCGEGLVCRA
PDLQ-SPVARSPEPRCVCAKREVLCGTDRKTYRNSCHLREAR--NSQG-EPGLAQAHRGP
CKAAPVIVKAPRDILSLEGNDVMFGCEVSSFPVVFIEWRKGGERGALPGDSTHITVQSRG
GPQRYEITSWLQIRTVQKVDEGLYTCYTRNQFGETSSSARLRV
>NvirKz4
CGECDPELCSK-PTECRAGTVLDECGCCPECGNVEGQICDLDV-TNHFYGTCGEHLECQL
DVDD-NE-SEVPEPKCACKSQGTVCGSDGKTYGNICRFNEI---YAKK-KNNLAVRHDGP
CETAPVISLPPRDVYNFTGNDIIFGCEVSAYPMPLLEWKKKGNQLSLPGDDAHISVQARG
GPQKYGITGWLQIQGVKKSDEGIYICHTTNKYGTALASAKLQV
>BramKz1
CADCHPEECPV-PRGCLAGVVQDTCDCCLECANSEGQICDLDH-TNSFYGKCGDNLECQL
DTGD-LRHGEVPEPQCVCLSSTAVCGSDGKTHAQICKFKEVA--SAHP-EANLTVAHEGP
CETAPEILSPPYDIWNLTGQDVIFGCEVFGYPMASIEWRKDGTEMLLPGDDPHISVQFRG
GPQKYEVSGWLQIQAVRPTDDGTYHCFARNKVGEVMATAKLTV
>BramKz2
CLDCDEALCPALSTPCPAGRVRGRCGCCWECARPEGWLCDLDP-RTAIFGPCGEGLTCVA
VQSQ-QQPGRAREARCQCTNRQVMCGSDRKTYRNSCHLRDAK--NSQG-QPGLALAHRGP
CKTAPVIVSTPRDILTLERNDVMFGCEVSSFPVVFVEWRKGGESGALPGDSTHITVQSRG
GPQRYEITSWLQIRTVQKEDAGLYTCYTRNQFGETSSSARLRV
>BramKz3
CQ-CRPELCPQ-PSACLAGLVRDSCGCCLECGNMEGQPCDLQG-GRAFHGRCGENLLCKV
DEES-LGHGEIAQSLCVCRTQQAVCGSNQKTYSNICAFKEAA--QASGVVKSLTVAGSGP
CQAGPEIKIPPRNQINLSGQDAIFLCEIVAYPMALVEWRKDGLNVSLPGDDPHISVQSRG
GPLKYELSSWLQIEGVTMQDAGTYHCIAHNRMGQAMAHAQLHV
>BramKz4
CGVCDPSLCPK-PAHCLAGTVLDDCGCCSECGNLEGQICDLDQ-TNHFYGKCGDHLECRL
EAEEGNGFVEVPEPQCVCQPQGSVCGSDGNTYSNICRFNEK---QAAR-TGNLSVRHEGP
CETAPVISLAPRDALNFTGNDIIFGCEVSAYPMPHLEWKKKGNHNFLPGDDAHISIQARG
GPQKYGVTGWLQIQGVKKSDEGIYICHTKNKYGTTYASAKLEV
>RbivKz1
CADCNPEECPA-PRGCLAGVVRDTCDCCFECANLEGQICDLDN-TNHFYGKCGHNLECQL
DMGD-LRHGEVPEPQCVCLSSTAVCGSDGRTHAQLCKFQEVA--NAHP-EVNLTVIHEGP
CESAPQILSAPYDIWNITGQDVIFGCEVFAYPMAFIEWRKDGTEMLLPGDDPHISVQFRG
GPQKYEVTGWLQIQAVRTTDEGTYHCFARNKFGEVVATASLTV
>RbivKz2
CPLCQEELCPPLPPSCLAGRVRGRCGCCWACAAGEGQPCDLPQ-GRHVYGRCGDGMECLA
PEGELAGSARLPAPSCVCSSRQPLCGTDRNTYRNSCHFREAA--GSGR-KQNLAVAHMGP
CNKAPVIVSPPQDIVTLEGHDIIFGCEVSSYPVAFLRWRKEGGSGFLPGDDSHIAIQARG
GPQRYAITGWLQIQEIQKQDEGLYTCYSRNEFGQASASARLWV
>RbivKz4
CGPCRTDLCPS-LSHCPAGTVLDECGCCAECGNVEGQICDLDA-STHFYGKCGDELECQV
QV------GDIPEPQCVCRSQHSICASDGHTYGNICRLQET---QARR-RADLKLSHMGP
CNAAPVISLPPKDTQNYTGNDIIFGCEVSAYPMPHLEWKKKGNSLFLPGDDAHISVQARG
GPQKHGVTGWLQIQGIKKSDEGIYICQTKNKYGMTSASATLKV
>BbomKz1
CTDCNPEECPV-PRGCLAGIVRDTCDCCFECANLEGQICDLDN-TNHFYGKCGDNLECQL
DMGD-LRHGEVPEPQCVCLSNTAVCASNGKTYPQLCKFQEVD--NAHP-EVNLTVVHEGP
CESAPQILSPPYDIWNITGKDAIFGCEVFAYPMASIEWRKEGADMLLPGDDPHISVQFRG
GPQKYEVTGWLQIQSVRVTDEGTYRCFAKNKIGEVLAGATLTV
>BbomKz4
CGNCDIHGCSK-SINCPAGTVLDDCGCCPECGNVEGQICDLDN-KNHFYGKCGENLECRL
DAND-NKFGEIPEPQCVCKYKESICGSDGKTYDNICQFNEI---YSRS-QENITLQHRGP
CAAAPFISIPPKDARNFTGNDIIFGCEVSAFPMPHLEWRKEGNNRYLPGDDAHISVQTRG
GPQRYGVTGWLQIEGIKKSDEGVYICVTKNKYGTTIASAKLKV
>CpicKz1
CLDCSPEECPT-PRGCLAGLVRDPCDCCWECANLEGQICDLDN-TNHFYGKCGDHLECKL
DTGD-LRKGEVPEPQCACLSSQTLCGSDGKTYTQICKFQEVF--HAHP-EANLTVAHEGP
CESEPQILSPPYDVWNVTGQDVIFGCEVFAYPMASIEWRKDGAEILLPGDDPHISVQFRG
GPQKYEVTGWLQIQGVRVTDEGTYRCFARNRVGEVAALASLTV
>CpicKz3
CQ-CVPQLCPR-ATACPAGLVRDHCGCCLECGNAEGQPCDLDG-SGTFYGRCGEHLECQL
DIQE-LGYGGIPKPQCVCRSQGAVCGSDHITYQNICKFQEAV--RERE-KWNLSITSDGP
CQAVPQIKHHPQDQVNMSGHDVIFMCEVFAYPMALVEWRKDEEEFALPGDDPHISIQSRG
GPLKYELSSWLQIEGVRKADGGTYFCIAHNKLGNATAKATLLV
>CpicKz4
CGKCNLELCSK-PTHCPAGTVLDQCGCCPECGNVEGQICDLDK-VNHFYGQCGENMECRL
DADE-TKFGEIPEPQCVCKSQESVCGPEGKTYVNICQFNEA---YSEK-RRNINIKHKGP
CESAPVISLPPQDAQNFTGNDIIFGCEVSAYPMPHLEWKKKGNKMFLPGDDAHISIQARG
GPKKYGVTGWLQIQGIKKSDEGIYICQTKNKYGTAYASARLKV
>GevgKz1
CSDCSPEECPM-PRGCLAGLVRDPCECCWECANLEGQICDLDN-TNHFYGKCGDHLECKL
DTGD-LRKGEVPEPQCACLSSQTLCGSDGKTYAQICKFQEVF--HAHP-EANLTVAHEGP
CESEPQILSPPYDVWNVTGQDVIFGCEVFAYPMASIEWRKDGTEILLPGDDPHISVQFRG
GPQKYEVTGWLQIQGIRVTDEGTYRCFARNRVGEVAALASLMV
>GevgKz3
CQ-CVPQLCPR-ATTCSAGLVCDHCGCCLECGNAEGQLCDLDG-SGTFYGRCGENLECQL
DIQE-IGYGGIPEPQCVCRSQAAVCGSDHITYQNICKFQEAV--RERE-GRNLSITSNRP
CLAVPQIKHHPQDQVNVSGHDVIFMCEVFAYPMALVEWRKDEEEFGLPGDDPHISIQSRG
GPLRYELSSCLQIEGVRKADGGTYFCIAHNKLGNATAKATLLV
>GevgKz4
CGKCNLELCSK-PTHCPAGTVLDQCGCCPECGNVEGQICDLDK-VNHFYGQCGENLECRL
DADE-TKFGEIPEPQCVCKSQESVCGPEGKTYANICQFKEA---YSEK-RRNINMKHKGP
CESAPVISLPPQDAQNFTGNDIIFGCEVSAYPMPHLEWKKKGNKMFLPGDDAHISIQARG
GPKKYGVTGWLQIQGIKKSDEGIYICHTKNKYGIAYASARLKV
>SpunKz1
CLSCRPEDCPS-PRGCLAGAVRDHCDCCWECANLEGQICDLDN-TNHFYGKCGDHLECRL
DAGD-LRHGEVPEPQCTCLSNQALCGSDGKTYAQICKFQEVL--NARP-VANLSVAHKGP
CESEPQIMSPPYDIWNVTGQDVIFGCEVFAYPMASIEWRKDGAEMLLPGDDPHISVQFRG
GPQKYEVTGWLQIQGVRVTDEGTYRCFAKNKVGEVTALASLTV
>SpunKz3
CQ-CIPQLCPR-VPVCPAGLVYDHCGCCQECGNIEGQPCDLDG-SGTFYGRCGENLECQL
DVRE-LSYGGIPEPQCVCTFHQAVCSSDHITYQNTCKFQEAA--TERQ-GQNLSIASNGP
CQAAPQIKHHPQDQVNTSGHNVIFMCEVFAYPMALVEWRKDDEENPLPGDDPHISVQSRG
GPLKYEVSSWLQLEGVTKADSGTYLCIAHNRLGNASTKATLLI
>SpunKz4
CGKCNLELCSK-PTNCRAGTVFDLCGCCSECGNAEGQICDLDQ-GNHFYGQCGNNLECRL
DADE-TQFGEIPEPQCVCKSQDSICGPEGKTFENICQFSEV---YAEK-RRNVSIKHKGP
CESAPVITLAPQDAQNFTGNDIIFGCEVSSYPMPHLEWKKKGNKMFLPGDDAHISIQARG
GPRKYGVTG-LQIQGIKKSDEGVYICQTKNKFGTTSASATLKV
>PsenKz1
CADCRADECPS-PRGCLAGVVLDHCDCCWECANLEGQICDLDN-TNHFYGKCGENLECRL
DLGD-LREGEVPEPQCTCTSNKAVCGSDGKTYPQICKFQEAA--NAHP-TNNLKVQHEGP
CEAAPHIVSPPYDIWNVTGEDVIFGCEVFAYPMASIEWRKDGNEMFLPGDDPHISVQFRG
GPQKYEVSGWLQIQGIRHGDEGTYHCYAKNRHGEVEATASLTV
>PsenKz2
CPKCQVELCRP-PVGCPAGLVRDHCGCCWECGNAEGQLCDLDA-SSNFYGRCGEDLECEI
QDED-LSAGEVPVPQCVCTNQEVICGTDGKTYANICKLREAKI-QQTK-RENLTISHKGP
CKTAPLISTPPRDIINVEGSDVIFGCEVSSYPMAFVEWRKEGQSIFLPADDSHMAVQARG
GPQRFEITGWLQIQKIRKEDEGIYTCFAKNKYGEVSASANLQI
>PsenKz3
CPPCQPELCPL-TPLCPAGWVLGRCGCCQECGNVEGQPCDLDP-RGAFYGRCGRHLRCQL
DTAD-LRHGDIPEPRCVCESQQVVCGSDGATYENICRMEERT-------QHSVTVTSSGP
CEAAPQIKLPPQNLVSVTGKDIIFHCEVFAFPMVTIEWWKDDHSESLPGDDPHISVQCRG
GPMHYELSSWLQIETLRKHDAGMYHCVASNKFGRVMASANLTV
>PsenKz4
CGPCRPDRCPPTPPSCPAGTVLDDCGCCEECANVEGQMCDPDG-SQKFYGRCGEGLECRR
KTPT-----QSAEPQCVCSSSHVVCGSNNRTYQNECQLREAI--HRDV-SGLLHLQRQGP
CATAPQISRPPRDLQMQAGGDVTFGCEVTAYPVAHLDWKRKGKETFLPGDDVNVSVQVRG
GPRRHGITSWLQIHSVKKSDEGVYICYTRNAYGESFASAELQV
>ArutKz1a
CADCQPDECPP-PRGCLSGVVIDHCDCCWECANLEGQICDLDN-TNHFYGKCGENLECRL
DLGD-LWEEEVPEPQCTCVSNKAVCGSDGKTYPQICKFQEAA--NAQP-RTNLTVSHEGP
CEAAPHIISPPYDIWNLTGRDVIFGCEVFAYPMASIEWRKDGTEMFLPGDDPHISVQFRG
GPQKYEVSGWLQIQRIRLTDEGTYHCYAKNRHGEVAAKASLTV
>ArutKz2a
CSECQPELCNS-PQRCPAGRVQDHCGCCWECSNAEGQLCDLDT-SSNFYGMCGKDLECEI
QDKD-LNSGEIPEPQCVCTRQEVLCGSDGKTYENICKFREGQF-QHRK-KEELTVAHKGP
CKTAPFIATPPRDIVNVEGSDVIFGCEVSSYPMAIVEWRKEGNGIFLPADDSHMAVQARG
GPQRFELTGWLQIQRVQKEDEGMYTCCAKNEFGEVSASARLQV
>ArutKz2b
CSECHPELCNS-PQRCPAGRVKDLCRCCWECGNAEGQLCDLDA-SSNFYGICGKDLVCEI
QDED-LNSGEIPEPQCVCTSQEVLCGSDGKTYENICKFRERMF-QHRQ-KEELTAAHQGP
CKTAPFIATPPRDIINVEGSDIIFGCEVSSYPMAIVEWRKEGNSIFLPADDSHMAVQARG
GPQRFELTGWLQIQRVRKEDQGMYTCYAKNQFGEASASARLQV
>ArutKz3a
CHPCTLELCPV-AVDCRAGLVLDRCGCCMECGNIEAQPCDLDS-TNSFYGLCGDNLECRM
DISV-LEHGEVPEPQCVCISQEAVCGSDGRTYENVCKFKEAA--LGQT-----SVVRTGP
CFTVPRIEHPPQDHVNVTGSDIIFLCEVFAFPMAVIEWRKDGDDSSLPGDDPHISVQSRG
GPMKYELSSWLQIERVTKEDAGTYRCVASNRLGWITASAVLAV
>ArutKz3b
CHPCTLELCPV-AVDCRAGLVLDRCGCCMECGNIEAQPCDLDS-TNSFYGLCGDNLECRM
DISV-LEHGEVPEPQCVCVSQEAVCGSDGRTYENVCKFKEAA--LGET-----SVVRTGP
CFTVPRIQHPPQDHVNVTGSDIIFLCEVFAFPMAVIEWRKDGDDSSLPGDDPHISVQSRG
GPMKYELSSWLQIERVTKEDAGTYRCVARNRLGWITASAVLAV
>ArutKz4a
CGDCRLDLCPAAPSSCPAGVVLDECGCCKECGNVEGQICDPDG-KQRFYGQCGEGLECVK
DS------SRTPEPQCMCLSGDTVCGSDGRTYKNECRLREA---SYGG-AANLSVKQQGP
CSTVPLISRAPRDLQNYTGNDIIFGCEVSAYPMAHLGWRKKGKETFLPGDDAHISVQVRG
GPQRYGITGWLQIQGVTKSDEGVYTCYTRNAYGEAYASASLQV
>ArutKz4b
CEECRLDLCPAAPSSCPAGVVLDECGCCKECGNVEGQICDPDG-KQRFYGRCGEGLECGN
DS------SRTPEPQCMCLSGETVCGSDGRTYKNECRLREA---SCGG-AANLSVKQQGP
CSTVPLISRAPRDLQNYTGNDIIFGCEVSAYPMAHLGWRKKGKETFLPGDDAHISVQVRG
GPQRYGITGWLQIQGVTKSDEGVYTCYTRNAYGEAYASASLQV
>PspaKz1a
CADCQPDECPP-PRGCLSGVVIDHCDCCWECANLEGQICDLDN-TNHFYGKCGENLECRL
DLGD-LWEGEVPEPQCTCVSNKAVCGSDGKTYPQICKFQEAA--NAHS-GANLTVSHEGP
CEAAPHIISPPYDIWNLTGRDVIFGCEVFAYPMASIEWRKDGTEMFLPGDDPHISVQFRG
GPQKYEMSGWLQIQRIRLTDEGTYHCYAKNRHGEVAAKASLTV
>PspaKz1b
CADCQPDECPP-PRGCLSGVVIDHCDCCWECANLEGQICDLDN-TNHFYGKCGKNLECRL
DLGD-LWEGEVPEPQCTCVSNKAVCGTDGKTYPQICKFQEAA--NAQP-HANLTVSHEGP
CEAAPHIISPPYDIWNVTGRDVIFGCEVFAYPMASIEWRKDGTEMFLPGDDPHISVQFRG
GPQKYEVSGWLQIQRIRLTDEGTYHCHAKNRHGEVAAKASLTV
>PspaKz2a
CSVCQPELCKS-PQHCPAGQVQDHCGCCWECGNAEGQFCDLDT-SRNFYGMCGKDLECEI
QDKD-LNSGEIPEPQCVCTRQEVLCGSDGKTYENICKFREGQF-QRRK-KEELTVAHKGP
CKTAPLITTPPRDIVNVEGRDVIFGCEVSSYPMATVEWRKEGNSFFLPADDSHMAVQARG
GPQRFELTGWLQIQRVQKEDEGMYTCYAKNEFGEVSATARLQV
>PspaKz2b
CSECHPELCNS-PQRCPAGRVKDLCRCCWECGNAEGQLCDLDA-SSNFYGICGKDLVCKT
QDED-LNSGEIPEPQCVCTSQEVLCGSDGKTYENICKFREGMF-QHRM-KEELTAAHQGP
CKTAPFIATPPRDIINVEGSDIIFGCEVSSYPMAIVEWRKEGNSIFLPADDSHMAVQARG
GPQRFELTGWLQIQRVQKEDQGVYTCHAKNKFGETSASARLQV
>PspaKz3a
CDPCALDLCPA-AVDCRAGLVLDRCGCCKECGNIEAQPCDLDS-TNSFYGLCGDNLECRM
NISV-LEHGEVPEPQCVCVSQEAVCGSDGRTYENVCKFTEAA--LGQT-----SVISTGP
CLTVPRIAHPPQDHVNVTGNDIIFLCEVFAFPMAMIEWRKDGDDSSLPGDDPHISVQSRG
GPMKYEVSSWLQIERIRKEDTGTYHCVAHNRLGSVTASAVLAV
>PspaKz3b
CHLCALDLCPV-AVDCRAGLVLDRCGCCKECGNIEAQPCDLDS-TNSFYDLGGDNLECRM
NISV-LEHGEVPEPQCVCVSQEAVCGSDGRTYENVCKFKEAA--LGQT-----SVISTGP
CLTVPRIEHPLQDHVNMTGNDIIFLCEVFAFPMAMIEWRKDGDDSSLPGDDPHISVQFRG
GPMKYEQSSWRQIERVRKEDTGTYHCVAHNRPALVTASAVLAV
>PspaKz4a
CGECRLDLCPAAPSNCPAGVVLDECGCCKECGNVEGQICDPDG-KQRFYGRCGEGLECGK
DS------SRTPEPQCMCLSRETVCGSDGRTYENECRLREA---SNGG-VANLSLKQRGP
CSTVPLISRAPRDLQNYTGNDIVFGCEVSAYPMAHVGWRKKGKETFLPGDDAHISVQVRG
GPQRYGITGWLQIQGVKKSDEGVYTCYTRNAYGEAYASASLRV
>LocuKz1
CADCRPEECPP-PRGCLAGVVMDHCDCCWECANLEGQICDLDN-TNHFYGKCGENLECRL
DMGD-LREGEVPEPQCMCISNKAVCGSDGKTYPEICKFQEVA--NARP-DAKLNISHEGP
CEAAPHIISPPYDIWNVTGEDVIFGCEVFAYPMASIEWRKDGTEMFLPGDDPHISVQFRG
GPQKYEVSGWLQIQRVRLTDEGTYHCYARNRHGEVTATATLTV
>LocuKz2
CAACRPELCLL-PPRCPAGRVRDRCGCCWECGNGQGQLCDLSP-SSHFYGRCGEGLACRI
PEED-MKSGEIPEPRCVCSSQEVICGSDRKTYGDICQFRGAQY-RSRE-TQVLTVVHSGP
CRAEPFITTSPRDIINMEGSDVIFGCEVSSYPTALIEWRKEGKSIVLPADDSHIAVQARG
GPQRFELTGWLQIQNIKKEDGGVYTCFAKNEFGEASASAELKV
>LocuKz3
CAGCSPELCAE-AVGCRAGLVPDRCGCCLECGNSEGQPCDLDR-TSGFYGLCGPDLKCTL
DTSD-LSRGEVPEPLCACKSQEALCGSDGKTYENICKFREAE--LS---SQALRFNSSGP
CQTVPDIKRPPANLVTATGDSAIFPCEVFAFPMALSEWRRDGDDVILPGDDPRISVQSRG
GPLRYETSSWLQIEGVTLGDAGTYRCIAHNGLGSVSASADLTV


#### S3 Fig ################################################

# Adra1-Family_MAFFT-LINSI-Alignment
>Bflo-Amphioxus_Adra1
------------------------------M-----DGLPLD----NFTFDDNGTF----
----------NVTEVEDQSQVLGLRMSLTASVLVGTVLSCICLLTIAGNILVVLAVCLER
SLRTNIGYFYINLAIADLLLGCLVLPFSAARELLNYWPFGEALCELWAAVDVLCCTASIF
SLCSISLDRYIGVTRPLHHNMIVTKRRVVVILVAVWAISAAISVGPLFGWKHPKSYQNSQ
CNINGSPSYIIFSVVGSFYVPAFIVLYVYRQVYRAAVRETSKLMITLKAQEDRNPASAES
VRIHRGKTVTAESRQSPPRLSPNSSKPRMVKEALGSVKNRIEKFTKEKKAAKTVGIIVGV
FLVCWLPFFIMYPIDSMI--VKVPELLITMAFWLGYCNSFLNPIIYACSNGHFRRAFRRV
LLCGKRQSRFPTMRSEDYT---LSSRSSCRR----------------------VHSNYSS
QGSSKR-----------------QQLKIQ-------------------------------
-----------------------------------------LQELTV-------------
--------------S
>Amex-Axolotl-Adra1a
MNALIHNLNSTPAASAKPPLYKIKPESVTRMT----MVLLLE----NRTLQ---------
----------IPPDCINCTQTAG-GINLSRAIAVGIILGGFIFFGVLGNILVILSVACHR
HLQTVTHYFIVNLAVADLLLTSTVLPFSATFEILGYWVFGRIFCNIWAAVDVLCCTASIM
SLCAISIDRYIGVSYPLRYPTIMTDKRGIIVLLCIWALSLVISIGPLFGWKEPAPEDETI
CKITEEPGYAIFSAFGSFYIPLTIILVMYCRVYIVAKRESKNLALGMKTDKSDS--EEVT
LRIHRKYTSETCDS---------TSSSKN----KTHFSVRLLKFSREKKAAKTLGIVVGC
FILCWLPFFLVMPIGSIFPAIKPSETVFKIVFWLGYFNSCINPIIYPCSSQEFKKAFQNI
LRAQCSQRKQACSKYSSG--FNAHSSAHHRPAGHRDMVRIPV-----GSGET-FYRISKS
DGVC--------------------------EWKFF--LPSASTKHAISKDRPNGGAAR--
----VRSKTFLQTC--CCIGLASSHSQ-GGHHMPSLK----IHTISLSENGEA-------
--------------V
>Amex-Axolotl-Adra1b
-----------------------------K------MHPSPA---ENSSNTASLVDHATS
TPGALE----NSSHLPGDNQTLP-ALQLTRATTVGLILGAFIVFAIVGNILVILSVVCHR
HLRTATNYFIVNLAMADLLLSCTVLPFSAGLDVIGYWFLGRDFCNIWAAVDVLCCTASIL
SLCVISIDRYIGVKYSLQYPTIVTRRRAVLALLGVWVLSTVISIGPLLGWKEKDPPDERE
CRINQEPSYAIISSLGSFYIPLCVLLVMYCRVYVVAKRTTKNLEAGVMRECSDS--VELT
LRIHHRSLQGDSFS---------GSRSRG-QAPRSSLSLRLLKFSREKKAAKTLGIVVGM
FVLCWLPFFIILPLGSISPQLKPPETLFKIIFWLGYFNSCLNPIIYPCFSKEFKRAFIRI
LRCQCQRRRRPG--AQAGRHWQRASWERSHRDSLEDCGSWRN-----GSQRT-LGSPASS
PSYLSRVTQ-----------PRADGVTPQNHWNHASSLHSPHLAGHRQGHTANIFTFQ--
----LSPEHNGYR-----------TKGQHSDPIRGMN-----------------------
--------------C
>Amex-Axolotl-Adra1d
------------------------------MTFPDFANASLN---GNHTDTNWSSQA---
----------GNGSETSGAPWNL-TLD-SKAIGVGVFLAVFILFAIVGNILVILSVACNR
HLQTVTNYFIVNLAMADLLLSTTVLPFSATMEVLNVWAFGRIFCNVWAAVDVLCCTASIM
SLCIISIDRYIGVKHSLRYPTIMTERRAGVILVLLWAASMVISIGPLLGWKEPPPADESE
CSITQEPGYALFSSLCSFYLPLLVILVMYFRIYVVARRTTRSLEAGVKRERNKS--MEVV
LRIHCRSSVMEEPP-----LAAAGSRAKG-HTFRSSLSVRLLKFSREKKAAKTLAIVVGV
FILCWFPFFFVLPLGSFFPSLKPSHNVFKVIFWLGYFNSCFNPIIYPCSSKEFKRAFIRL
LKCQCHRRRRPLWRVYDHQ-WR-TSMNSSGRDCNGE--PRLT-----SSNSSFIFNPSHH
ERASKR-----------------RTLNLK-GWRMFTSFHKPSS---QLKEKMNNISNK--
----IRSGSSKGC----------------ACAAQKTE----VESVSMAISNDFAEHMDYQ
MCDLTEHCGLRETDI
>Rbiv-Caecilian-Adra1a
------------------------------------MVLLLE----NKTAQ---------
----------VPFDCPNCTHSTV-TINVSKAIAVGVILGGFIIFGVLGNILVILSVACHR
HLQTVTHYFVANLAVADLLLTSMVLPFSATFEILGYWVFGRIICNIWAAVDVLCCTASIM
SLCAISIDRYIGVSYPLRYPAIMTEKRGLLALLCIWALSLVISIGPLFGWKEPAPEDETV
CKITEEPGYAIFSAVGSFYLPLTIILIMYCRVYIVAKRESKGLTAGMKTEKSDS--EKVT
LRIHRRNTPETNSP---------SPTSKS----KTNFSVRLLKFSREKKAAKTLGIVVGC
FILCWLPFFLVLPIGSIFPAIKPSDTVFKIAFWLGYFNSCINPIIYPCSSQEFKRAFQNV
LKAQCPQRKQYSKKHSSG--YSLTSPASHSLEEHRAMVRIPV-----GSGET-FYKISKS
DGVC--------------------------EWKYFSSVSSASMKSSAPKERSNCASAK--
----VRSKTFLRAC--CCVGSSSSSTQ-AKCNVPTIK----IHTISLSEDGEA-------
--------------V
>Rbiv-Caecilian-Adra1b
------------------------------------MNPAPG---ENSSSPGFLETLLLA
NRSAGG----KGSDQSAGNATWQ-PPDLPRAVAVGVVLGAFILFAIVGNILVILSVACHR
HLRTPTNYFIVNLAIADLLLSFTVLPFSASREIVNHWVLGRVFCDVWAAMDVLCCTASIL
SLCAISVDRYIGVRYSLQYPTIVTRKKALLALLGVWVLSTVISVGPLLGWKEPAPQDERV
CRITEEPYYALFSSLGSFYIPLIVLLVMYCRVYVVAKRTTKNLEAGEMKEGSDS--QELT
LRIHYRHIHEDSFR---------GSKTRG-HHPRGSLSLKLLKFSREKKAAKTLGIVVGF
FVLCWLPFFITLPLGSLFSVMKPSPMLSKIIFWLGYFNSCINPIIYPCSSKEFKRAFIRI
LKCQCHRRKQPGWWAYHCRSWNHVSFDHSRKDSLDDSASYLN-----GSQRT-LASATHS
PSYLSKITQ-----------PKVEMGTFQ-YWEHSDSMKSPHPPLQGQKDTCNLCHFQ--
----ILSEHNGHR------------TDHQTSDREDYG----AKYDTLDHQTQVRRDTGC-
----------RTSKF
>Rbiv-Caecilian-Adra1c
------------------------------ME----MHSSFS----NWSNLP--------
----------ELNCSANFNSTQM-IPNTKRAIILSMTLGAFILFAIMGNILVILSVACHK
HLRIVTNYFIINLAVADLLLSTTVLPFSASLEVLGYWDFGRVFCNIWAAIDVLCCTASIL
SLCAISVDRYLGVSYPLRYPLIMTKKRGFGTLAGLWVLSLVISIGPLLGWKEPDPEDDKV
CKITEEPGYALFSALGSFYLPLLIILIMYFQVYLAARKETKSLQAGVKTERFSSNEEEVT
LRIHRKISILHSPS------GKSITRSKS-KSMKNSFSIRILKFSKEKKAAKTLGIVVGV
FVLCWLPFFVVLPLGSFFPEYKPPENLFKIIFWLGYLNSCINPLIYPCFSQEFKRAFKRI
LKGQFTTKKRKYHTRHYFY-SSRSKQTAKKHENEQLEQKVRLN----SGRS--IYRPSHP
DES---------------------------EWKLITSLKNVQTFNRTT----SHISYN--
RDYVYTHGSKLQTN--HLADEKLTSSSTYANSHTRSK----IQVFTFSNHCKTIE-----
--------------M
>Rbiv-Caecilian-Adra1d
------------------------------MTFPDAVNVSFS---WNHTEGGRPSPA---
----AN----GSESNATGTYMAI-TLD-LQAIGLGVFLAVFILCAIVGNILVILSVACNK
HLQTVTNYFIINLAIADLLLSTTVLPFSATLEVLGFWAFGRIFCNIWAAVDVLCCTASIM
SLCVISIDRYIGVKYSLKYPTIMTEKKAVVILILLWLSSMVISIGPLLGWKEPPPLDESI
CSITEEPGYALFSSLFSFYLPLMVILVMYFRVYIVARKTTKNLEAGVKKERNKS--MEVV
LRIHCRSALEESNS---------TSRNKG-HNFRSSLSVRLLKFSREKKAAKTLAIVVGV
FILCWLPFFFILPLGSFFPSLKPSEMVFKVIFWLGYFNSCVNPIIYPCSSKEFKRAFIRL
LKCQCRRRRRPLWRVYDHQ-WR-TSMTSSGQGSDGELKPQLA-----AINNSFIFNPTYQ
ERTSKR-----------------KMLTFK-GWKMFTPFQRPSS---QLKEKMNNLSNK--
----IRNGSTKSS----------------ISATHKTE----VESVSMGISNDFAEHIEYQ
MYDLTDCYGLRETDI
>Pann-Lungfish-Adra1a
------------------------------------MVLLFD----NQTPE---------
----------VSADCFNCTRTTE-PVNITKIIALGAVLGIFMIFGVLGNVLVILSVICHR
HLQSVTHYFIVNLAIADLLLSSTVLPFSATFEILGYWVFGRIFCNIWAALDVLCCTASIM
SLCVISVDRYIGVSYPLRYPTIMTERRGLWTLLGLWALSLVISIGPLFGWKEPAPEDETI
CKITEEPGYALFSAFGSFYIPLTIILFMYCRVYVVAKRETKDLSSGLKTEKSDS--EEVT
LRIHRKNTPEESGS---------TPNSKN----KTIFSIRLLKFSREKKAAKTLGIVVGC
FILCWLPFFLVLPIGSIFPAIKPSDTVFKITFWLGYFNSCINPIIYPCSSHEFKKAFQNI
LKVQCTHRKHPPSKHSSS--HSFSTSPSQGPEEQKDIVYVPA-----GAGNS-FYRICRP
DGVC--------------------------EWKLVSSAHTVPIKRVIPKGKSNCLSAK--
----VTSKTLLRAC--CCISPAGNHHE--KPPVPTIK----IHTLSLSDSGDA-------
--------------V
>Pann-Lungfish-Adra1b
------------------------------MIFKMDTGFNGD----QSVTNDYSAFSHLL
HSDVAT----NISNQTSKNETLS-ELDPARAITLGLVLGIFIVFAIAGNIVVILSVACNR
HLRTPTNYFIINLAIADLLLSFTVVPFSATFEIEGYWVFGRIFCDIWAAMDVLCCTASIM
SLCAISIDRYIGVKYSLQYPALVTKRKAVLALLVVWVLSIVISIGPLLGWKEPAPPDEKE
CRITEEPFYALFSSLGSFYIPLTVVLVMYCRVYFVAKRTTKNLQAGVMRERTRT--KELT
LRIHYRGSQEETEG--------HGSKSRG-HPLRTALSVKLLKFSRQKKAAKTLGIVVGM
FILCWLPFFIALPIGSLFSYLRPPETVFKFVFWLGYFNSCMNPIIYPCSSKEFKRAFTRI
LKCQYHQRRHHRWRVNRNKNWNRGSLDNSRKDSMEDS-DFIN-----SSQKT-IPSAAPS
PSCTKKKI------------PNLEVYNSD-NFKPQSPFQGEPLDTVQSQEILQKCAFH--
----FVDMYTVQA------------DDKPDSSTQESR----TKPGAMNGGIHVTEPTN--
--------------F
>Pann-Lungfish-Adra1c
------------------------------------MISSWD----NKTELP--------
----------VWNSSRAVNHTHG-SASPRRAICISLTLGAFILFAIMGNILVILSVACHK
HLRIVTNYFIVNLAVADLLLSATVLPFSATLEVLGYWIFGRVFCNIWAAVDVLCCTASIL
SLCVISVDRYLGVSYPLRYPMIMTKKRGLHTLAGVWALSMVISIGPLLGWKEPEPEDDKV
CKITEEPGYALFSALGSFYLPLAVILAMYFRVYLAARRETRSLYSGVKKDKSISKQEAVT
LRIHRKSSVKDSPL------EKSISRSKS-KIMKNSFSIRLLKFSKEKKAAKTLGIVVGV
FVLCWLPFFIVLPLGSFFPQYKPPEYIFKVIFWLGYFNSCINPLIYPCFNQEFKRAFKHI
LKGRFRRKRKQAFSQHQFTYRSCNKGIRTNLENDQEIEHIQLT----SNPSHMIYEPCKQ
DSS---------------------------EWRFISALQNVHTFNRTTEMTASSISYN--
GDYLYIRGTDVQSD--CLIKEEMLTSPRYEKNCLRSQ----VHIFTFTNHLNTLE-----
--------------M
>Pann-Lungfish-Adra1d
M---------------------------FKMLFSHFINDSFC---GNKTEQNLSQTL---
---LTS----RSENDTNSTNLKF-ALD-AQSIGVGTFLAVLILFAIMGNILVILSVACNR
HLQTVTNYFITNLAIADLLLSTTVLPFSASLEVLNVWVFGRIFCNIWAAVDVLCCTASIL
SLCIISIDRYIGVKYSLKYPTIMTEKKAVIILIVIWLSSMIISIGPLLGWKEPPPLDEGI
CSITEEPGYALFSSLFSFYLPMMVILVMYFRIYIVARRTTKNLEAGVMTERNKS--MEVV
LRVHCRSVLEEVSA---------SSRTKG-HHFRSSLSVRLLKFSREKKAAKTLAIVVGV
FIVCWFPFFLVLPLGSFFPSLKPTGLLFKVIFWLGYFNSCVNPIIYPCSSKEFKRAFIRL
LRCQCQRRRRPLWRVYDHQ-WR-TSFNSSSRESDGDIKPRFA-----AFSSSSIYNSSAS
EQPIKR-----------------KAFSLG-GLHLFSPFQRSSS---QIKKKMNNLSIK--
----IRNGSNKSN----------------VSNHNKQE----IESVAMAICKDFTEHTNHE
SYDVSGCYGLKETDI
>Mmut-Turtle-Adra1a
------------------------------------MVFLPG------------------
----------NSSDCSNCTQTVG-IVNNFKAILLGVILGGLIIFGVLGNILVILSVACHR
HLQSVTHYYIINLAVADFLLTSTVLPFSAIFEILGYWVFGRIFCNIWAAVDVLCCTASIM
SLCIISIDRYIGVSYPLRYPAIVTEKRGLLALLSVWALSLVISIGPLFGWKEPAPEDETI
CQITEEPGYVLFSAFGSFYLPLIIILVMYCRVYVVAKRESKGLTSGLKTEKSHS--EEVT
LRIHRKNTSVQSRS---------TSCTKN----KTHFSVRLLKFSREKKAAKTLGIVVGC
FILCWLPFFIVMPIGVFFPALKPSETVFKITFWLGYLNSCINPIIYPCSSQEFKKAFQNV
LRAQCFTRKKAANKHSLS--FNLNQPASPSMDGAKDVVRIPV-----GSGET-FYRISKS
NGVC--------------------------EWKIFSTMQSMSTKSAISKDKSSCTRAK--
----VKSKGFLRTC--CCTGTSRSVAR-ENRKVPTIK----IHTISLSENGED-------
--------------V
>Mmut-Turtle-Adra1b
------------------------------MIFKMNTYLDDN---YNSSLPGYLDYSVLS
NGSLTE----NNSNQSASNLNLP-ALDITRAIIVGLVLGAFILFTIVGNILVILSVACNR
HLRIPTNYFIINLAIADLLLSFTVLPFSATLEILGYWALGRIFCDIWAAVDVMCCTASIL
SLCAISIDRYIGVSYSLQYPTLVTRRKAILALLSVWVLSTVISIGPLLGWKEPAPKDDKE
CRITEEPFYALFSSLGSFYIPLIVILVMYCRVYIVAKRTTKNLEAGVMKEMCDS--KELT
LRIHSRNIHEDTFN---------SSKSKG-HHPRNSIAFKLFKFSREKKAAKTLGIVVGM
FILCWLPFFIALPLGSMFPALKPPEAIFKIIFWLGYFNSCLNPIIYPCSSKEFKRAFIRI
LKCQCHRRRRLGWWAYNYRNWNQGSFERSRKDSLEDSRSFLS-----GSQRT-LSSATPS
PSYLSKVTH-----------PHMEMYTFQ-EWKSSSSFLSPLQEGSRRKDSCHLFTFK--
----LPTEHNGHI-----------AAGSQASSNGGCK----TICDTLNSTADCRMAVE--
-----------MSEF
>Mmut-Turtle-Adra1d
------------------------------MTFPGLINASLH---GNRTGQGSANRS---
---WGEWGLPGEDAETNGTSLPL-ALD-RQAVGVGVFLAFFILSAIVGNILVILSVACNR
HLQTVTNYFIVNLAIADLLLSTTVLPFSATLEVLGSWAFGRIFCDIWAAVDVLCCSASIM
SLCIISVDRYIGVKYSLKYPTIMTERKAVVILGVVWLSSMVISIGPLLGWKEPPPPDESI
CSITEEPGYALFSSLFSFYLPLMVILVMYFRIYVVARRTTKSLEAGVKKERGKS--MEVV
LRIHCRSVLEDSLP---------SARGKG-HNFRSSLSVRLLKFSREKKAAKTLAIVVGV
FILCWFPFFFVLPFGSFFPSLKPSDMVFKIIFWLGYFNSCVNPIIYPCSSKEFKRAFIRL
LKCQCRRRRRPIWRVYDNH-WRAASMSSSGRDSDMDMGPRIA-----TLNSSFILNSTPQ
ERTPKR-----------------RTLSFK-GWKMVTAFQKPSST--QLKEKMNSLSNK--
----IR-GSSKGG----------------VTAAYKME----VESVSIGIPDDFMEAIDYQ
MYDLPDCCGLRETDI
>Psen-Bichir-Adra1a
------------------------------------MVLVVE----NVTPG---------
----------LLPNCSNCTRTAAQGVDITKAVVVGLILGIVIVFGILGNILVIVSVASHR
HLQTVTHYFIVNLAVADLLLTTTVLPFSATFEILGYWVFGRIFCNIWAAVDVLCCTASIM
SLCMISVDRYVGVSYPLRYPSIMTEKRGLLMLVGLWALSITISIGPLFGWKEPAPDDETI
CKITEEPGYAIFSAFGSFYVPMTIILIMYCRVYVVAKRATRDLKLGMKIEKSNS--EAVT
LRIHRKNVVPS------------DETLRS----RTPFSIHLHKFSREKKAAKTLGIVVGC
FILCWLPFFLVLPIGSIFPAYKPSETVFKITFWLGYFNSCINPIIYRCSSQEFKKAFQNV
LRAQCSQSRAGSMPKPSSLGWGHGRFGVSGSDAHSPVTPV-------------YCQVERD
RSGC--------------------------EWKVVHGVLTSSGEHPTNRATA---SAH--
----TRSKTLLREC--CCVVTENTHPP----QVPVIK----VHTMSLCENGEA-------
--------------V
>Psen-Bichir-Adra1b
------------------------------MCLDSNGALDLG---CNESFARLV----PL
YQELAS----NTSNGTSEQEPLP-SLDITRAATVGLILGAFILFAIVGNILVILSVACNR
HLQTPTNYFIINLAIADLLLSTTVLPVSATREIIDYWVFGRIFCDIWAAVDVLCCTASIM
SLCVISIDRYIGVRYSLQYPSIVTGKKALLALLGVWILSMVISIGPLLGWKEPAPADETE
CNITEEPFYALFSSLGSFYIPLIVIIAMYCRVYIVAKRTTRNLEAGVMKERSDS--KEFT
LRIHYKATQDDLGG---------VNKCRG-HHARSSLSVKLLKFSREKKAAKTLGIVVGM
FILCWLPFFIVLPLGSFFTQLRAPPTIFKVIFWLGYFNSCLNPIIYPCSSKEFKRAFLRI
LKCQCRRKKRPGWKAYSYRSWNISSSENSRKDSMDDSSIYLN-----GSQRT-LSSANPS
PSYMNKSLQ-----------QSLELNAMP-DFRAFHIGQAEG--SHKQYR-----SLR--
----VVSEYNGFV-----------MSRRPSEDLPRIREVDDALPNGL-------------
--FLSPC----VGRN
>Psen-Bichir-Adra1c
------------------------------------MVSQCN----NQTATSF-------
---RTE----VSKNLSAGSAEVP-VDTERRTIFLSIILGAFIFFAVIGNILVVLSVACHR
HLRVVTNYFIMNLAVADLLLSTTVLPFSASLEVSGYWLFGRVFCTVWAAVDVLCCTASIL
SLCVISVDRYIGVSYPLRYPLIMTKKRGLVTLVGVWALAMVISIGPLLGWKEPDPEDDSV
CKITEEPGYALFSALGSFYVPLIVILAMYFRVYLAARKETRSLYSGFKRETLGSADEEVT
LRIHRKVSARTS------------SSEKR-KSLRSAFSFRIHKFSKEKKAAKTLGIVVGV
FILCWLPFFVVLPLGSFFPQYKPPEDLFKVIFWLGYFNSCINPIIYPCFSQEFKRAFKRI
LRGQCRRRRKE--REHHFTYRSSVKTAICTLDCEPLKGNFRFR----SIPGSNEPRSYSP
DDT---------------------------DWKFSSSLQDLHSLSR--------------
------------------------------------------------------------
---------------
>Psen-Bichir-Adra1d
------------------------------MTFSDLINKSFN---GNFSRVTATQLP---
---FDQ----PLANCSSNNSTKL-ILN-SQAIGVGIFLAVFILFAIVGNILVILSVVCNR
HLQTVTNYFIINLAIADLLLSTIVLPFSASLEVLGFWVFGRIFCNIWAAVDVLCCTASIM
SLCVISIDRYIGVKYSLKYPTIMTERKAVVILIVVWVSSMVISIGPLLGWKEPPPLDESI
CRITEEPGYALFSSLFSFYLPLMVILAMYFRIYIVARRTTKSLEAGVKKERNKS--IEVV
LRIHCRSVLEEAAA--------NSSKSKC-HPFRSSLSVRLLKFSREKKAAKTLAIVVGV
FILCWLPFFFVLPLGSFFPALKPSETVFKVIFWLGYFNSCINPIIYPCSSKEFKRAFIRL
LKCQCQRRRRPLWRFYEQK-WR-TSTNSSGRGSYVDTKPRFHHREYFSPNNSLVYS----
--SNKE-----------------QTLSFH-GWKLFPPFQKSSF---QLKEKMNNLSKK--
----IKNGPAKSR----------------VPTISKVE----IESVSMGIYTDFNDQQDYQ
IYDIADCYGLKETDI
>Arad-Skate-Adra1a
------------------------------------MGPLSE----NKSWV---------
----------VIVNCTSCGH----SVNPFRAVPLGAVLGSFILFAILGNILVVLSVALHR
NLQTVTNYFIINLAIADLLLSCSVLPFSATLEILGYWAFGRVFCNMWAAMDVLCSTASIL
SLCVISIDRYIGVSYPLRHPTIMTEKRALLTLVAVWSLALVISVGPLFGWKELPPDDEAI
CMITEEPGYVLFSAFGSFYAPLTVILVMYFRVYIVAKRETKSLYAGTKRERLRA--DQVT
LRIHRKDNQAESSP----RLSEHGSKNKG-IQLKSHFSILLLKFSREKKAAKTLGIVVGG
FILCWLPFFVVLPIGSFFPAYKPPETVFKITFWLGYFNSCINPIIYHSSHQEFKKAFQNI
LKGQFRQRNRSSIQQSLGG----SSASGHVKEGGKELRRLSL-----GARET-FYRVSDS
EGVC--------------------------QWKLFSEQGTKS------EHNSNCRPSD--
----RRGNSIFCPC--CPVS---------KPGAPSLK----LHTNSIGDYGDP-------
--------------V
>Arad-Skate-Adra1b
------------------------------MIFNMNLAQPGGGLGGNRSSLAPLSYE---
-GNLTA----NVSNGTFQNCSVP-PLNATRGAVLGLVLGLFMLFALVGNILVILSVAFNR
HLQTTTNYFIINLAIADLLLSTTVLPFSVTLEIVGHWIFGRIFCDIWAALDVLCCTASIM
SLCAISIDRYIGVRYSLRYPSIVTEKKAVSVIVAVWALSIVISIGPLLGWKQPAPPDEKD
CQITLEAGYALFSSLGSFYIPLTVILVMYVRVYIVAKRTTKNLEAGVMKETSDS--RELT
LRIHCRNIQDEAL----------ASRSKG-PHLRSSLSVRLLKFSREKKAAKTLGIVMGM
FMLCWLPFFIALPLGSFFPSLKPTETVFKVVFWLGYSNSCVNPIIYSCSSKEFKRAFIRI
LKCQCTRRKRPAWRVYNYN-WRMNSLDQQRKDSV-DGGSFIF-----GDNDR-RPSLCQG
HTLVDKNKQ-----------QNIEMCSLR-GWRLISSQRRSSLQSNGPNKKYEFPGRTIN
GEYGICNSSTIPTKKTTAFGHFAPNSEGFQKSVPNKK----THHVP--------------
-----------ETNI
>Arad-Skate-Adra1d
------------------------------MTFAEFTNESLD---GNCSNASALSYA---
---VFP----NDSITANRSGHSD-GLDVSQAVALGVILGAFILFAIVGNIMVILSVACNR
HLQTVTNYFIINLAIADLLLSTIILPFSASLEIFGYWAFGRIFCDVWAAVDVLCCTASIM
SLCVISIDRYIGVRYSLRYPTIMTEVKAVWILIVLWVTSIVVSVGPLLGWKEPAPDDDTM
CNITEEPGYALFSSLFSFYLPLMVILVMYFRIYVVARRTTKSLEAGVKRERSKT--MEVV
LRIHCRSVLDDSHS---------NFKNKG-HHLRSSLSMRLLKFSREKKAAQTLGIVVGV
FTLCWLPFFTILPLGAFFPSIKPPDVVFKVIFWLGYFNSCINPIIYPCFSKEFKRAFTRL
LKCQCRRRRHPPWRLHSQRDWQ-ASINSSERGFNEDAMSRSV-----MSQETLSINSSSK
LSRGRWGSSERGGVGVGVGGEANQALSHH-SWRLFPSLSNSPF---QLREKMNNLSNK--
----FRVGQHQPC----------------APAQPKVEGTS-VESISIGLCQEFKEQAAYQ
IYDVTDSFGLKETDI
>Pspa-Paddlefish-Adra1aa
------------------------------------MVLLLE----TAPPG---------
----------ILSNCSNCTQTAGAGVDLTKALTLGLILGVFIMFGILGNILVILSVVCHR
HLQTVTHYFIVNLAVADLLLSSVVLPFSATFEILGRWVFGRIFCNIWAAVDVLCSTASIM
SLCVISVDRYVGVSYPLRYPTIMTERRGLLVLLGLWALSITISIGPLFGWKEPEPEDESV
CKITEEPGYAIFSAFGSFYVPLIVILVMYCRVYVVAKRETRVLWSGVKTERAGCAVEEVT
LRIHRGNTVTPPS----------DEALKS----RTHFSIRLLKFSHQKKAAKTLGIVMGC
FILCWLPFFIVLPIGSIFPAYRPSETVFKITFWLGYFNSCINPIIYPCSSQEFKKAFQNV
LNGGPGPKTPPL----------------GLPEGHRDSRPV-------------SCQLSQG
GGSA--------------------------EWKGFPGLGLGD------RSCCGATAAC--
----VHSKSLLQAC--CCVATETTPPPLRLSPLPVIK----VHKLSLCENGEA-------
--------------V
>Pspa-Paddlefish-Adra1ab
------------------------------------MVLLLE----TAPPG---------
----------ILSNCSNCTQTAGTGVDLTKALTLGLILGVFVMFGILGNILVILSVVCHR
HLQTVTHYFIVNLAVADLLLSSVVLPFSATFEILGRWVFGRIFCNIWAAVDVLCSTASIM
SLCVISVDRYVGVSYPLRYPTIMTERRGLLVLLGLWALSITISIGPLFGWKEPEPEDESV
CKITEEPGYAIFSAFGSFYVPLTIILVMYCRVYVVAKRETRVLWSGVKTERAGCAVEEVT
LRIHRGNTVTPPS----------DEALKS----RTHFSIRLLKFSRQKKAAKTLGIVVGC
FILCWLPFFIVLPIGSIFPAYRPSDTVFKITFWLGYFNSCINPIIYPCSSQEFKKAFQNV
LNWGPGPKTPPL----------------GLPEGNRDSRPV-------------SCQLSQG
GGST--------------------------EWKGFPGLGLGD------RSCCGATAAR--
----VHSKSLLQAC--CCVATETTPPPLRPSSLPVIK----VHKLSLCENGEA-------
--------------V
>Pspa-Paddlefish-Adra1ba
------------------------------MNLDIDDAAGLG---SNTSSPQL-------
-GVLVS----NISNGTSKNQTLP-SLDITRATTLGLVLGAFIVFAIVGNILVILSVVCNR
HLRTPTNYFIINLAIADLLLSTTVLPVSATLEIVGYWVFGRILCDIWAALDVLCCTASIM
SLCAISIDRYIGVRYSLQYPTIVTEKRAILALLGVWVLAMVISIGPLLGWKEPAPQDEKV
CSITEEPFYALFSSLGSFYIPLIVILAMYFRVYIVAKRTTKNLEAGVMKERLDS--KEFT
LRIHYRGTQEDCTG---------VSKPRG-HHTRSSLSVKLLKFSRQKKAAKTLGIVVGM
FILCWLPFFLALPIGSFFTDLRLPDTVFKVIFWLGYFNSCLNPIIYPCSSKEFKRAFLRI
LKCQCRRRRRPGWQAYNYRNWKINLSDNSRKDSMEDSSIFLN-----GSQRT-LSSANPS
PSYLNKGGP-----------QTLE--------RAFSSFPHSP--SDNHHQRLECYSFR--
----IVSEHNENASF--------VGLSKGTVRLPSIADSCEIGSNRLNGNADLEGADMS-
-----------ETIM
>Pspa-Paddlefish-Adra1bb
------------------------------MNLDIDAAAGLG---SNTSSPQLM----LY
DGELVS----NISNGTSRNQTLP-SLDITRATTLGLVLGAFIVFAIVGNILVILSVVCNR
QLRTPTNYFIINLAIADLLLSTTVLPVSATLEIVDYWAFGRILCDIWAALDVLCCTASIM
SLCAISIDRYIGVRFSLQYPTIVTEKRAILALLGVWVLAMVISIGPLLGWKEPAPQDEKV
CSITEEPFYALFSSLGSFYIPLIVILAMYFRVYIVAKRTTKNLEAGVMKERLDS--KELT
LRIHCRGTQEDCTG---------VSKGRG-HHTRSSLSVKLLKFSRQKKAAKTLGIVVGM
FILCWLPFFLALPIGSFFTELRPPDTVFKVIFWLGYFNSCLNPIIYPCSSKEFKRAFLRI
LKCQCRRRSRSGWEAYSYRNWKINMSDNSRKNSMEDSSMFLN-----GSQRT-LSSANPS
PSYLNKGGP-----------QILELGTFQ-DWRAFSSFPHSP--SDKHHQRVECYSFR--
----IVNEHNGNASF--------VRSSKATVSLPAIADSCEISSTRLHGNADLKGTDTS-
-----------ETIM
>Pspa-Paddlefish-Adra1ca
------------------------------------MSSFCD----NQTIT---------
-----D----ISENLTNENPRAD-TTNTQRAVILSLTLGAFILFAVIGNILVIFSVVCHR
HLRIVTNYFIINLAVADLLLSTTVLPFSATLEVLGYWVFGRVFCNIWAAVDVLCCTASIL
SLCVISVDRYIGVSYPLRYPTMMTKKRGLVTLAAVWVLAMVISIGPLLGWKEPDPKDDNV
CKITEEPGYAIFSALGSFYAPLVVILVMYFRVYLAARRETKSLYSGIKRERLSSTEEELT
LRIHRKLSTGESAL------STHVQPPKS-KSLRSTFSFRIHKFSKEKKAAKTLGIVVGV
FTLCWLPFFVVLPLGSFFPQYKPPEDLFKVIFWLGYFNSCINPIIYPCFSQEFKRAFKCI
LMGQLKRRT-PFHAQYHFTSRTSMEMTVSTLECEPVKDTFRFS----TISENSECLPYLS
DNN---------------------------EGKCTSSLQELHSYR---------------
------------------------------------------------------------
--------------G
>Pspa-Paddlefish-Adra1cb
------------------------------------MSSFCN----NQTITVR-------
---NLD----ISENLTNANPGAS-TTSTQRVVMLGLTLAAFILFAVVGNILVILSVACHR
HLRIVTNYFIINLAVADLLLSTTVLPFSATLEVLGYWVFGRVFCNIWAAVDVLCCTASIL
SLCVISVDRYIGVSYPLRYPTMMTKKRGLVTLAAVWVLAVVISIGPLLGWKEPDPQDDNV
CKITEEPGYALFSALGSFYAPLMVILAMYFRVYLAARRETKSLYSGIKRERLSSTEEEVT
LRIHRKLSTGESSL------SKHVQPSNN-KVLSSSFSFRIHKFSKEKKAAKTLGIVVGV
FILCWLPFFVVLPLGSFFPQCKPPEDLFKVIFWLGYFNSCINPIIYPCFSQEFKRAFKCI
LKGQLRRRT-PFHAQHHFTSRTSMEMTVSTLECEPDKDTFRFS----TISENSESLPYLS
VDP---------------------------EWKCMSSLQELHSYR---------------
------------------------------------------------------------
--------------G
>Pspa-Paddlefish-Adra1da
------------------------------MTFLELNNKSYN---GNDSRDAVNQSF---
---LLN----LFANDSNTNSTKL-SLD-PRAIGIGIFLAVFILFAIVGNILVILSVICNR
HLQTVTNYFIINLAIADLLLSTIVLPFSASLEVLGFWAFGRIFCNIWAAVDVLCCTASIM
SLCIISVDRYIGVKYSLKYPTIMTEKKAVVILIVVWVSSMVISIGPLLGWKEPPPSDESV
CSITEEPGYALFSSLFSFYLPLMVILVMYFRIYVVARRTTKSLEAGVKRERNKS--KEVV
LRIHCRSVLEDTAA---------SSKSKN-HPFRSSLSVRLLKFSREKKAAKTLAIVVGV
FILCWLPFFFVLPFGSFFPALKPSEMVFKVIFWLGYFNSCVNPIIYPCFSKEFKRAFIRL
LKCQCQRRRRPLWRFYDQR-WR-TFANSSGRGSCGDIKPRFSPNDSFSLNNSFMYN----
---SKR-----------------RTLSLQ-GWKLFPPFRKSSF---QLKEKMNSLSNK--
----IKMGPSKSN----------------VPSLSKAE----IESVSMGICSDFAEQNDYQ
IYDLSDCYVFKETDI
>Pspa-Paddlefish-Adra1db
------------------------------MTFLELINKSYN---GNHSRDAFNQSL---
---LVN----LFTNDNTTNSTEL-PLD-PQSIGIGVLLAVFILFAIVGNILVILSVICNR
HLQTVTNYFIINLAIADLLLSIIVLPFSASLEVLRFWVFGRIFCNIWAAVDVLCCTASIM
SLCVISIDRYIGVKYSLKYPTIMTEKKAVVILIVVWVSSMVISIGPLLGWKEPPPSDESV
CSITEEPGYALFSSLFSFYLPLMVILVMYFRIYVVARRTTKSLEAGVKKERNKS--KEVV
LRIHCRSVLEEAAA---------SSKNKN-HPFRSSLSVRLLKFSREKKAAKTLAIVVGV
FILCWLPFFFVLPFGSFFPALKPSEIVFKVIFWLGYFNSCVNPIIYPCSSKEFKRAFIRL
LKCQCQRRKRPLWRFYDQR-WR-TSANGSGRGSYGDIKPRFSPNDSFSLNNSLMYN----
---NKR-----------------RTLSLR-GWKLFPPFQKSPF---QLKEKFNNLSNK--
----IKMGPSKSS----------------VPNLSKAE----IESVSMGICSDFTEQNDYE
MHDLSDCYWLRETDI

# FgfD-Family_MAFFT-LINSI-Alignment
>Bflo-Amphioxus-FgfD
-MRCLPLLRLVPLMLQAVLWIADL--QVSSLASPLHDFGRHVEEEMEESDNTSRRYIRNY
QLYSRSSRKHLQIFG-KRVDALGEDGSENAEVIVETDTFGSRVRIKGASSGFYLCMNARG
KLIGKRRGKSRTCLWKELIDENKWTAFESVEFPGWNVAFNRRGRPRRATMIKRG-KETQF
MKRLLPRDKVTPNK----PEFDFS-HL--TTQVQHRRRHSQHTP-----LYPYQ--
>Amex-Axolotl-Fgf8
MNNASS-SVVGYLLLHLFVLCMQA--KVTVQSPP--NFTQHVREQSLVTDQLSRRLIRTY
QLYSRTSGKHVQVLGNKKINAMADDGDSHAKLIVETDTFGSRVRIKGAETGYYICMNKKG
KLIGKSNGRGKDCVFSEIVLENNYTALQNAKYEGWYMAFTRKGRPRKGSKTRQHQREVHF
MKRLPKGHQTT----EPHRRFEFV-NYPFNRRSKRTRHSVPR--------------
>Amex-Axolotl-Fgf17
-MAARG-LFGIKIWLQVLLLWGQTESQGENQQSP--NFNQYVREQGATTDELSRRQTRVY
QLYSRTSGKHIQVQG-KRISATAEESDMFAKLIVETDTFGSRVRIKGAESEKYICMSKKG
KLIAKPSGKGRDCIFTEIVLENNYTAFQSARYSGWYLAFTRRGRPRKASRSRQNQPEAHF
IKRLFRGQRPFPNQ-AEHQQFEVV-GFPPTRRTKRNRSRRPLT-------------
>Amex-Axolotl-Fgf18
MPRVLL-SACTCLCLPFLLLCVQVQ-VFAAEENV--DFRVHVENQTRARDDVSRKQLRVY
QLYSKTSGKHIQVLG-RRISAKGEEGDKYAQLLVETDTFGSQVRIKGKETDFYLCMNRKG
KLVGKPDGTSKECVFIEKVLENNYTALMSAKYSGWYVGFTKKGRPRKGPKTRENQQDVHF
LKRDPKGL-V-----ELQKPFKYT-TV--TKRTKRLRPTNPG--------------
>Amex-Axolotl-Fgf24
-MQPLT-STLLGLCLQFLVLYL----QGSQQAVA--DFRVYVENRTRNPDELSRKQIRTY
QLYSRTTSKHVQVLG-KRVNANGDDGNKYALLIVETDTFGSHVRIRGKETGYYICMSKSG
KVLGKVNGRNQDCVFVEELLENNYTAFMSASYRGWYLGFTRVGRPRKGPRTQQNQREVHF
MKRHPKGK-G-----DIHNPFRFT-TI--TKRTKRARHVPPRSR------WPVSPT
>Rbiv-Caecilian-Fgf8
-MSCTT-SVLSYLFMHLFVLCLQA--QVTVQSPP--NFTQHVREQSLVTDQLSRRLIRTY
QLYSRTSGKHVQVLDNKKINAMAEDGDAHAKLIVETDTFGSRVRIKGAETGFYICMNKKG
KLIGKSNGRGKDCVFTEIVLENNYTALQNAKYEGWYMAFTRKGRPRKGSKTRQHQREVHF
MKRLPKGHQTT----EPHRRFEFI-NYPFNRRSKRTRYSSQR--------------
>Rbiv-Caecilian-Fgf17
-MAPPR-LPGVYLCLQVLLLSCQT--QGENEPSP--NFNQYVRDQGAVSDQLSRRQMREY
QLYSRTSGKHVQVHG-KRVSATAEDGNRFAKLIVETDTFGSRVRIKGAESEKYICMSKKG
KLVGKPSGRSKDCVFTEIVLENNYTAFQNARHSSWYMAFTRRGRPRKASRSQWNQREAHF
IKRLYRGHLSFPNHAEEQKHFEIV-AFSPTRQTRHGQNPRPPQT------------
>Rbiv-Caecilian-Fgf18
-MYSLF-SACTCICLHFLLMCFQLQ-IFVAEENV--DFRIHVENQTRARDDVSRKQLRLY
QLYSRTSGKHIQVLG-RRISAKGEDGDKYAQLLVETDTFGSQVRIKGKETDFYLCMNRKG
KLVGKPDGTSKECVFIEKVLENNYTALMSAKYSGWYIGFTKRGRPRKGPKTRENQQDVHF
MKRSPKGI-V-----ELQKPFKYT-TV--TKRTKRIRPTHPS--------------
>Rbiv-Caecilian-Fgf24
--MPLPLSRILCLYFQLLVLYF----QESHQTVA--DFRVYVENHTRHPDELSRKQIRIY
QLYSRTTSKHVQILG-KKINANAEDGNKYALLVVETDTFGSHVRIKGKETEYYICMDKNG
KVLGKLNGKNRECVFVEEVLENNYTAFMSARYRGWYLGFTRKGKPRKGPRTQQNQREVHF
MKRNPKGK-G-----DNLNLFRFT-TV--TKRTKRARHLRSRPQQEENLLWRS---
>Pann-Lungfish-Fgf8
-MRLIP-SALGCLLFHVFAFCFQA--QVTIQSPP--NFTQHVREQSQVTDQLSRRLIRTY
QLYSRTSGKHVQVLSNKKINAMAEDGDAHAKLIVETDTFGSRVRIKGAETGYYICMNKKG
KLIGKKNGRGKDCVFTEIVLENNYTALQNVKYEGWYMAFTRKGRPRRGSKTRQHQREVHF
MKRLPKGHQTT----EPHRHFEFI-NYPFSRRSKRTRYSSSS--------------
>Pann-Lungfish-Fgf18
-MSPAL-PACTCLCLHLLLLPLHFT-VFAADENV--DFRIHVENQTRGRDDVSRKQLRLY
QLYSRTSGKHVQVVG-KRISAKGEDGDKFAQLIVETDTFGSQVRIKGKETDYYLCMSRKG
KLVGKPDGTNKECVFIEKVLENNYTALMSAKYPGWYVGFTKKGRPRKGPKTQENQQDVHF
MKRYPKGP-T-----ELQKPFRYT-TV--TRRTKRVRPTKAHLTQ-----------
>Pann-Lungfish-Fgf24
-MHSMP-PKCIYLCLQFLVFCFQV--KESHQAAA--DFRIYVENYTRNPDDMSRKQVRVY
QLYSRTTGKHVQIMG-KKINANGEDGGKYALLVVETDTFGSHVRIKGKETGHYICMNKKG
KIVGKTNGRSRECVFIEEVLENNYTALVSARFRGWYLGFTRKGRPRKGPTTQQFQREVHF
MKRYPKGK-E-----DVHKPFKFT-TV--TRRSRRAKRLKTKSK------------
>Mmut-Turtle-Fgf8
-MEPSS-SVFSYLLLHLLVLSLQA--QVTVQSPP--NFTQHVREQSLVTDQLSRRLVRTY
QLYSRTSGKHVQVLDNKKINAMAEDGDAHAKLIVETDTFGSRVRIKGAETGFYICMNKKG
KLIGKSNGKGKDCVFTEIVLENNYTALQNAKYEGWYMAFTRKGRPRKGSKTRQHQREVHF
MKRLPKGHQTT----EPHRRFEFL-NYPFNRRSKRTRNSSPRPGP-----------
>Mmut-Turtle-Fgf17
MQQYVS-LQNLSICFQLLMLSCQT--QGENQPSP--NFNQYVRDQGAMTDQLSRRQIREY
QLYSRTSGKHVQVNG-KRITATAEDGNKFAKLIVETDTFGSRVRIKGAESEKYICMSKRG
KLIGKPNGKSKDCIFTEIVLENNYTAFQNARHEGWYMAFTRKGRPRKATKSRQNQREAHF
IKRLYRGQLPFPNNAERQKQFEFVGSSSPTRRTKRTRTPRPRT-------------
>Mmut-Turtle-Fgf18
-MYSLL-SACTCLCLHSLLLCFQVQ-MFLAEENV--DFRIHVENQTRARDDVSRKQLRLY
QLYSRTSGKHIQVLG-RRISAKGEDGDKYAQLLVETDTFGSQVRIKGKETDFYLCMNRKG
KLVGKPDGTSKECVFIEKVLENNYTALMSAKYSGWYVGFTKKGRPRKGPKTQENQQDVHF
MKRYPKGQ-V-----ELQKPFKYT-TV--TKRTKRIRPTNPS--------------
>Mmut-Turtle-Fgf24
--MPLSLGRLA--CLYLLLLLLPM--QESHQTAA--NFRLYVENRTRHLDEVSRRHVRVY
QLYSRSSSGHLQVLG-KRVRANGEDGNKYALLAVESDTFGSHVRIKGKETGYYVCMDRRG
KVLGKLDGRSQGCLFVEEVLENNYTAFLSARHRGWYLGFTRQGRAQRGPRTHRTQGEGHF
MKRPPKGTGG-----EGQSPFRFT-VL--TPRT-----------------------
>Psen-Bichir-Fgf8
-MKLIP-SRMSYLLLHFLALCFQA--QVTIQSSP--NFTQHVREQSQVTDQVSRRLIRTY
QLYSRTSGKHVQVLSNKKINAMAEDGDAHAKLIVETDTFGSRVRIKGAETGYYICMNKRG
KLIGKRNGKGKDCVFTEIVLENNYTALQNAKYEGWYMAFTRRGRPRKGSKTRQHQREVHF
MKRLPKGHQAS----EQHRHFEFI-NYPFNRRTKRTRYSSSR--------------
>Psen-Bichir-Fgf17
-MPSLR-QQYFYISFHFLLLCCNS--QGENHPSP--NFNQYVRGQGAMSDQLSRRQVRVY
QLYSRTSGRHVQIQG-RKVTANAEDGNRFAKLFVETDTFGSRVRIKGAETGHYLCMTRKG
KLVGKPTGKSKDCIFTEIVLENNYTAFQSVKYTGWYMAFTRKGRQRKASKTQENQREVHF
IKRLHKGPLPFPNE-DQQKRFEFI-NIAPTKRAKRSWKLQTPS-------------
>Psen-Bichir-Fgf18
-MRSFL-AALTWLCVQTLLMLFAPL-QIFAEESV--DFRIHVENQTRARDDMSRKQLRVY
QLYSRTSGKHVQVLG-RRISARGEDGDRYAQLVVETDTFGSQVRIKGKETEYYLCMNRRG
KLVGKLNDKSKECVFVEKLLENNYTALISAKYSGWYVGFTKKGRPRKGPRTQENQQDVHF
MKRYPKGVPP-----DPQRPFRYT-TV--NKRTKRIRPTSPR--------------
>Psen-Bichir-Fgf24
-MRLFP-SRFIYLCLHLLVFYFQV--QESQQTAA--DFRVYVENHTRNPDDLSRKQIRIY
QLYSRTTGRHVQILG-KKINANGDDGGKYALLIVETESFGSRIRIKGNETGYYICMNKRG
KIIGKLNGRSQECVFVEEVLENNYTALVSAKYKGWYLGFTRKGRPKKGSKTQQNQQEVHF
MKRHPKGK-V-----DPLTQFRYT-TV--TKRTRRARRLKVSSN------------
>Arad-Skate-Fgf8
-MRLLS-TRLSYLCLQLLAFCFQA--QVTYQSPP--NFTQHVREQTRQTDRLSRKLIRIY
QLYSRTSGKHVQVLG-KRINAKAEDGDKYAKLIVETDTFGSRVRIKGAESGFYICMNKRG
KLIGKRSGKSKDCVFTEIVLENNYTALQNAKYEGWFMGFTRKGRPRKGSKTRQHQREVHF
MKRLPKGHLST--Q-DNHRHFEFI-NYPFSTRTKRTRHSRPR--------------
>Arad-Skate-Fgf17
-MHPLR-PRYIYLCLQFVLLCLHA--QGENQSSP--NFNQHVRDHARNTDQLSRRHIRVY
QLYSRTSGKHVQILG-KRINATAEDGSKYAKLLVETDTFDSRVRIRGAETGHYICMNRRG
KLVGKLVGKGKDCIFTEILLENNYTALRNTKYEGWYMAFTRKGQPRKATKTRQNQREVHF
MKRLFKGEPLFPNR-DRQRHFEFV-NYPVTKRSRRTRLPKRHRT------------
>Arad-Skate-Fgf18
-MNPVH-STFACLCLHVWLLRFGI--EASMEEDT--EFWPHVENHTRLRDETSRKYVRLY
QLYSRTSGKHLQVLG-RRISAKGEDGNKYAQLLVETDTFGSQVRIKGKETDHYLCMNKRG
KLVGKLSGRSKECVFVEIVLENNYTALMSAKYTGWYVGFTKKGRPRKGPKTQQNQQEVHF
MKRYPKTQ-G-----ETQAPFKFT-TV--NKRTKRIRSSKSS--------------
>Arad-Skate-Fgf24
-MARLP-PRIMWLFLHLLTLSSLI--QDSRQTTA--HFRTYVENHTRHSDDLSRKQIRIY
QLYSRTSGKHVQVLG-KKINANGEDGGKYALLVVETDTFGSHVRIKGKETGHYICMSKRG
KILGKLNGKNRECVFVEEVLENNYTALMSAKYKGWYLGFTRKGRPRKGSKTEQNQREVHF
MKRLPKDK-E-----GHHKPFKFT-TV--TKRTRRTRHQRRGRG------------
>Pspa-Paddlefish-Fgf8a
-MRFVP-SRISYLLLHFLALCFQA--QVTIQSSP--NFTQHVREQSQVTDQVSRRLIRTY
QLYSRTSGKHVQVLGNKKINAMAEDGDVHAKLIVETDTFGSRVRLKGAETGFYICMNKRG
KLIGKISGKGKDCVFTEIVLENNYTALQNAKYQGWYMAFTRKGRPRKGSKTRQHQREVHF
MKRLPKGHQAA----EQHRHFEFI-NYPFNRRTKRTRNSATR--------------
>Pspa-Paddlefish-Fgf8b
-MRLVP-SRISYLLLHFLALCFQA--QVTIQSSP--NFTQHVREQSQVTDQVSRRLIRTY
QLYSRTSGKHVQVLGNKKINAMAEDGDVHAKLIVETDTFGSRVRLKGAETGFYICMNKRG
KLIGKISGKGKDCVFTEIVLENNYTALQNAKYQGWYMAFTRKGRPRKGSKTRQHQREVHF
MKRLPKGHQAA----EQHRHFEFI-NYPFNRRTKRTRNSASR--------------
>Pspa-Paddlefish-Fgf17a
-MNGAK-WRIMCRSLHFLVLWCNA--QGENHPSP--NFNQYVRDQGAVTDQLSRRQVRVY
QLYSRTSGKHVQIQG-RKINANAEDGNTFARLYVETDTFGSRVRIKGAESGHYLCMNRRG
KLVGKPSGKSRECLFTEIVLENNYTAFQNAKYEGWYVAFTRKGRPKKASQTREHQREVHF
IKRLHKGPLPFPN--ERHKHFDFI-SFAQQKRAKRNRK------------------
>Pspa-Paddlefish-Fgf17b
-MNGAK-WRIMCRSLHFLVLWCNA--QGENHPSP--NFNQYVRDQGAVTDQLSRRQVRVY
QLYSRTSGKHVQIQG-RKINANAEDGNTFARLYVETDTFGSRVRIKGAESGHYLCMNRRG
KLVGKPSGKSRECLFTEIVLENNYTAFQNAKYEGWYIAFTRKGRPKKASQTREHQREVHF
IKRLHKGPLPFPN--ERHKHFDFI-SFAQQKRAKRNRK------------------
>Pspa-Paddlefish-Fgf18a
-MRSLL-SALTCLCVQAVVVLCGPLQQVLADENV--DFRIHVENQTRARDDMSRKQLRVY
QLYSRTSGKHVQVLD-RRISARGEDGDKYAQLVVETDTFGSQVRIKGKATDYYLCMNRRG
KLVGKVSDKSKECVFVEKVLENNYTALMSAKYSGWYVGFTKKGRPRKGPRTQENQQDVHF
MKRYPKGVPP-----DPQRPFRYT-TV--SKRTKRIHPASPS--------------
>Pspa-Paddlefish-Fgf18b
-MRSLL-SALTCLCVQAVVVLCGPL-QVLADENV--DFRIHVENQTRARDDMSRKQLRVY
QLYSRTSGKHVQVLD-RRISARGEDGDKYAQLVVETDTFGSQVRIKGKATDYYLCMNRRG
KLVGKVSDKSKECVFVEKVLENNYTALMSAKYSGWYVGFTKKGRPRKGPRTQENQQDVHF
MKRYPKGVPP-----DPQRPFRYT-TV--SKRTKRIHPASPS--------------
>Pspa-Paddlefish-Fgf24a
-MRYIS-SRFIYLGLHLLVLYFQV--QESQQTSA--DFRVYVENHTRNPDDLSRKQVRIY
QLYSRTTGKHVQILG-KKVNANGDDGGKYALLVVETETFGSHIRIKGKDTGYYICMNKRG
KIIGKLNGRSQECVFVEEVLENNYTALVSAKYKGWYLGFTRKGLPKKGSRTQQNQQEVHF
MKRHPKGK-V-----DPLQEFRFT-TV--TKRIRRARRLKVKSN------------
>Pspa-Paddlefish-Fgf24b
-MRYIS-SRFIYLGLHLLVLYFQV--QESQQTSA--DFRVYVENHTRNPDDLSRKQVRIY
QLYSRTTGKHVQILG-KKVNANGDDGGKYALLVVETETFGSHIRIKGKDTGYYICMNKRG
KIIGKLNGRSQECVFVEEVLENNYTALVSAKYKGWYLGFTRKGLPKKGSRTQQNQQEVHF
MKRHPKGK-V-----DPLQEFRFT-TV--TKRIRRARRLKVKSNSN----------

# Gfra-Family_MAFFT-LINSI-Alignment
>Bflo-Amphioxus-Gfrl
MQHGFSEKRCVWSGVTMNSVLVSVLGMAL-LNAVALTMASPTEGPRGVNCLKAVEKCESM
EQCRLVLHYYYKSCRQSDTTCVEDKATQCRDAYTALQRYMDKCGCENIDKNHLEQCMETE
HRLFYHPCNTQVEEGKEEDDRDNTRHYHVTLPP---RPITCNEAKTECRNSSYCNVVYVN
FRATCPTTRH-Q------CTAAVRNRCRESRDRLRVTSLGHCICPKGMPGERKCRRILSR
IRRDPC-RHQDVFDYP--PEPREVLQDKEPT--------KSPTSESGRT-KRGHT-----
-----SSCFDAFDRCNSNYECRTSLAHYIHTCEP--DDLTGTCDRPACLGAIRDLFKYAP
LNLSQPLVECRCD-GDDKDCVS-LKNGLLPVCARPSSQVPDCLEFHRQCKNGQHCRR---
-------------SSC-----------------------------GDRLSTMPCECRGRG
RRHRRCSKVLREMAVNDCGENARNSWTVTARLEEGTITSDLPPPASRHATCRFQHSVPR-
--ATTSTPLMMMITNTTTRLAMPD-------TLVAPQSPEAPDDVN--DDV---------
------------------STLKRP-HATGAAT-ASSLSHFSSLWRCTIELTLTVMCAMTV
MLM
>Amex-Axolotl-Gfra1
M----------------LCVTVC-FLLPLMMDILLSGTEVRGLP----------------
------------------------------------------------------------
---------------------------TGG------ERLDCVRASEQCLKEPGCSSKYRT
LRQCVAGKEG-NF-SKV----DAKDECKNATEALKQKSLSNCHCRRGMKKEKNCLRIYWS
MYKNL--QGNDLQE----DSPYERGHSRQ----SDNFRLAPITS-A-EP-AITKA-----
-----NNCLDAAKACNLDDTCKKYRSAYITPCTSS-TSN-DVCNRRKCHKALRQFFDKVP
PKHSYGMLFCGC---KDVACTERRRQTIVPACSYGDNERLNCLNLQESCKTNYICRSRLA
DFFTNCQSEPRSVSGCLKENFADCLLAYSGLIGTVMTPNYIDSS--SLRVAPWCDCSNSG
NTMDECQKFLNFFKENTCLQNAIQAFGNGTD--LW----PQPGPRIQTTTATTTVGFRTN
PKLPLPRNPDLHNNEIPTDD---N---LPSCANMQAQKLKSNDSSD--AEV-CLLKA---
----------DGKSST--VHISSD-NSSAVPT-LTHHSAL--LMMLATAQAVLLMLHGSA
T-S
>Amex-Axolotl-Gfra2
M----------------TFLSVV-CICLF-LDKILSAMAAPSYL----------------
------------------------------------------------------------
---------------------------AGAGPHGWRTPVDCVRANELCATEPSCSSRYRT
LRQCLAGRDR-N--TML-----TNKECQAALEVLQESPLYDCRCKRGMKKELQCLQIYWS
IHLGLT-EGEEFYE----ASPYEPVTARL----SDIFRLASIVS-GMEP-TSSKS-----
-----NHCLDAAKACNLNDNCKKLRSVYISTCSKS-MGS--SCNRRKCHKALRQFFDRVP
SEYTYRLLFCSC---KDPACAERRRQTIVPDCSYEDKEKPNCLDLRSLCRTDHLCRSRLA
DYHSNCQASFLTSSSCPTDNYQACLGSYAGLIGFDVTPNYLDSSTASITVAPWCTCKGSG
NLEEECEKFVKDFMDNPCLRNAIQAFGNGTDVNLA------PKHPSPPVTPPPKTEQ---
--SPPLPD---DVNDSNTLY---DNSVITTCASLQEYGPKLNKSKD--PSL-CISETQLT
TDTM--------------SYIDEK-SCA---A-HLNAWGF--LAAFSFLIIKFAL-----
---
>Amex-Axolotl-Gfra3
L----------------SCIVLSAVVLCR-AGG---------------------------
------------------------------------------------------------
---------------------------SVC------VPTDCIDAERLCLQQAPCTASYHL
LGQCSPGAAN---------SHELGQQCLEAKRMLHRSPLGICKCQRRMRSENQCLRIYWA
LRPVFA-AGFLGLE----DSPYEDAETELPG-TTDFSHLAALIS-DS---LDSGN-----
-----NLCLDMANVCLANRRCRRHRNEYVSACSA--DNTGGACNQRKCHRELRYFFEKVP
EDFTRRMLFCPC---QDAQCGERRRNTIVPQCSHEEPVQRNCLLLMDSCQRDHVCRSRLA
HFQNHCQHLGRAAAACAQDHRAACLQSYMGLIGTTLTPNYISNS--SLDISIWCTCEGSG
NHLEECNAILNLFTSNTCLRNSSNQEQHPELCDLE-----SQSGSMGSGHYSFCLN----
-----------------------EM------NDMDSCSTPFLSLWR--PDA---------
-----------QKKNG--GNMASSPFLGLYIA-WVRLPMV-ALQSLALTAPM--------
---
>Amex-Axolotl-Gfra4
---------------------LQLSRMKI-TDGLVDA-----------------------
------------------------------------------------------------
------------------------------------AARDCLQAGEACTNDPSCSSKFRT
LRQCIAGNG-----ANK-LGPDAKSQCRSTVTALLSSQLHGCKCKRGMKKEKHCLNIYWS
VHHNLM-EGMNALE----SSPYESV-VRG----PDSIRLASISA-GSEN-EVTQV-----
-----NRCLDAAKACNMDETCQKLRTYYVSVCIRR-QARADMCNRSKCHKALRKFFDRVP
FQYTHELLFCPC---DDMACAERRRQTIVPACSYEAKERPNCLAPLDSCKENYVCRSRYA
EFQYNCQSSEQSASGCARENYAACLLAYTGIIGSPITPNYMDNS--TSNVAPWCTCNSSG
NRQEECESFLHLFTDNICIQRAVRAFGNGTYLNSA------TSPSIISTTGKGKHERN--
--SNSIG-------DATTVR-----------GYIIDQV-PT----E--ERR---------
------------LVDS--THMKSA-ETSHSRP-INHCQWSILLWSSI-----LLLVM---
---
>Rbiv-Caecilian-Gfra1
M----------------IAATFY-FVLPL-LDCLLSA-EVRGLP----------------
------------------------------------------------------------
---------------------------PAG------ERLDCVKANEQCLKEPGCSSQYRT
LRQCVAGKESSNF-SKG-AGLEAKDECKNATEALKQKALYHCRCRRGMKKEKNCLRIYWS
MYQSL--QGNDLLE----DSPYEPVNSRL----SDIFRLAPIIS-V-EP-AVSKG-----
-----NSCLDAAKACNLNDTCKKFRSGYITPCTSS-MTN-EVCNKRKCHKALRQFFDKVP
PKHSYGMLFCSC---QDVACSERRRQTIVPVCSYDDREKPNCLFLQASCKTNYICRSRLA
DFLTNCQSEPRSGSGCLKENYADCLLAYSGLIGTVMTPNYIESH--SLRVAPSCECTNSG
NDIEECQKFLNFFKENICLRNSIQAFGNGTD--IW----PQPEPPAQTTTATTATIKNL-
--FQGNPDLESAKNEIPT-------HVLPACANIQQQKLKSNNSVD--TEL-CLPEKDTK
----------LGRSAK--GHISAD-NSSTAPL-RSPLCTL--LALLAAAPSLLQVLRAAV
T-L
>Rbiv-Caecilian-Gfra2-Gser-Replacement-Gfra2
M----------------IFANVL-SVCLL-LDEVLHSWASLSSQ----------------
------------------------------------------------------------
---------------------------TATSSQGWRTPVDCVRANELCIAESNCISRYRT
LRQCLVGRDR-N--TML-----TNKECQAALEVLQESPLYDCRCKRGMKKELLCLQIYWS
IHLGMT-EGEEFYE----ASPYEPLTTRL----SDIFRLASIFS-GMEP-TSSKN-----
-----NQCLNAAKACNLNDNCKKLRSGYISLCNKG-PTNSESCNRRKCHKALRQFFDRVS
HEYTYRLLFCSC---KDQACAERRRQTIVPACSYEDKEKPNCLDLRSMCRTDQLCRARLA
DYHTNCQMSFLSVTTCPLDNYRACLSSYAGLIGFDISPNYIDASTSSITVSPWCTCKGSG
NMEEECEKFVRDFTENSCLRNAIQAFGNGTDVTII------PKTSLPLATVPAKTEK---
--SSMSPD---DVNDSSSVY---DN-VITTCASVQENGPKLNKSKDQKQKL-CCLETQLS
TDIMPDLK----------SHVDEK-SFS---I-RHCSSWL--LPVILLFPLKLAL-----
---
>Rbiv-Caecilian-Gfra3
M----------------RSLALL-LLLSL-AGEMLSA-----------------------
------------------------------------------------------------
---------------------------QAT------LQSDCTELENLCLKDSTCSTSYKT
LENCSTNAFT----WHT-LEP----DCHKAVVALQQNPLLHCKCHRHMKREQHCLKIYWT
IHSLVT-QGYFDLE----TSPYEDVVIEQAR-IADYTQLAALVS-DSDW-AGDGA-----
-----NPCVKVARVCSVDKRCSKHRTDYVSICSS--LDAGGSCNRHKCHRYLRQFFQKVP
EDFTKRILFCPC---QDPSCAERRRKTIVPDCSFEAKSKQNCLQLVDTCHRDNVCRSRLA
DFQNHCQLMG---SSC--EQSGTCLQSYMRMIGTAMTPNYMSNT--SMEVSLWCSCASSG
NKQDECEKIFNMFASNFCLKNAMESQMGMKKV------------PPFLPPPSQQQDI---
-----------------------DASISPG------------------------------
------------------------------------------LEKLCLVYAP--------
---
>Rbiv-Caecilian-Gfra4
M-----------RGI------LFFILLAV-LEGMVTAVG---------------------
------------------------------------------------------------
------------------------------------SGRDCRQAGDACNSDPSCSSKFRT
LRQCIAGNG-----ANK-LGPDAKIQCRNTVTALLSSQLYGCKCKRGMKKEKKCLSIYWS
IHHTLM-EGMNVLE----SSPYETF-IRG----FDYVRLASISA-GSEN-EVTQV-----
-----NRCLDAAKACNVDETCQKMRTDYVSFCIRRSSAQTDTCNRSKCHKALRRFFDRVP
LEYTHELLFCPC---DDTACAERRRQTIVPICSYETKEKPNCLTSLDSCLKNFVCRSRFV
AFQVHCQPSELSATGCTGENYAACLTAYTGIIGSPITPNYVDNS--TSNIAPWCTCNASG
NRQEECESFLHLFTNNICVQNAILAFGNGTYLNSA------QKPSITSTTPAYKQKRK--
--SSSA---------VGTVK-----------ESVFDQLQPTKGTEE--ENL---------
------------LGRS--NPLESEASSSCCSQ-WSAATWS----CLLLLASGLVLV----
---
>Pann-Lungfish-Gfra1
M----------------FLSAFY-FLLVV-MDILLST-EV--------------------
------------------------------------------------------------
------------------------------------NSMDCVKASELCLQDQSCSTKYRT
LRQCVAGKEG-NYSSMV-IGPEAKSECRTVMESLKQKPLYNCRCKRGMKKEKNCLRIYWS
LYQSL--QGNDLLE----DTPYEPANNRL----SDIFRLAPIIS-G-EP-VVSRG-----
-----NSCLDAAKACNLNDTCKKLRSAYISPCTTS-TSN-EICNKRKCHKALRQFFDKVP
PKHSYGMLFCSC---RDTACRERRRQTIVPVCSYDEKEKPNCLNLQETCKKTYVCRSRLA
DFFTNCQSETRTASGCLKENYANCLISYSGLIGTVMTPNYLESS--VIRVAPSCDCSNSG
NDKEECEKFLNFFRDNTCLRNAIQAFGNGTDINVW-----QLAPQAQTPTVTTLSSSKGK
GK-------SILTNEVTTAD---DANAFVSCSNLQAQKLKSNVSME--TEL-CIPEQPQI
PVERTRGG--PDGNSI--SHIATE-NSSVSLA-QASWNPV--LILLAITHFTLLIPYLMD
I-L
>Pann-Lungfish-Gfra3
M----------------GFLRIF-AFLCL-AGSFQVT-----------------------
------------------------------------------------------------
---------------------------RCT------FHNDCLAAEKSCIADAVCSTAYST
LQSCLTATGD----ISL-LSPDNQTECKTARITLQRSHFQNCRCQRGMKKEEQCLKIYWD
INPGFTTHGFLDMEFD--SSPYEEAVVREPWQGIDYTQVAALLS-G----PGDAA-----
-----NPCLYAADICSHDEKCAQHRSAYVSTCNRK-GNNGHSCDRRRCHKTLRHFFEKVP
QDYSLGVLLCSC---KDDPCGERRRQTIVPGCSFEEEEKPNCLYLLEECNKENICRSRLA
NFKQNCQMSGKSESGCLQQNLLACLMSYVGMIGTIMTPNYISNS--SQEVSLWCSCDRSG
NQKEECDKIQHMFASNSCFRNAVEFYMNPKQEAGE-----KHNQHVFATPSSFQQD----
-----------------------DIAVILS-TDVNQVAAKEAKVKH--LDI---------
-----------ESPQS--EEAAKA-VVPAGAA-ERALPCP--FLVLSLHIALCLLCV---
--V
>Pann-Lungfish-Gfra4
M----SPQ---------SRLGIY-LLLHL-MKGLTEVSG---------------------
------------------------------------------------------------
------------------------------------SGSDCLRAGESCTNDPKCSPKFRT
LRQCIAGNG-----ANK-LGPGAKTQCNSTVMALLSSPLYDCKCKRGMKKEKNCLSIYWS
IHQTLM-QGMSHLE----SSPYEPV-ERS----FDYVRQASMTA-GSEG-GVTRV-----
-----NRCLDAAKACNVDETCQRLRTEYVSACIRR-SNKADTCNRSKCHKALRKFFDRVP
PEYTHELLFCPC---DDTACAERRRQTVVPACSFELQEKPSCLSILESCKEDYICRSRWA
EFQYNCQPSSQSVTGCVKESYASCLLSYTGIIGSPMIPNYIDNS--TSKVAPWCSCSASG
NEQEECKNILSFFTNNICLKNSITAFGNGTDLNAA------PNPSTLPTSQTSKQVHS--
--SHN----------AASTD-----------NDIFNQLRPTEVADE--ENL---------
------------IRDS--TYLTSNPTGSGWSA-HGLVT----FWSRCLIGIFLCFVI---
---
>Mmut-Turtle-Gfra1
M----------------FLATLY-FVLPL-MDVLLSA-EVSGL-----------------
------------------------------------------------------------
---------------------------SGG------DRLDCVRASDQCLKEQSCSTKYRT
LRQCVAGKES-NF-SRA-TGLEAKDECKSAMEALKQKSLYNCRCKRGMKKEKNCLRIYWS
MYQSL--QGNDLLE----DSPYEPVNSRL----SDIFRLAPIVS-V-EP-ALSKG-----
-----NNCLDAAKACNLNDTCKRFRSAYITPCTSS-TSN-EICNKRKCHKALRLFFDKVP
PKHSYGMLFCSC---RDIACTERRRQTIVPVCSYEDKEKPNCLNLQDSCKKNYICRSRLA
DFFTNCQPESRSISSCLKENYADCLLAYSGLIGTVMTPNYIDSN--SLSVAPWCDCSNSG
NDIEECLKFLNFFQDNTCLKNAIQAFGNGTDVTVW-----QPILPVQTTTATTTTASRF-
----KNMGSESTNNEIPTHN---D---LPACANLQAQKRKSNESVD--TEL-CLNENAIG
KDNTV-------RVST--SHISSE-NSSALPT-SFSLSTL--LILMTIALSISLFLSSSE
T-L
>Mmut-Turtle-Gfra2
M----------------ILANVF-CILLF-LEKILHSLA---------------------
------------------------------------------------------------
---------------------------SGQDPHGWRTPVDCVRANELCAAESSCSSRYRT
LRQCLAGRDR-N--TML-----ANKECQAALEVLQESPLYDCRCKRGMKKELQCLQIYWS
IHLGLT-EGEEFYE----ASPYEPVTSRL----SDIFRLASIFS-GMDPATNSKS-----
-----NHCLDAAKACNLNDNCKRLRSVYISTCSKE-ISATEHCNRRKCHKALRQFFDRVP
SEYTYRLLFCSC---KDQACAERRRQTIVPSCSYEDKEKPNCLDLRNMCRTDHLCRSRLA
DFHTNCQVSFQSLTSCPGDNYQACLGSYAGIIGFDMTPNYIDSSIASITVSPWCSCRGSG
NMEEECEKFLRDFTENPCLRNAIQAFGNGTDVNLS------PKNPSQPVTLPPKTEK---
--SPALPD---DINDSNTIY---DTSVITTCTSVQEHGPKLNKSKE--HSL-CFSETQLT
TDIMPDQK----------TFVDQK-ASG---S-RHSARGI--LSALPFLLVKLAL-----
---
>Mmut-Turtle-Gfra3
M----------------GLPLLLGLLLCR-AGGLLA------------------------
------------------------------------------------------------
------------------------------------LPRDCIAAEKICLMDPACNATYQA
LENCSLDKTH----FLP-LSPDARARCWDAKLDLRSSPLLHCKCHRRMRRQKHCLRIYWT
VHSSFT-HGYFNLE----TSPYEDPANEEPW-KIDYNKLAALVS-GSHL-AGDSA-----
-----NPCLKATHFCSLNKKCVHLRTYYASSCTKG-AESGDTCDQRKCHKRLRQFFEKVP
EDFTKRLLFCPC---QDELCGERRRKTIVPECSFQDSIKPNCLLLLDSCIKDHICKSRLA
DFQQNCQPAGMSPDGCSQHNQAACLKAYMGMIGTAMTPNYVGNS--STEVSLWCTCENSG
NQQEECDQIRSMFISNKCLKNTIQSQMHLSQATLE-----GQEGLFYMPSLSFQGD----
-----------------------STNTSLA-SEMCQVTKTKT-----WPDI---------
-----------SEYNS--MPMASS--VYSGAG-VSWPPMA--LLLLLLLLSP--------
--P
>Mmut-Turtle-Gfra4
M-----------RGI------CYLVMLIL-TEAMTEAVS---------------------
------------------------------------------------------------
------------------------------------SGRDCLQAGESCTNDPSCSSKFRT
LRQCIAGNG-----ANK-LGPDAKNQCRSTVTALLSSQLSGCKCKRGMKKEKHCLSVYWS
IHHTLM-EGMNVLE----SSPYEPF-IRG----FDYVRLASITA-GSEN-EVTQV-----
-----NRCLDAAKACNVDEMCQRLRTEYVSFCIRR-LARADTCNRSKCHKALRKFFDRVP
PEYTHELLFCPC---DDTACAERRRQTIVPTCSYESKEKPNCLTPLDSCRENYVCRSRYA
EFQFNCQPSPQSATGCRRENYAACLLAYTGIIGSPITPNYIDNS--TASIAPWCTCNASG
NRQEECENFLHLFTDNLCLQNAILAFGNGTYLNAA------LAPSVPPTTQMYKQERN--
--ANRA---------AATLR-----------GNIFEQLQPTKGSGE--EPL---------
------------LRGS--TQLASE-TSGLASA-SRAAEWL-LMWVSMALAAPLLLAM---
---
>Psen-Bichir-Gfra1
M----------------MLATFY-FVLPL-LDAVLSA-DSTLM-----------------
------------------------------------------------------------
---------------------------PGS------ARLDCVKASEQCLKEQGCSTKYRT
LRQCVAGREG-NF-SMV-AGPEAKDECRRSMDALKQSPLYNCRCKRGMKKEKNCLRIYWS
IYQSL--LGNDLLE----DSPYEPVNSRL----SDIFRLAPIIS-G-EP-AITRE-----
-----NTCLNAAKACNLNDTCKKYRSAYVTPCTTR-VSNANLCNKRKCHKALRQFFDKVP
PKHSYGLLFCSCPPGDQAGCMERRRQTIVPICSYDDKEKPNCLSLQVSCKTNYMCKSRLA
DFFANCQPESRSMSGCIKENYADCLLAYSGLIGTVMTPNYLKSS--SISVSPSCDCSGTG
NNKEECEKFLNFFRDNACLRNAIQAFGNGTDVNVW-----QPMPPVQTTTSTTTPSNKIK
ERSPNSLDSSTHINEISTSD---DANTYHMCASLQAQKLKLNHSLD--TSI-CEVMPN--
----------EEAGSK--DLIMSK-NSCRAAA-PFYLSTL-VLILIAVVHSALLAVDSAK
T-L
>Psen-Bichir-Gfra2
M----------------IFINIF-SVILL-LDKILQGVSSSSAL----------------
------------------------------------------------------------
---------------------------SSTGTQGWRTPVDCVRANELCTVDSQCSSRYRT
LRQCLAGRDR-N--TML-----ANKECQAALEVLQESYLYDCRCKRGMKKELQCLQIYWS
IHLGLT-EGEEFYE----TSPYEPVSFRL----SDIFRLASITS-DRCSDTGKPC-----
-----NPCLDAAKTCNLNENCKKQRSLYISTCIRY-NPSQESCNRRKCHKSLRQFFDRVP
TEYSYQLLFCSC---RDQACAERRRQTIVPGCSYEEKSKPNCLDLRSLCRGDHVCRSRLA
DFHMNCQTTFHSITSCPNDNYQACLASYTGLIGFDMTPNYVDSSHTNIVVAPWCSCKGSG
NREEECEKFLRDFTENTCLRNAIQAFGNGTDVNII------PKTPSITTLSTPGQER---
---EECSESFGNPNDIKQKD---DACAFTTCSNIQDSGTKCNGSKE--QRF-FQPENQVD
PPKSGTPSEMENLSES--GSKDDI-SSA--QV-QLCSSAV--FLMASCVTVKLVL-----
---
>Psen-Bichir-Gfra3
M----------------IFLGLL-LPALL-GGSTQAS-----------------------
------------------------------------------------------------
---------------------------HGG------PPLDCVDAERLCLLDHQCNSSYRV
LEYCAIEEA-----MSL-LGWDARKECVTAENELERSPLSGCKCHRGSKKEEQCLKVYWT
SRFS---HRYHELD----ISPYVEMDTEPTW-NGDGFRLAGILS-GSSV-PTDVE-----
-----NQCLEAAQACGLYEKCGNLRSEYVLACTKR-APNSDTCNRQKCHKALRRFLDRVP
EEYAFGVLFCQC---NNTLCGERRRKTIVPSCSYEEREKPNCMTLQHMCMKDDLCRSRLV
DFQHNCQPLSMSRTTCPRDNAMACLRSYVGLIGTIVTPNYVSNN--GTEVAYWCTCEASG
NQRQHCEKILTMFNQNSCLQNAIKVLNSGAHHTLE------GTQTSARSSQHFQQD----
-----------------------DMNVLPGIVEVKHVDVVSGGGGR--VEV---------
-----------NQPIS--EKAIVS-NSQSGAT-GFGQSAA--LLLLALLPPL--------
--L
>Psen-Bichir-Gfra4
M----------------DAKGIYLTLLAA-IGGVWVVVS---------------------
------------------------------------------------------------
------------------------------------SSRDCLRAGEFCSSDPTCSPRLRT
LRQCVAGNG-----NMK-LGPGARNQCENAVAALLSSPLHGCKCKRGMKKEKNCLSIYWS
LHQSFL-HGMNLVE----NSPYELV-DKG----FDYVRLASIAA-GSEF-GMTPV-----
-----NRCLDAAKACNVAEVCQKFRTEYVSACIKP-SVKPGSCNRPKCNKALRKFFDRVP
PEYTHELLFCPC---TDTACAERRRQTIVPACSYETKERRNCLDLLQDCKTDVICRSRWA
QFELNCQPSTLSATGCKQENYGACLLSYTGLIGSPITPNYLDNS--TSSVAPWCTCTTSG
NQRGQCSNFLSYFTGNTCLKNAIVAFGNGTDLNTS------PNQPGQTTPTTEPEEA---
--RTTIS-------DSRESE-----------ENFFGQLIPTPEAEG--RRG---------
------------WSES--TRASSGASDGASSSPLRLALSG-----------FLPLLISWY
RRH
>Arad-Skate-Gfra1
M----------------VSTALY-FVLPI-IDAVVRSAGVDTI-----------------
------------------------------------------------------------
---------------------------AVI------NRVDCVKANELCTSDPACSSKYRT
LRQCLAGSA-----SMV-TGPEAKNECISAMEGVQKSPLYNCRCKRGMKNEKRCLRIYWS
IHQSFM-HGFTITGHDLVGSPYEPLNNRL----SDIYRAASIIS-GAER-IGTKG-----
-----NSCLDAAKACNLNDNCKKFRSMYISPCTSR-VSASEVCNRRKCHRALRQFFDRVP
AKYTYGMLYCSC---RDMACTERRRQTIVPICSYHEKEKPNCLSLAEMCKTNYICRSRLA
DFITNCQPEPRSASGCLRQNYAACLLAYSGLIGTVITPNYVDST--GISVTPWCTCNGSG
NQKEECEEFQNFFKDNRCFKNAVLAFGNGTDMNAW-----QLIPPVPTITATKQKYT---
--SQPNKESVTHANEINSVD---DDSVLPLCANLQAQRLHSNVSVN--QDF-CITETQSS
SN----DKEISAIQSK--GQTSQD-TSSAFSR-EGHISRA--LWVIAIAHSTFLSCHPTE
T-L
>Arad-Skate-Gfra2
M----------------ICANLL-FILIV-IDEMLQCVGDPAL-----------------
------------------------------------------------------------
---------------------------ATG------LSVDCVTANEQCAAEPSCSSRYRT
LRQCLAGKA-----AML-FGPQAKNECIVAVVALQRSTLFDCRCKRAMKKEKQCLAIYWS
IHQSLQ-QGDDLYE----SSPYELVNSRL----SDIFRLAAISS-GMEA-AGARG-----
-----NQCLDAAKACNLNDTCKRYRSIYISTCVKR-TSATDSCSRRRCHKSLRQFFDRVP
AEYSYRLLFCSC---NDPACAERRRQTIVPACSYESKDKPNCLALHQTCKTDHVCRSRLA
DFLSNCQPSAQAGSGCFRENYAACLLSYSGLIGSDMTPNYVDTA--DVVVAPWCSCSGSG
NQKEECDKFLNYFKENVCLRNAMQAFGNGTDVNLW-----RSSLPTQTTTLLKSDKT---
--VQSAQP-SDHIKEITTAD---DANILSICPGLQDNGPKFNISKE--QRH-CLPEAQVP
TLNQDKIK--DMDRVT--SYTNPR-NGNSFGT-CLCANVA--WVAISSLAITILTS----
---
>Arad-Skate-Gfra3
M----------------MVPGVS-LLLAL-VDHVLVD-----------------------
------------------------------------------------------------
---------------------------DVT------PPDSCLSVAMQCSLDPSCTTRFHT
LKQCAASNA-----AGS-LQPAAGNDCMAAAFALQSHQLFTCKCKRGMKKEKNCLQIFWT
IHQSHV-PGYNEFD----TSPYEYSVSAPLW-DLDFGRLASLVSEGTKVQPPASV-----
-----NHCLDAAQACNVDENCKQFRTDYAKNCLKP-TSR-FGCNRHKCHKSLRRFFDHVP
EEYKYPFLFCPC---EDSGCAERRRQTIVPACSFEEPEKQNCLRLQDMCKEDTICRSRLV
DFQTNCQPTKKSTSSCFRQNYNACLQSYTGLIGTILTPNYMSNS--SSNVSIWCTCDHSG
NQREDCENLLSLFTSNICLGNSINWYSSSTVFRTS-----DNEYPAVTSTQQLSFNF---
--PDKDGP-NSNVSPLVKLDSNMD------CDHVGKPKASPGKSMS--------------
------------------EEITDC-NASSGTT-IQSLSPA-TSRVLSSFYIFIVIVENA-
--I
>Arad-Skate-Gfra4-Leri-Replacement-Gfra4
M----------------LLMGIY-LALTL-IDGLWKVEG---------------------
------------------------------------------------------------
------------------------------------AHSDCLQASETCISDPRCSSKYRT
FRQCMAGSS-----AAP-LGPGAKNQCMKAMVSLLSSPLHNCKCKRGMKREKVCLGIYWS
LHQSMS-RGEETDD----SSPYEPS-KRG----YDYARLASITA-GSDV-GVTRA-----
-----NRCLDAAKACNVDESCQRLRTEYVYSCIKP-SSNTETCNRLKCHKVLRKFFDRVP
VEFTHELLFCPC---EDTACAERRRQTIVPSCSYYVKEKQNCLSLLESCKVDVVCRSRLA
DFQTRCQPSTQSASGCLRENYAACLLSYTGVIGTVITPNYIDNS--SSNVAPWCTCSGSG
NNREDCESFLNLFTDNTCLKNAFQAFGNGTDLNTG-------SSSHHSTSQTWLNKHI--
--NSTE---------MSHRE-----------ANALSPLLPTQAADE--RLL---------
------------WKESRPSRAASEALGQASAS-GSACDHH-LLWSLPLAALLLPPRM---
---
>Pspa-Paddlefish-Gfra1a
M----------------MLARFY-FALSL-LDVVLSA-EVNVV-----------------
------------------------------------------------------------
---------------------------SGA------NRLDCVKASEQCLKEQSCSTKYRT
LRQCAAGKES-NF-SMAYSGQEAKDECRIAMDALKQSPLFNCRCKRAMKKEKNCLRIYWS
IYQSL--QGNDLLE----ESPYEAVNNRL----SDIFRLAPIIS-G-EP-AVTRE-----
-----NNCLNAAKACNLNDTCKKYRSAYINPCTSR-VSIAEVCNKRKCHKALRQFFDKVP
PKHSYGMLFCSCPLADQLACTERRRQTIVPVCSYEDKEKPNCLSLQVSCKTNYICRSRLA
DFFSSCQPEPRTMSGCLKENYADCLLAYSGLIGTVMTPNYLKSS--SISVSPWCDCSASG
NNKEECDKFVNFFKDNACLRHSIQAFGNGTDVNVW-----QSRPPVHTTASTSTPSHKAR
ERAQSPVDEQNHINEISTAE---EANLYPICANLQAQKMKSNVTVE--EIAQCEVVRN--
----------GEASSS--DHVMSK-NSSRAST-PFHLSCI-LLILSAMVHSAFLALDSAE
T-F
>Pspa-Paddlefish-Gfra1b
M----------------MFVSFY-FALSL-LDVVLSA-EVNVV-----------------
------------------------------------------------------------
---------------------------SGA------SRLDCVKASEQCLKEQSCSTKYRT
LRQCAAGKES-NF-SMAYSGQEAKDECRIAMDALKQSPLFNCRCKRAMKKEKNCLRIFWS
IYQSL--QGNDLLE----ESPYEAVNNRL----SDIFRLAPIIS-G-EP-AVTRE-----
-----NNCLNAAKACNLNDTCKKYRSAYINPCTSR-VSIAEVCNKRKCHKALRQFFDKVP
PKHSYGMLFCSCPLADQLACTERRRQTIVPVCSYEDKEKPNCLSLQVSCKTNYICRSRLA
DFFSSCQPEPLSMSGCLKENYADCLLAYSGLIGTVVTPNYLKSS--SISVSPWCDCSASG
NNKEECDKFVNFFKDNACLRHSIQAFGNGTDVNVW-----QSRSPVHTTASTSTPSHKAR
ERAQSPVDEQNHINEISTAE---EANLYPICANLQAQKMKSNVTVE--ETVQCEVVRN--
----------GEASSS--DHVMSK-NSSRAST-PFNLSCI-LLILSAMVHSAFLAFDSAE
T-L
>Pspa-Paddlefish-Gfra2a
M----------------IVMNIF-GLFLL-LDDIVHSLASSSVL----------------
------------------------------------------------------------
---------------------------SSTGTHGWRTPVDCVKANEQCAVDSLCSSRYRT
LRQCLAGRDR-N--TML-----ANKECQAALEVLQESPLYDCRCKRGMKRELQCLQIYWS
IHLGLT-EGEQFYE----TSPYEPASFRL----TDIFRLASISS-GMDP-TAAKGNHCTD
TGKPCNACLDAAKACNLNNDCKKLRSTYISTCMKT-VSPAEPCSRRKCHKALRQFFDRVS
TEYSYRLLFCSC---QEHACAERRRQTIVPFCSYEEKVKPNCLDLRNLCRTDHLCRSRLA
DFHMNCQTSLYSVTSCPNDNYQACLASYSGLIGFDLTPNYVDSSSTNITVSPWCSCKGSG
NREEECEKFLRDFRDNSCLRNAIQAFGNGTDTNLA------PKTPSSSVTQSIKTTV---
--TEAIPKPSVNPIDIKPGD---DACVFPTCANLQESGPKCNLAKD--QTF-CLPEVSPS
NPNTPAEP--ESFPKT--GDMNDR-SVA---V-IFYGNAV--FVLLSCLTVKLAF-----
---
>Pspa-Paddlefish-Gfra2b
M----------------IVMNIF-GIFLL-LDDIVHSLASSSVL----------------
------------------------------------------------------------
---------------------------SSTGTHGWRTPVDCVKANEQCAVDSLCSSRYRT
LRQCLAGRDR-N--TML-----ANKECQAALEVLQESPLYDCRCKRGMKRELQCLQIYWS
IHLGLT-EGEEFYE----TSPYEPASFRL----TDIFRLASISS-GMDP-TAAKGNHCTD
TGKPCNACLDAAKACNLNNDCKKLRSTYISTCMKT-ISPAEPCSRRKCHKALRQFFDRVS
TEYSYRLLFCSC---QEHACAERRRQTIVPSCSYEEKVKPNCLDLRNLCRTDHLCRSRLA
DFHMNCQTSLYSVTSCPNDNYQACLASYSGLIGFDLTPNYVDSSSTNITVSPWCSCKGSG
NREEECEKFLRDFRDNSCLKNAIQAFGNGTDTNLV------PKTPSSSVTQSIKTTV---
--TEAIPKPSVIPIDIKPGD---DACVFPTCANIQESGPKCNLAKD--QTF-CLPEVSPS
NPNTPAEP--ESFPKT--GDMNDR-SVA---V-NFYGNAV--FVLLSCLTVKLAF-----
---
>Pspa-Paddlefish-Gfra3a
M----------------FFWGIV-LNAFI-CGNLQAG-----------------------
------------------------------------------------------------
---------------------------HNG------FHHDCVEAERLCVSDHMCNSSYRV
LEYCAAEEA-----VSP-LGPEARKECVTAEAALAQSPLLRCKCHRGNRREEHCLSVYWT
VRFS---NSYYELE----SSPYEDLETDQMW-AIQNTRLAAIVS-GSSI-VTEWD-----
-----NPCLEAAQACGLYEKCGNLRSEYVLACTKR-VSGTDTCNRQKCHKALRRFMDRVP
EEYSFAVLFCQC---SNALCGERRRMAIVPSCSFEEKEKPNCLYLQQICMKDELCKSRLA
DFHSKCQPSPISTTGCLRENGASCLKSYSGLIGTIMTPNYQSNS--SSEVSQWCSCEGSG
NKQQECDRILTMFTQNICLVNSIGALISTAQYALE------GTQPSVRPSQHYQHD----
-----------------------DGNAI---VEIGKVDKSEGNQGS--FEG---------
-----------IQLIL--EKATVS-NVQSGAG-EIWLSGM--LAVCALL-----------
---
>Pspa-Paddlefish-Gfra3b
M----------------MFWGFV-LNAFI-CGNLQAG-----------------------
------------------------------------------------------------
---------------------------HNG------FHLDCVEAERLCVSDHTCNSSYRV
LEYCTAEEA-----ISP-LGPEARKECVTAEAALAQSPLLRCKCHRGNRREEHCLSVYWT
VRFS---NSYYELE----SSPYEDLETDQMW-AIQNSRLAAIVS-GSSI-VTEWD-----
-----NPCLEAAQACGLYEKCGNLRSEYVLACTKR-VSGSDTCNRQKCHKALRRFLDRVP
EEYSFAVLFCQC---SNTLCGERRRMAIVPSCSFEEKEKPNCLYLQQICLKDELCKSRLA
DFHSKCQPSPISATGCLRESGASCLKSYSGLIGTIMTPNYQSNS--SSEVSQWCSCEGSG
NKQQECSKILTMFTQNLCLVNSIGALTSTAQYALE------GTPPSVRPSQHYQHD----
-----------------------DGNAI---VEIGKVDKSEGNQGN--FEG---------
-----------IQLIS--EKATVS-NVQSGAG-ELWMSRT--LALCTLL-----------
---
>Pspa-Paddlefish-Gfra4a
M----------------DLVAIYLLMLAF-IDGLQVVLC---------------------
------------------------------------------------------------
------------------------------------SGRDCLRAGEWCSSDPACSPRLRT
LRQCVAGNG-----SMK-LGPGARNQCENAVTALHSSPLHGCKCKRGMKREKSCLSIYWS
LHQSFL-HGMNLVE----NSPYELV-DKG----FDYVRLASIAS-GSEV-GMTMV-----
-----NRCLNAAKACNVDETCQKLRTEYVSACIKP-TVKSGTCNRAKCNKALRKFFDRVP
PEYTHELLFCPC---TDTACAERRRQTIVPACSFDSKEKPNCLTILQSCKTDYVCRSRWA
QYQYNCQPSPQSTSRCKLENYGACLLSYTGIIGILITPNYIDNS--TSNVSPMCSCTASG
NQQEQCSSFLSSFTDNDCLKNAILAFGNGTDLNAA------PNQSEHSTPTSKPQEA---
--ASILS-------VTKETE-----------DHLFRQLLPTQGAQE--GEL---------
------------LSKS--TQASPGISSGALSI-LKLGSWS-----------PLLLTLSYY
CLH
>Pspa-Paddlefish-Gfra4b
M----------------DLVTIYLLLLAF-IDGLQVVLC---------------------
------------------------------------------------------------
------------------------------------SGRDCLRAGEWCSSDPACSPRLRT
LRQCVAGNG-----NMK-LGPGARNQCENAVTALHSSPLHGCKCKRGMKSEKNCLSIYWS
LHQSFL-HGMNLVE----NSPYELV-DKG----FDYVRLASIAA-GSEV-GMTAV-----
-----NRCLDAAKACNVDDTCQKLRTEYVSACIKP-TVKPGPCNQAKCNKALRKFFDRVP
PEYTHELLFCPC---TDTACAERRRQTIVPACSYESKDKPNCLTILHSCKTDYVCRSRWV
QFQYNCQPSTQTASGCKLENYGACLLSYTGIIGSIITPNYIDNS--TSNVAPWCSCSASG
NQQGQCSSFVNSFTDNDCLKNAILAFGNGTDLNAT------PNQSGNSIPTSNPLEA---
--ASTLL-------VTKETE-----------DHLFRQLLPTQSAQE--GKL---------
------------WSKS--TDMSPGISNGVPSI-LKPVLWS-----------PLLLTLTYY
CHH

# Kazald-Family_MAFFT-LINSI-Alignment
>Bflo-Amphioxus-Kazald
M-----------------KRFLVVGLLALLF----GVVFTAP-----------TGEDNET
IPDDEECPDECPEECPE-AEGCVAGKKMDRCGCCEECANMEGDLCDLKG-QKHVFGECGK
HLECRPNVDSV-EDGETPDNICFCKSAEDMCGSDGVTYSNICQMIAA--AFHS---KTPI
KLEHKGPCKAAPFIRTGPEAIKNKTKGNIVLSCEVHGFPIAQVEWRKDGTN-LMPGDDMH
VAVQARGGPEKYEVTGWLQIQDLRNTDQGTYTCVGKNVYGSAEASAFVEVLPREGETYPE
PSEFALADEAPDNWENEWDDDL
>Amex-Axolotl-Kazald1
MPKSIG---------RFPIRVLFLLYLNWCLIWSGLGLPSAP----NYLQRGW----QRL
LEEGEGCADCDPEECLA-PRGCLAGVVQDTCDCCQECANLEGQICDLDH-TNSFYGKCGD
NLECQLDMGDL-RHGEVPEPQCVCLSSTAVCGSNGKTYTQICKFHEA-SNAHP---EANL
TVLHEGPCESGPQILSPPYNIWNVTGQDVIFGCEVFAYPMASIEWRKDGTDMLLPGDDPH
ISVQFRGGPQKYEVSGWLQIQAVRITDEGTYHCFARNKVGEVTATASLTVLTP-------
----------------------
>Amex-Axolotl-Kazald2
MA-------------VTVSCHLQILATLLLV----AMAASFP---RRLPFKGW----HNL
ILDSEECSACQVKLCPAVPPSCPAGRVRDVCGCCWECARAEGWLCDANPRSDRVYGLCGE
GLVCRAPEGEA-AFGLAPEPRCACAKREVLCGTDQKTYRNSCQLREA-RNSQA---EPDL
AVAHRGPCKSAPVIVTAPRDILSLEGNDIMFGCEVSSFPVVFVEWRKGGESGALPGDSTH
ITVQSRGGPQRYEITSWLQIRTLQKEDEGLYTCYTRNQFGETSSSARLRVVPL-------
----------------------
>Amex-Axolotl-Kazald3
MGGP------------------ILMSLLVLL----GSACCFI---------------GGH
PKEVREGCRCVPQLCPQ-PTACLAGLVRDRCHCCLECGNVEGQVCDLEG-GQPFHGRCGE
NLLCQMDLVGL-ERGEVPQARCVCRNQRAICGSDHKTYANVCAFKKA-QAAQAVGGTRNL
SMAGSGPCRTAPEIKIPPRDQFNTSGQDAIFLCEVVAYPMAQVEWRKNRHNVSLPGDDPH
ISVQSRGGPLKYELSSWLQIEGVTLEDAGTYDCIAHNRLGRVTAHAQLRVMAT-------
----------------------
>Amex-Axolotl-Kazald4
M-----------------KPLVVVVLLVVLL----KDAQNLP----TFHHRGW----LRL
LREGDSCGECELELCSK-PTECPAGTVLDECECCPECGNVEGQICDLDT-TSHFYGTCGH
HLQCRLDVED--ELGEVPEPQCICQSQESVCGSDGKTYANICKFSEI--QATK---ERNL
TMMHEGPCEAAPVISLPPRDAHNFTGNDIIFGCEVSAYPMPHLEWKKKGNHVFLPGDDAH
ISVQARGGPQKHGVTGWLQIQGIKKSDEGIYTCYTKNKYGTTYASAKLQVIDH-------
----------------------
>Rbiv-Caecilian-Kazald1
MPKTCSR--------RLCPGLFFFLYSNWVLTLPAAALPSAS----DYLHRGW----QRL
LEEGEGCADCNPEECPA-PRGCLAGVVRDTCDCCFECANLEGQICDLDN-TNHFYGKCGH
NLECQLDMGDL-RHGEVPEPQCVCLSSTAVCGSDGRTHAQLCKFQEV-ANAHP---EVNL
TVIHEGPCESAPQILSAPYDIWNITGQDVIFGCEVFAYPMAFIEWRKDGTEMLLPGDDPH
ISVQFRGGPQKYEVTGWLQIQAVRTTDEGTYHCFARNKFGEVVATASLTVLTP-------
----------------------
>Rbiv-Caecilian-Kazald2
M-----------------ESLWLFFLVLLLP----LFAVSFP---RKLHLQEW----QNQ
LPGTEKCPLCQEELCPPLPPSCLAGRVRGRCGCCWACAAGEGQPCDLPQ-GRHVYGRCGD
GMECLAPEGELAGSARLPAPSCVCSSRQPLCGTDRNTYRNSCHFREA-AGSGR---KQNL
AVAHMGPCNKAPVIVSPPQDIVTLEGHDIIFGCEVSSYPVAFLRWRKEGGSGFLPGDDSH
IAIQARGGPQRYAITGWLQIQEIQKQDEGLYTCYSRNEFGQASASARLWVVPP-------
----------------------
>Rbiv-Caecilian-Kazald4
M-----------------KSLALVMLLTVVM----PGFQCFP----IFSHQGW----LRL
LREGDSCGPCRTDLCPS-LSHCPAGTVLDECGCCAECGNVEGQICDLDA-STHFYGKCGD
ELECQVQV------GDIPEPQCVCRSQHSICASDGHTYGNICRLQET--QARR---RADL
KLSHMGPCNAAPVISLPPKDTQNYTGNDIIFGCEVSAYPMPHLEWKKKGNSLFLPGDDAH
ISVQARGGPQKHGVTGWLQIQGIKKSDEGIYICQTKNKYGMTSASATLKVIDH-------
----------------------
>Pann-Lungfish-Kazald1
MERPTKPVEMVRDTSLKPLSVLFFLCLNWILIFYGWAVPMAP----DYLQRGW----QRL
LEEGEGCADCNVSECPT-PRGCLAGVVKDPCDCCFECANLENQICDLDN-TNHFYGKCGT
NLECRLEV-NL-HHGEVPEPQCTCTSNKAVCASDGKTYPQMCRFQEM-ANAHP---ESNI
TVVHEGPCESVPQILTPPYDTWNVTGEDVIFGCEVFAYPMASIEWRKDGGESFLPGDDPH
ISVQFRGGPQKFEVSGWLQIQQIRITDEGTYHCYAKNKIGEATAAARLTVFTP-------
----------------------
>Pann-Lungfish-Kazald2
M-----------------VKLVLLITLVLFA----ESVVIFPR--KTFQHRDW----DSP
LEEEKECPVCQLELCPS-LPTCLAGKVKDRCGCCWECGNTEGKLCDPTP-NRSFYGRCGE
GLKCMVEVDSD-NFGHIPEPQCVCLKKGMICGSDGKTYRNLCKFREAIYSSQT---AVHL
TIARKGPCKAAPVITKPPRDMVTIEGHDIIFDCAVSSYPMALIEWRKEGSRLLLLGDDSH
IAVQTRGGPQQYEITGWLQIKNIQKEDEGIYTCYANNGYGQNSASASLRVVDR-------
----------------------
>Pann-Lungfish-Kazald3
M-----------------ATLLTVLVLLSLQ----IKIFCIPFT-------------DQD
SNGLGSSCQCDPVLCPQ-LQGCLAGVVLDQCSCCHECANIEGQSCDLDK-KSYFYGHCGD
NLECKVDMKDL-SHGEIPEPRCVCQFQHPVCGTDRQTYLNICKFNEA-LHGNS---TVNL
AIAHRGPCQSGPQIKAAPQDQISRKGDDVIFRCEVFAYPMALIQWKRENSSLLLPGDDAH
ISVQSRGGPLRYELSSWLQIERVNEKDMGVYYCSAHNKYGSVAAKATLLVTVK-------
----------------------
>Pann-Lungfish-Kazald4
M--------------------MCLVYVTVFI----AIGSATP----RFHHKGW----LRL
LKEGEGCGRCNRDFCRK-LTHCPAGVVLDECNCCPECGNVEGQICDLDN-STYFYGRCGK
NLVCRLDTEGV-GSRQVPEPQCACRFPNSVCGSDGKTYDNICRFMEL--QARS---KRKA
AVKHKGPCASAPIISLAPRDVQNFTGNDIIFGCEVFAYPIPNLDWKKEGRKAYLPGDDAH
ISVQTRGGPHKYGLTGWLQIQSVKETDEGTYTCYTKNKFGTVFASAKLTVIKQ-------
----------------------
>Mmut-Turtle-Kazald1
MSKPANP--------APSQLLSLLLCLSWALPWPCGALPSAP----DYLQRGW----QRL
LEEGESCSDCSPEECPT-PRGCLAGLVRDPCECCWECANLEGQICDLDH-TNHFYGKCGD
HLECKLDTGGL-RKGEVPEPQCACLSSQTLCGSDGKTYAQICKFQEV-FHAHP---EANL
TVAHEGPCESEPQILSPPYDVWNVTGQDVIFGCEVFAYPMASIEWRKDGAEILLPGDDPH
ISVQFRGGPQKYEVTGWLQIQGVRVTDEGTYRCFARNRVGEVAALASLTVLTP-------
----------------------
>Mmut-Turtle-Kazald3
M------------------LLLLVMGLAWSF----HGASCLP----HPTGLTW------A
EEGAEGQCQCVPQLCPR-ATTCPAGLVRDHCGCCLECGNAEGQLCDLDG-SGTFYGRCGE
NLECQLDIQEL-GYGGIPEPQCVCRSQAAVCGSDHITYQNICKFQEA-VRERE---GRNL
SITSDGPCLAVPQIKHHPQDQVNMSGHDVIFMCEVFAYPMALVEWRKDEQEFALPGDDPH
ISIQSRGGPLKYELSSWLQIEGVRKADRGTYFCIAHNKLGNATAKATLLVVSA-------
----------------------
>Mmut-Turtle-Kazald4
M-----------------KILEVTVVLVALV----QVSQSFP----TLYYRSW----LRL
LREGDSCGKCNLELCSK-PTHCPAGTVLDQCGCCPECGNVEGQICDLDK-VNHFYGQCGE
NLECRLDADET-KFGEIPEPQCVCKSQESVCGPEGKTYANICQFNEA--YSEK---RRNI
NMKHKGPCESAPVISLPPQDAQNFTGNDIIFGCEVSAYPMPHLEWKKKGNKMFLPGDDAH
ISIQARGGPKKYGVTGWLQIQGIKKSDEGIYICQTKNKYGTAYASARLEVID--------
----------------------
>Psen-Bichir-Kazald1
MRHSACQ--------YTSLTVLALLCLVWANSQRALAVPRGP----DYLQRGW----QRL
LEEGENCADCRADECPS-PRGCLAGVVLDHCDCCWECANLEGQICDLDN-TNHFYGKCGE
NLECRLDLGDL-REGEVPEPQCTCTSNKAVCGSDGKTYPQICKFQEA-ANAHP---TNNL
KVQHEGPCEAAPHIVSPPYDIWNVTGEDVIFGCEVFAYPMASIEWRKDGNEMFLPGDDPH
ISVQFRGGPQKYEVSGWLQIQGIRHGDEGTYHCYAKNRHGEVEATASLTVFKA-------
----------------------
>Psen-Bichir-Kazald2
M-----------------VCRMFIVG-VIAL----AVAHSIPV--ERFQQLEW----QRL
LEEAEDCPKCQVELCRP-PVGCPAGLVRDHCGCCWECGNAEGQLCDLDA-SSNFYGRCGE
DLECEIQDEDL-SAGEVPVPQCVCTNQEVICGTDGKTYANICKLREAKIQQTK---RENL
TISHKGPCKTAPLISTPPRDIINVEGSDVIFGCEVSSYPMAFVEWRKEGQSIFLPADDSH
MAVQARGGPQRFEITGWLQIQKIRKEDEGIYTCFAKNKYGEVSASANLQIIDM-------
----------------------
>Psen-Bichir-Kazald3
M-----------------------LLLTLLL----SGVHTFP---ANVSSPSATSNPSLL
ALTAIDCPPCQPELCPL-TPLCPAGWVLGRCGCCQECGNVEGQPCDLDP-RGAFYGRCGR
HLRCQLDTADL-RHGDIPEPRCVCESQQVVCGSDGATYENICRMEER-----T---QHSV
TVTSSGPCEAAPQIKLPPQNLVSVTGKDIIFHCEVFAFPMVTIEWWKDDHSESLPGDDPH
ISVQCRGGPMHYELSSWLQIETLRKHDAGMYHCVASNKFGRVMASANLTVVDE-------
----------------------
>Psen-Bichir-Kazald4
MASLLGP-----------RSLLALSHIVLFL----APSRCAP----GFYHRGW----LRL
MKEGNLCGPCRPDRCPPTPPSCPAGTVLDDCGCCEECANVEGQMCDPDG-SQKFYGRCGE
GLECRRKTPT-----QSAEPQCVCSSSHVVCGSNNRTYQNECQLREA-IHRDV---SGLL
HLQRQGPCATAPQISRPPRDLQMQAGGDVTFGCEVTAYPVAHLDWKRKGKETFLPGDDVN
VSVQVRGGPRRHGITSWLQIHSVKKSDEGVYICYTRNAYGESFASAELQVIDG-------
----------------------
>Arad-Skate-Kazald1
MTGATVS--------ALLGPLVVLVVIGVCV----PGSRAAPEWPPAEVGPGW----QRL
LEEGNDCPPCEAALCAV-PRGCGAGAVRDRCGCCWECGNVEGQLCDLDH-TNHFYGLCGD
GLDCLLELGGL-AHGEVPEPQCVCRHHLAVCGSDGNTYPQLCRFQQA-ANANQ---GANL
TLAHQGPCEAVPQIISPPFSVWNTTGEDVIFGCEIFAYPMAAVEWRKEGLETFLPGDDPH
ISVQFRGGPLKYEVSGWLQIQGIRSSDAGVYLCCAHNKLGEVSAAANLTVLSA-------
----------------------
>Arad-Skate-Kazald4
M-----------------NSVLSAAVMLLLT----QVAHSLP----TFYHRGW----LRL
LHEGDGCGVCQPELCPP-LAVCVAGTVQDVCDCCPECGNAEGQICDLDN-TNHFYGRCGE
DLECQLDTNVL-VSGDIPEPQCTCRSQESVCASDRMTYSNICRLKEA-FHSGM---HGNL
SLTHDGPCESVPWIAMPPRNTHNVAGNYVIFSCEVSANPMALVEWRKKGNENFLPGDDAH
ISVQARGGPERYGITGWLQIQGLKKSDEGIYTCYTWNKYGEAHASASLSVNDP-------
----------------------
>Pspa-Paddlefish-Kazald1a
MRCLVGQ--------AFCSGALVLLCLSLFSWQPISTAPGSP----DYLQRGW----QRL
LEEGESCADCQPDECPP-PRGCLSGVVIDHCDCCWECANLEGQICDLDN-TNHFYGKCGK
NLECRLDLGDL-WEGEVPEPQCTCVSNKAVCGTDGKTYPQICKFQEA-ANAQP---HANL
TVSHEGPCEAAPHIISPPYDIWNVTGRDVIFGCEVFAYPMASIEWRKDGTEMFLPGDDPH
ISVQFRGGPQKYEVSGWLQIQRIRLTDEGTYHCHAKNRHGEVAAKASLTVIPP-------
----------------------
>Pspa-Paddlefish-Kazald1b
MRCLVGQ--------AFCSGALVLLCLSLFFWQPISTAPGSP----DYLQRGW----QRL
LEEGESCADCQPDECPP-PRGCLSGVVIDHCDCCWECANLEGQICDLDN-TNHFYGKCGE
NLECRLDLGDL-WEGEVPEPQCTCVSNKAVCGSDGKTYPQICKFQEA-ANAHS---GANL
TVSHEGPCEAAPHIISPPYDIWNLTGRDVIFGCEVFAYPMASIEWRKDGTEMFLPGDDPH
ISVQFRGGPQKYEMSGWLQIQRIRLTDEGTYHCYAKNRHGEVAAKASLTVIPP-------
----------------------
>Pspa-Paddlefish-Kazald2a
M-----------------ACMLLMVALLLVV----EGTHSLPM--ERFQQLGW----QRL
LEDVEECSECHPELCNS-PQRCPAGRVKDLCRCCWECGNAEGQLCDLDA-SSNFYGICGK
DLVCKTQDEDL-NSGEIPEPQCVCTSQEVLCGSDGKTYENICKFREGMFQHRM---KEEL
TAAHQGPCKTAPFIATPPRDIINVEGSDIIFGCEVSSYPMAIVEWRKEGNSIFLPADDSH
MAVQARGGPQRFELTGWLQIQRVQKEDQGVYTCHAKNKFGETSASARLQVINP-------
----------------------
>Pspa-Paddlefish-Kazald2b
M-----------------DCMLLMVALLLAV----EVTHSIPI--ERFQQLGW----QRL
LEDLEECSVCQPELCKS-PQHCPAGQVQDHCGCCWECGNAEGQFCDLDT-SRNFYGMCGK
DLECEIQDKDL-NSGEIPEPQCVCTRQEVLCGSDGKTYENICKFREGQFQRRK---KEEL
TVAHKGPCKTAPLITTPPRDIVNVEGRDVIFGCEVSSYPMATVEWRKEGNSFFLPADDSH
MAVQARGGPQRFELTGWLQIQRVQKEDEGMYTCYAKNEFGEVSATARLQVINP-------
----------------------
>Pspa-Paddlefish-Kazald3a
M------------------VYCRLLFLLACV----CLGDSFP---NPGQGDGFALV-STE
QDGATDCDPCALDLCPA-AVDCRAGLVLDRCGCCKECGNIEAQPCDLDS-TNSFYGLCGD
NLECRMNISVL-EHGEVPEPQCVCVSQEAVCGSDGRTYENVCKFTEA-ALGQT-------
SVISTGPCLTVPRIAHPPQDHVNVTGNDIIFLCEVFAFPMAMIEWRKDGDDSSLPGDDPH
ISVQSRGGPMKYEVSSWLQIERIRKEDTGTYHCVAHNRLGSVTASAVLAVLEE-------
----------------------
>Pspa-Paddlefish-Kazald3b
M------------------VYCRLLFLLACV----CLGDSFP---NPRQGDGFAVV-STE
QDGATDCHLCALDLCPV-AVDCRAGLVLDRCGCCKECGNIEAQPCDLDS-TNSFYDLGGD
NLECRMNISVL-EHGEVPEPQCVCVSQEAVCGSDGRTYENVCKFKEA-ALGQT-------
SVISTGPCLTVPRIEHPLQDHVNMTGNDIIFLCEVFAFPMAMIEWRKDGDDSSLPGDDPH
ISVQFRGGPMKYEQSSWRQIERVRKEDTGTYHCVAHNRPALVTASAVLAVLEE-------
----------------------
>Pspa-Paddlefish-Kazald4a_Sterlet-Replacement-Kazald4b
M------------------SLVITLTLLLSV----PLAHGAP----RFYHRGW----LRL
LKEGDSCEECRLDLCPAAPSSCPAGVVLDECGCCKECGNVEGQICDPDG-KQRFYGRCGE
GLECGND------SSRTPEPQCMCLSGETVCGSDGRTYKNECRLREA--SCGG---AANL
SVKQQGPCSTVPLISRAPRDLQNYTGNDIIFGCEVSAYPMAHLGWRKKGKETFLPGDDAH
ISVQVRGGPQRYGITGWLQIQGVTKSDEGVYTCYTRNAYGEAYASASLQVIDQ-------
----------------------
>Pspa-Paddlefish-Kazald4b
M------------------SLILTLTLLLSV----PLAHGAP----RFYHRGW----LRL
LKEGDSCGECRLDLCPAAPSNCPAGVVLDECGCCKECGNVEGQICDPDG-KQRFYGRCGE
GLECGKD------SSRTPEPQCMCLSRETVCGSDGRTYENECRLREA--SNGG---VANL
SLKQRGPCSTVPLISRAPRDLQNYTGNDIVFGCEVSAYPMAHVGWRKKGKETFLPGDDAH
ISVQVRGGPQRYGITGWLQIQGVKKSDEGVYTCYTRNAYGEAYASASLRVIDQ-------
----------------------

# Lrrtm-Family_MAFFT-LINSI-Alignment
>Bflo-Amphioxus-Chad
MPSSCMHVRLATLLESVAAA-VRTKRTMASPAVR----LLLL-VSALVGVKAAPPPDGCP
APCECRGSSVYCMWAGLTSVPAGIPPGTTILRLNNNQISNLPPNAFANLPNLRGLDLSRN
KLTNVSAEVFKSLTNLEWLYLSNNEIQYIAPNAFLQQRHLKDLFLQANNLMEIPSGALQS
LGSLTLLDLSENGIKNLTNAAFTGLVRLQTLYLSANCFSHIENGAFSSVANLEKLYINKG
CLMSVPIKAFQNLKNLLTLELGVNDIRVLAEESFFGMGRLKRLRLSNNKIAQMSAAAFGG
LKELRYLDLKANRLTELLDGTFRATPSLEELYLCMNNITEVK-GTAFQNVPGLQMLKLDD
NAIQTFPAATVASLSNLQSLDLSGNPLKCDCFLRPLRKWLDDASAELAMREQTTCTTPVE
FLGARVDVIPPENFTCPGGDPPGYGLQ--------DQVNPKAAS------TPTT------
----RQMTSSTP--RDVNPNWNS---------KFSHS--ADSSTELENLS------GMQA
-----------------------EESKEIELGQELREEMKVQMDEMKG---------VLG
SVLEKLSALEDTVAACA---QPSRTVVLKG--------------------------LRVE
FD--------------EVAEN---------------------------------------
----------
>Amex-Axolotl-Lrrtm1
---------MDFLL----LA-PFLNWLLKKPPGW----ILCT-LGVWVN-LMPLVHGGCP
RMCRCEARLLYCESLNFTEMPQNLS-GVM------------------------GLSLRYN
SLSELHDGQFVGLMQLTWLYLDHNHISSVEGNAFQRLRRVKELTLSSNRLTQLPNTTFRT
MPNLRSVDLSYNLLQSLEPDLFHGLRKLTTLHLRSN------------------------
ALQFVPVRIFQDCRSLKFLDLGYNQLKSLARNSFAGLFKLTELHLEHNDLVKVNLAHFPR
LLSLHSLCLRRNKATIVVNTLDFIWR-LEKLDLSGNEIEYIE-PHVFEAVPKLDMLQLDS
NRLTHIDPRILASWKSLTSISLSGNIWDCSSNVCALASWLSHFQGR--SDNSLLCATPEY
AQGEDVLDAVFAFHLCEESTSPTRVSL---TAANN--SGKMVLS------RPTNA-----
----IPSDVQD----MEVERTTG---------VLTVT--PPNELSENTAQIYKVVTGTMA
LIFSFLIVVLVLYVSWKCFPASLRQLRQCFVTQRRKQKQKQTMHQMAAMSAQEYYVDYKP
NHIEGALVIINEYGSCSCHQQPARECEV--------------------------------
------------------------------------------------------------
----------
>Amex-Axolotl-Lrrtm3
------------------MG-FQVFRLLSGSPVA----LVIV-TTILLA-ILSSADRGCP
KACRCESKMLYCESQNLQEIPLSISAACL------------------------GLSLRYN
SLHTLKCDQFKGLNQLTWLYLDHNHISNINENAFNGVYRIKELILSSNKLSYFINNTFRS
MTNIRNLDLSYNQLQSLGSEQFSGLRKLQSLHLRSN------------------------
LLRTLPVRIFQDCRNLELLDLGYNRIRSLARNVFVGMIRLKELHLEHNQLSKLNLALFPR
LANLQNLHLQWNKISLIGQTMFWTWGSLQRLDLSGNDIEAFSGPSVFQCVPNLQRLNLDS
NKLTFIGQEILDSWISLIDISLAGNIWECSQNICSLVKWLIGFKGL--RETAIICASPKE
LQGVNLIEAVKHYSICGNST---TQRL--GFPKAG--PRPTHKS------KHAR------
----PKDDRKHS--FL--PTVVA---------TE-SC--SEANQKAEHISVHKAITGSVA
LLLSFLVVLLVIYVSWKSYPVSITQLQQRSLVKKQEKIKKQFLKQMS--ATPELYLDYKP
ANN-SSEMLLNAAH--MLNKSVSKECEV--------------------------------
------------------------------------------------------------
----------
>Amex-Axolotl-Lrrtm4
------------------MG-SPGMKQL-----L----LVLL-PALLLVVMLAGAQRSCP
KNCRCDGKIVYCESHAFKDIPHNISAGSQ------------------------GLSLRYN
SIQKLKSRQFAGLHQLVWLYLDHNYINSVDEEVFQGIRRLKELILSSNKITHLHNKTFHP
VPNLRNLDLSYNKLQSLQPEQFKGLRKLLILHLRSN------------------------
SLKTVPIRVFQDCRNLDFLDLGYNRLRSLSRNAFAGLLKLKELHLEHNQFSKVNFAHFPR
LFNLRSLYLQWNRIRSINQGLTWTWSSLHNLDLSGNDIQAIE-PGTFQCLPNLQKLNLDS
NKLVNVSQETTLAWISLTSITLSGNMWECSRSICPLVSWLKNFKGN--KESTMICAGPKN
IQGEKVTEAVEAYSICAEIKVVATERA-YQAPKIR--WQSQTVP------QPTT------
----AQLERVSP--TTFTASPSP---------GL-QT--AGTEQEYEHVSFHKIIAGSVA
LFLSVAMILLVIYVSWKRYPASMKQLQQHSLMKKRRKKARESERQMNS-PLQEYYVDYKP
TNSETMDVLVNGAGPCTYTISGSRECERPSVQILDKIHRPETHPDCGPIQN---------
-----------------------------------------------------------I
PC--------
>Rbiv-Caecilian-Lrrtm1
---------MDFLL----IG-LCLNWLLRKPSGL----ILCT-LGVFFK-MLPVVNSGCP
KLCRCEGRLLYCESLNFTEMPRNLS-GIM------------------------GLSLRYN
SLSELHDGQFTGLMQLTWLYLDHNHICSVEGNAFEKLRRVKELTLSSNKIEQLPNATFRP
MPNLRSVDLSYNSLQSLEPDLFHGLRKLTTLHMRSN------------------------
AIQFVPVRIFQDCRSLKFLDLGYNQLKSLARNSFAGLFKLTELHLEHNDLVKVNLAHFPR
LLSLHSLSIRRNKVTIVVNSLDWIWK-LEKMDLSGNEIEYIE-PHVFEAVPHLESLQLDS
NRLTYIDSRILRSWKSLTSISLSGNIWDCGRNVCALASWLSTFKGR--HDSSLLCATPEY
AQGEDILDAVYAFHLCEDSADPTSVNI-ISMAANN--SEKTVDY------SPTT------
----IIHDVQD----TEGERTTN---------IITVT--IPREQPENTVQIHKVVTGTMA
LIFSFLIVVLVLYVSWKCFPASLRQLRQCFVTQRRKQKQKQTMHQMAAMTAQEYYVDYKP
NHIEGALVIINEYGSCSCHQQQARECEV--------------------------------
------------------------------------------------------------
----------
>Rbiv-Caecilian-Lrrtm2
MNTFC---RLPKLY---SAG-LHSKWPLGTPMLT----ALYV-MSVVSE-VMPAWGMACP
PKCRCEKLLFYCDSQGFHSVPNHIDKGSL------------------------GLSLRHN
VISELQQDQFASFSQLTWLHLDHNQIATVQEDAFQGLYKLNELILSSNKISYLSNTTFSQ
LLNLQNLDVSFNQLPSLHPELFYGLRKLQSLHLRSN------------------------
FLRTIPVRLFWDCRSLDFLDLSTNRLRSLSRNGFAGLVKLRELHLEHNHLTKINFAHFLR
LTGLQTLFLQWNKISNLTCGMEWTWDTLEKLDLTGNEIKAIE-LTVFETLPSLKILLMDN
NKLQTLDFKLLNSLKSLATVGLSGNPWECNSKVCALATWLSSFKGR--WEHSILCHSPDH
TQGEDILDAVYGFQLCWNLSAVVTSIT-TSYKPLI------TES----TVR-SS------
----SNLYVGD----RESQTTAS---------TAVTT-DEHSLELDNAIFTQQVITGTMA
LLFSFFFIIFIVFISRKCCPPTLRRIRQCSVIQN-RQLRSKTQLHVSNTSEQGPYNEYEP
PH-EGPFIIINGYGQCKCQQLPYKECEV--------------------------------
------------------------------------------------------------
----------
>Rbiv-Caecilian-Lrrtm3
------------------MG-FNVIRLLSGSAVA----LVIA-PTVLLT-MLSAAERGCP
KGCRCEGKMVYCESQILQEIPSSISAGCI------------------------GLSLRYN
SLQKLRYNQFKGLNQLTWLYLDHNHISNIDENAFNGIRRLKELILSSNRISYFINNTFRP
VTNLRNLDLSYNELQSLGAEQFRGLRKLQSLHLRSN------------------------
SLRTIPVRIFQDCRNLELLDLGYNRIRSLARNVFAGMIRLKELHLEHNQFSKLNLALFPR
LVSLQNLYLQWNKISLIGQTMSWTWSSLQRLDLSGNEIEAFSGPSVFQCVPNLQRLNLDS
NKLTFIGQEILDSWISLSDISLAGNIWECSRNICSLVNWLKSFKGL--RENTIICASPKE
LQGVNVIDAVKNYSICGKST---TERV--ELTKAG--PKPTLKP------KPTR------
----PKHDSKPP--LP--PTVGA---------TE-SS--SESDQDIEHISFHKIIAGSVA
LFLSVLVILLVIYVSWKRYPASIKQLQQHSLVRRRRKKKRQSLKQMTP-TTQEFYVDYKP
TNTETSEMLLNGTGPCTYSKSGSRECEIPL-SMSVSSFLTYDQPTISYCGVHHELLSHKP
YDTKMQ-EDPLETHLAETDLDL--STITS-ARLGDNNQ----------------------
----------
>Rbiv-Caecilian-Lrrtm4
------------------MG-FHLVKQLRGTTAL----LVIL-LSLLLI-LMVDTQRACP
KNCRCDGKIVYCESHAFRDIPQNISSGSQ------------------------GLSLRYN
SIQKLKLNQFAGLTQLIWLYLDHNYISSIDEDAFQGIRRLKELILSSNKITNLHNKTFHS
VPNLRNLDLSYNKLQMLQYEQFKGLRKLLILHLRSN------------------------
SLKSVPIRVFQDCRNLDFLDLGYNRLRSLSRNAFAGLLKLTELHLEHNQFSKVNFAHFPR
LFNLRSIYLQWNRIRSINQGLTWTWSSLHNLDLSGNDIQVIE-PGTFQCLPNLQKLNLDS
NKLTNISQETINAWISLTSITLSGNMWECNRTVCPLVFWLKNFKGN--KESTMICAGPKQ
IQGEKVIDAVETYNICAEIQTVVTERA-YQAPKTP--PKPQFIP------KPTV------
----FKLESKPP--TAFSPSPSP---------GL-QT--TGTEQEYEHVSFHKIIAGSVA
LFLSVAMILLVIYVSWKRYPASMKQLQQHSLMKKRRKKARESERQMNS-PLQEYYVDYKP
TNTETMDVLVNGSGPCTYTISGSRECEVPH-QIKTLPYYSYDQPVIGYCQTHKPLHINKG
YDSISR-EQTETTNL-ELGRDH--GFIATIARSAAPTIY-----------------IERI
PNQ-------
>Pann-Lungfish-Lrrtm1
---------MDFLL----MR-LCLNWLLRKPPGL----LLCT-LGVFFK-MLPAVDSMCP
KLCRCDGRLLYCESLNLTEMPQNLS-GIM------------------------GLSLRYN
SLSELRDGQFSGLVQLTWLHLDHNHIYSVEGDAFQKLRRVKELILSSNKITELSNTTFRP
MPNLRHVDLSYNNLQYLEPDLFHGLRKLTTLHLRSN------------------------
AIKFVPVRIFQDCRSMQFLDLGYNQLQSLARNSFAGLFKLTELHLEHNDLVKMNFAHFPR
LLSLRTLYMRRNKLSIVVNSLYWTWNFLEKLDLSGNDIEYIE-PHAFESVPNLQFLQLDS
NHLTYIDQQILDSWKSLTSISLAGNTWECNRNICALASWLSEFKGH--HDGNLLCSTPEY
AQGEDVLDAVFAFQLCEDEGDSRKMTE-IPRISRH--GENALNN------SPTT------
----IPFDIQD----TEGEEATD---------TITVT--VPNHISESTVRIHKVVTGTMA
LIFSFLIVVLVLYVSWKCFPASMRHLRQCFVSQRRKQKQKQTMHQMSAMSAQEYYVDYKP
NHIEGALVIINEYGSCSCHQQPARECEV--------------------------------
------------------------------------------------------------
----------
>Pann-Lungfish-Lrrtm2
------------------MGWLHSQCPLRRSTSVLTLPTLYA-IILLSK-MLPVFGITCP
PKCRCEDLLYYCDSQGLQAVPDNIDKSSL------------------------GLSIRHN
SITELHSDQFASLTQLTWLHLDHNHITTVHEDSFQGLYKLKELILSSNKLGHLPKATFNQ
LINLQNLDLSFNQMTSLEPELFNGLRKLQTMHLRSN------------------------
SLRNIPIRIFWDCRSLEFLDLSHNRLRSLARNGFAGLLKLTELHLEHNQLTKINFAHFPR
LISLHTLYLQWNKISNLTCGIMWTWESLKKLDLTNNEVKTID-LTVFETTPNLQTVLLDN
NKLTTLDLQILNSWKLLTMVGLSGNLWECSHQICGLATWLSKFRGR--WEHPILCHSPAH
TQGEDILDAVHGFQLCKNLTATVTSMA-VYFTDVT-QPMENVTE---CGTSPTQ------
----TTSQTSE----THSQTTTN---------LAVTVGDSDLTEIDNTILTQKVVMGTMA
LLFSFSLIIFVVYISRKCCPPTLRKIRQCSAIQNHRQLRNPTRSALSDLSSQGAYSEYEP
TPEGGSLVIINGYGQCKCQQLPYKECEV--------------------------------
------------------------------------------------------------
----------
>Pann-Lungfish-Lrrtm3
------------------MG-FSVIRQLCRTAVF----LVIA-PTVLLT-MLSAAERGCP
KGCRCEGKMVYCESQKLQDIPPSISSGCL------------------------GLSLRYN
SLQKLKHNQFKGLNQLTWLYLDHNHIGSIDENGFNGIRRLKELILSSNKIAHLLNNTFRP
VTNLRNLDLSYNQLRFLGSEQFRGLRKLQSLHLRSN------------------------
SLRTVPVRIFQDCRNLEFLDMGYNRIRSLARNVFAGLIRLKELHLEHNQFSKLNLALFPR
LVSLQFLYLQWNKISVIGQTMSWTWSSLLKLDLSGNEIEAFSGPSVFQCVPNLQTLNLDS
NKLTFIGQEILDSWISLTAISLAGNIWECSRNICSLVNWLKSFRGW--RENTVICASPKD
LQGVNIIEAVKNFSICGRST---TERF--DSTSVV--IKPTSKS------KPLL------
----PKPEQ---------PTTGS---------PD-SN--SEGDSEAEHISFHKVIAGSVA
LFLSVLVILLVIYVSWKRYPASMKQLQQRSLTRRRRKKKRQSLKQMTP-STQEFYVDYKP
TNTETSELLLNGTVPSTYNKSGSRECEIPL-PMNVSSFLAYDQPSISYCGVHQDLLSHKQ
YDTPPQ-KEKMETHL-ETDIDL--STIATIAHSCESGQ----------------------
----------
>Pann-Lungfish-Lrrtm4
------------------MG-FHLIKQLRGMSVV----LVLL-PTALLV--MVATERICP
KTCRCDGKIVYCESHALKDIPQNISGGSQ------------------------GLSLRYN
SIQKLRARQFAGHNQLIWLYLDHNYITGVDEDAFQGIRRLKELILSSNKISHLHNKTFHP
VPNLRNLDLSYNKLQNLQSEQFKGLRKLESLHLRSN------------------------
SLKTVPIKVFQDCRNLDFLDLGYNRLRSLSRNAFAGLMKLTELHLEHNQFSKISFAHFPR
LYNLRSLYLQWNRIRSISQGLTWTWTSLQKLELSGNDIQQVE-PGIFQCLPNLQTLNLDS
NKLTNISQETINAWISLTMISLSGNIWECNRSICPLVFWLQNFKGN--KESAMICAGPKH
IQGEKVLDAVDVYNICD----VVTEKP-PQAPKNQ--QKPAPTI------KPTI------
----SILENNQP--VFLSPSPSA---------GL-QK--PGSEQEFEHVSFHKIIAGSVA
LFLSVTMILLVIYVSWKRYPASMKQLQQHSLMKRRRKKARESERQMNS-PLQEYYVDYKP
TNSETMDVLVNGTGPCTYTISGSRECEV--------------------------------
------------------------------------------------------------
----------
>Mmut-Turtle-Lrrtm1
---------MDFLL----IG-LCLNWLLWKPPGL----ILCT-LGVFLK-MLPAVNSGCP
QLCRCEGRLLYCESLNLTEMPRNLS-GMM------------------------GLSLRYN
SLSELHDGQFTGLMQLTWLYLDHNHICSVEGNAFQKLRRVKELTLSSNKITQLPNTTFRP
MPNLRSVDLSYNNLQSLEPDLFHGLRKLTTLHMRSN------------------------
AIKFVPVRIFQDCRSLKFLDIGYNQLKSLARNSFAGLFKLTELHLEHNDLVKVNLAHFPR
LISLHSLCLRRNKVTIVVNSLDWIWK-LEKMDLSGNEIEYIE-PHVFESVPHLQSLQLDS
NQLTYIDPRILNSWKSLTSISLSANIWDCSRNVCALASWLSNFKGR--YDSNLLCATPEY
AQGEDVLDAVYAFHLCEDAEDPTSVNM-LSAVTNN--SDQMFTY------SPAT------
----IIYDVQD----TEGERTTN---------AITVT--IPNENTENAVQIHKVVTGTMA
LIFSFLIVVLVLYVSWKCFPASLRQLRQCFVTQRRKQKQKQTMHQMAAMSAQEYYVDYKP
NHIEGALVIINEYGSCSCHQQPARECEV--------------------------------
------------------------------------------------------------
----------
>Mmut-Turtle-Lrrtm2-Cpic-Replacement-Lrrtm2
------------------MG-LHFKWPLGAPMLA----ALYA-MSMVLK-LLPALGMACP
PKCRCEKLLFYCDSQGFHSVPNTTDKGSL------------------------GLSLRHN
YISELERDQFASFSQLTWLHLDHNQIATVREDSFQGLYKLKELILNSNKIFYLPNTTFSQ
LLNLQNLDLSFNQLSSLHPELFYGLRKLQTLHLRSN------------------------
SLRTIPVRLFWDCRSLEFLDLSTNRLRSLARNGFAGLIKLRELHLEHNQLTKINFAHFLR
LSSLHTLFLQWNKISNLTCGMEWTWGTLEKLDLTGNEIKAID-LTVFETMPNLKILLMDN
NKLTTLDSKILNSLTSITTVGLSSNLWECSPKICELATWLSGFQGR--WEHSIVCHSPDH
TQGEDILDAVYGFQLCWNLSTIVTSMV-TSYRSPT------TEY----TKRISS------
----SNFHMGD----KEIPTTAG---------IVVTT-EEHFTEPNNAIFTQRVITGTMA
LLFSFFFIIFIVFISRKCCPPTLRRIRQCSMIQNHRQLRSQTRLHMSNMSDQGPYNEYEP
TH-EGPFIIINGYGQCKCQQLPYKECEV--------------------------------
------------------------------------------------------------
----------
>Mmut-Turtle-Lrrtm3
------------------MG-FNVIRLLSGSAVA----LVIA-PTVLLT-MLSSAERGCP
KSCRCEGKMVYCESQKLQEIPLTISAGCL------------------------GLSLRYN
SLQKLKHNQFKGLNQLTWLYLDHNHISNIDENAFNGIRRLKELILSSNRIAYFLNNTFRP
VTNLRNLDLSYNQLQSLGSEQFRGLRKLLSLHLRSN------------------------
SLRTIPVRIFQDCRNLELLDLGYNRIRSLARNVFAGMIRLKELHLEHNQFSKLNLALFPR
LVSLQNLYLQWNKISVIGQTMSWTWSSLQRLDLSGNEIEAFSGPSVFQCVPNLQRLNLDS
NKLTFIGQEILDSWISLNDISLAGNIWECSRNICSLVNWLKSFKGL--RENTIICASPKE
LQGVNVIDAVKNYSICGKST---TERF--ELARA----PPTFKP------KLTR------
----PKHDSKPP--LP--PTIGA---------TE-SS--SELEHDTEHISFHKIIAGSVA
LFLSVLVILLVIYVSWKHYPASMKQLQQHSLMRRHRERKRQSLKQMTP-TTQEFYVDYKP
TNTETSEMLLNGTGPCTYNKSGSRECEIPL-SMNVSTFLAYDQPTISYCGVHHELLAHKP
YESNAQ-EETMETHL-ETDLDL--STITTAARISEHRQ----------------------
-------QLA
>Mmut-Turtle-Lrrtm4
------------------MG-FHLIKQLRGMSVV----LVLL-PTVLFL-MLAGAQRACP
KNCRCDGKIVYCESHAFRDIPQNISGGSQ------------------------GLSLRYN
SIQKLKSNQFAGLNQLVWLYLDHNYISSVDEDAFQGIRRLKELILSSNKITHLHNKTFHP
VPNLRNLDLSYNKLQVLQSEQFKGLRKLLILHLRSN------------------------
SLKTVPIRVFQDCRNLDFLDLGYNRLRSLSRNAFAGLLKLTELHLEHNQFSKINFAHFPR
LFNLRSIYLQWNRIRSINQGLTWTWSSLHNLDLSGNDITGIE-PGTFKCLPNLQKLNLDS
NKLTNISQETVNAWISLISITLSGNMWECTRSICPLVTWLKNFKGN--KESTMICAGPKQ
IQGEKVSDAVETYNICAEIQVVVTERS-YQPPKTP--QRPLFIP------KPTI------
----SKLENNQM--TSVMPTPSP---------DL-PT--PGAEPEYEHVSFHKIIAGSVA
LFLSVAMILLVIYVSWKRYPASMKQLQQHSLMKRRRKKARESERQMNS-PLQEYYVDYKP
TNSETMDVSVNGSGPCTYTISGSRECEVPH-PMKTLPYYSYDQPVIGYCQAHKPLHVNKA
YDTISRAEQVETTNL-ELSRDH--SFIATIARSAAPAIY-----------------IERI
PN--------
>Psen-Bichir-Lrrtm1
M-------LMDFLL----IG-LYLKWLLRKPPGL----ILCT-LGIVLK-MFPIVESVCP
KLCRCDGRLLYCESLNLTDMPHNLS-GIM------------------------GLSMRYN
SLTELRDGQFVGLVQLTWLYLDHNHINLVEENAFHKLRRVKELILSSNKIETLPNTTFRP
MPNLRHVDLSYNNLQALEPDLFHGLRKLTTLHLRSN------------------------
ALKFVPVRIFQDCRSMQFLDLGYNQLQSLARNSFAGLFKLTELHLEHNELVKVNLAHFPR
LISLRTLYMSRNKATIMVNTLDWTWNFLEKIDLSGNEIEYIE-PHVFETVPNLKVLLMDS
NRLTYIDQRILDSWTSLTSISLSGNIWDCSRNVCSLASWLSNFQGQ--HDNSLLCATPEY
AQGEDVLDAVYAFQLCEDSTHTMTYTN-TVTTTKN--DNRVHSN-----GGPTA------
----NPFNLGD----LEKETVTG---------IFTVT--NSHDHHENTMQIHKVVTGTMA
LIFSFLIVVLMLYVSWKCFPASLRHMRQCFTSQRRKQKQKQTMQQMAAMSAQEYYVDYKP
NHIEGALVIINEYGSCSCHQQPSRECEV--------------------------------
------------------------------------------------------------
----------
>Psen-Bichir-Lrrtm2
------------------MG-FHSRWPLVGPTPA----ALYV-ISMLLR-LLPASGTACP
QKCRCEDLLFYCDSQSLHSPPDGVDRGAL------------------------GLSLRHN
SITELRPDQFSAFTQLTWLHLDHNQITAVREDAFQGLYKLKELVLSSNRIFQLPNSTFIH
LINLQNLDLSFNLMTSLEPELFHGLRKLQTLHLRSN------------------------
SLRTTPVRIFWDCRSLEFLDLSNNRLRSLARNGFAGLIKLRELHLEHNQLSKINLAHFPR
LIGLQTLYLQWNKISNLTCGMEWTWTTLEKLDLTGNEIRSIG-PDVFETMPNLKVLLLDS
NKLTSLDMRILSRWKSLSNIGLSENLWECTKRICSLATWLSNFKGR--WEHSILCYSPEY
AKGEEILDAVHGFQLCQNFSAAVVTPS-TGSPEAT-FIQEASSDFFGI-------MPADT
IGSLTTMTITTSTTRTTYPTTNPPRPTTTSLLSTETT-EEDNIEDDNTLLTQRVIIGTMA
LLFSFFLIIFVVFISRKCCPPTLRRIRHCSAIQNRRQMRNQARQPMADLATQVPYNEYDP
SHEEGALVIINGYGQCKCQQLPYKECEV--------------------------------
------------------------------------------------------------
----------
>Psen-Bichir-Lrrtm3
------------------MG-FNAIRHLSRSAAV----LVIA-PTVLLT-MLSSAERGCP
KGCRCEGKMIYCESQKLQEIPQGISGGCL------------------------GLSLRYN
SLQKLKFNQFMGLNQLTWLYLDHNHISNIDENAFNGIRRLKELILSSNKINQLLNNTFRP
VTNLRNLDISYNQLTSLGVEQFRGLRKLQSLHLRSN------------------------
SLRNIPVRIFQDCRNLEFLDMGYNRIRSLARNVFAGLIRLKELHLEHNQFSKLNLALFPR
LVSLQFLYLQWNKISVIGQTMSWTWNSLQKLDLSGNEIEAFSGPSVFQCVPNLQTLNLDS
NKLTFIGQEILDSWISLTTISLTGNIWECSQNICSLVNWLKSFRGW--RENTVICASPKE
LQGVNVLEAVKNYSICGKAT---VEKL--D-TTVW--TKPTFKP------KPTR------
----PKVESKQQ--VPYVPTVGT---------PE-SS--SDTDQEMEHISFHKIIAGSIA
LFLSVLVILLVIYVSWKRYPASMKQLQQRSLMRRRRKKKRQSLKQMTP-STQEYYVDYKP
TNTETSEMLLNGTGPCTFSKSGSRECEIPL-SMNVSSFLTFDQPTISYCGVHQELLASKT
FETAIQ-EESMDIHR-ERDIEL--STITSIARPSEHM-----------------------
----------
>Psen-Bichir-Lrrtm4
------------------MG-F-----LAGDRWL----LLLIFQIWLLL-SFCEAERPCP
RSCRCDGKIVYCESNAFRDIPQNVSMGCQ------------------------GLSLRYN
SLQKLRAYQFSGLSQLIWLYLDHNYITVVDGDAFQGIRRLKELILSSNKILQLNNRTFHS
IPNLRNLDLSYNKLQALQPEQFRGLRKLLSLHLRSN------------------------
SLKNVPLRVFQECRNLEFLDLGYNRLRSLTRNAFAGLLKLTELHLEHNQFSKINFAHFPR
LFNLRALYLQWNRIRSISQGISWTWSSLQKLDLSGNDIQAIE-ANIFQCLPNLQTLNLDS
NKLSNISQESVNAWISLTTISLSGNVWDCSHSICPLVAWLRNFKGN--KESAMICAGPKQ
VQGEKLMEAVDNYSICKETPPPATERQ-TPPTQYP--PRPRLFP------HPTM------
----PKLGNDES--SGILPSPSP---------SATLT--SAPEPDFEHVSFHKIIAGSVA
LFLSVAMILLVIYVSWKRYPSSMKQLQQHSLVRKRRKKARQTERTLNS-PLQEYYVDYKP
TNSETMDVLVNGTGPCTYTISGSRECEIPH-QVSSLTFYNYEQPIVDYCQAHQPLHLNMS
YESGPH-RLETPRRR-ERGVVQIMTHPMSLSDTRSCL-----------------------
----------
>Arad-Skate-Lrrtm1
---------MDFLL----VG-LSLHWLLKKPSAS----VVCV-LGALLE-MLPAADSVCA
QQCRCDGKLVYCESQSLGEMPHNLS-GVQ------------------------GLSLRYN
SLSELHDDQFTGLLQLTWLYLDHNHIYSVDPNAFRGLRRLKELVLSSNKITQLPNATFRP
MPNLRHVHLSYNNLQSLEPDMFHGLRKLQTLHLRSN------------------------
ALKTIPVRIFQDCRSLEFLDVGYNQLQSLARNAFAGLLKLTELHLEHNDLVKVNFAHFPR
LLSLRTLYMQWNKVIIVVNSLDWTWNHLEKLDLSGNEIEFIE-SYAFDVVPNLKILQLDS
NRLTSIEQAILDSWKSLSSISLSGNSWECNRNICALATWLSNFKGH--HEGSLLCASPVH
TQGEEVLDAVHGFHICDDPATGTATESGVTMVAGT--DQGVTVI------RDAS------
----SMYATQD----TTGVRTTE---------LISATGVLSHDQQENTIHVHKVITGTMA
LLFSFLIVVLVLYVSWKCFPAGLRHLRQCFVTQRRKQKQQQTMHQMAAMSTQEYYVDYKP
NHIEGALVIINDYGSCSCHQQPARECEV--------------------------------
------------------------------------------------------------
----------
>Arad-Skate-Lrrtm2
------------------MG-LHSKWPLGGPTTV----ALCV-MSMLLK-MLPASSAACP
QKCRCEELLFYCDSQGFQGVPDNVSHGSI------------------------GLSLRHN
SFFELQNDQFTSFSQLAWLYLDHNQISVIQEDAFQGLYKLKELILSYNKIVRLANITFSQ
LINLQNLDLSFNQITSLQPEQFHSLRKLQTLHLRSN------------------------
SLRTIPIRVFWDCRSLEFLDISNNRLRSLARNGFAGLIKLKELHLEHNQLTKINFAHFPR
LISLQTLFLQWNKISILLCGMEWTWDTLEKLDVTGNEIRTID-PSVFITMPNLKILLMDS
NKLTSLDAQIVNSWKSLTHIGLSGNMWACNKSICALASWISNFQGR--WENSMVCAGPEH
TQGEDILDAVHGFQICSNLSAATTQIT-TGYTDPT-REPETTEY----VTKLTS------
----LDSTTED----IENP-------------TIETT-AEDFFEPDNALFTHRIITGTMA
LLFSFFLIILVVYISRKCCPPTLRRIRHCSMMQHRRQIRHQARQPMADLSTQVPYNEYEP
THEEGALVIINGYGQCKCQQLPYKECEV--------------------------------
------------------------------------------------------------
----------
>Arad-Skate-Lrrtm3
-----------MLR----MG-LGVIALLSGRVAV----LVMA-PTVLLS-LLSGADRACP
SNCRCHGKIVYCESLSLQEIPPNISPGSL------------------------GLSLRYN
SLQTLEHNQFVGLNQLTWLYLDHNYIGLVHEHAFNGIRRLKELILSSNKITSLFNNTFRP
VTNLRNLDLSYNQLQSLQPEQFRGLRKLQSLHLRSN------------------------
NLRTVPVRIFQDCRNLEFLDMGYNRIRSLARNAFAGLGRLLELHLEHNQFSKVNLAHFPR
LITLRILYLQWNKISVVIQGMSWTWSSLEKLDLSGNEIQAIG-PNVFQCVPNLSTLHLDS
NKLTTVGQEILESWISLSSVSLSGNMWECNRNICSLVNWLKMFKGR--RENTMICAGPKQ
LQGEQVVEAVDNYNICIKTQRITTHAV-PEPPKLQ--AKPTFKT------RLPK------
----ANSESKGQ--APVPAATTPP-----------QP--SSDSEDIEPVSFHKIIAGSVA
LFLSVLVILLVIYVSWKRYPASMRQLQQRSLGRRRRKK-RQSLRQMVP-TTQEYYVDYKP
AHTEATEMLMNGTASCTFNKSGSRECEIPI-AMSVSSFLAYDQPALSCCGAHQGHLAHKQ
YELQAH-KDGPDSHR-EPGTEL--STITTCSGS---------------------------
-------HIQ
>Arad-Skate-Lrrtm4
------------------MG-F--MKYLLAPRSV----LLLV-PAVFLT-LLSDAERVCP
RTCRCDGKIVYCESQALQEIPGNISSGSL------------------------GLSLRYN
SIKSLKPNQFSGLNQLTWLYLDHNYVHAVDENAFQGIRRLKELILSSNKITRLPNGTFHP
VPNLRNVDLSYNKMHVLQSLQFKGLRKLQSLHLRSN------------------------
SLKAIPVRAFQDCRNLEFLDLGYNRLRSLARNAFAGLMKLTELHLEHNQFSKVNLAHFPR
LSSLRTLYLQWNRIRVFSQGMSWTWSSLQKLDLSGNEIQAIV-PGVFQCVPNLHSLHLNS
NKLTTISQEILSSWTSLATISLSSNIWECNRNICSLVNWLKNFQGY--REGAMICAGPKP
LQGYNVMEAVDHHKICAGVTPVATQRP--QGSKTT---QKTTTP------RPTA------
---------VAS--LPVTAQPSNE-----------SI--AESDHEFEYISFHKIIAGSVA
LFLSVTMILLVIYVSWKRYPASMKQLQQRSLMKRRRKKKRECERQVNS-PLQEYYVDYKP
TNSETVDVLVNGTAAGTYTRPSPRECEILP-DLLP------RGPRRKYTAVSRPVFSNAI
CQTRDFCHHVTLRPG-TEGCQL--SFAVTGSKSWSTLPNNTVGTAFTLRSTTVQRDASSP
PTQDRLENDR
>Pspa-Paddlefish-Lrrtm1a
M-------LMDFLF----IG-LYLKWLLRKPPGL----ILCT-LGIYLK-MFPVVESMCP
KLCRCDGRLLYCESLNLTEIPGNLS-GIT------------------------GLSLRYN
SLSELRDGHFVGLMQLTWLYLDHNHIFTVEENAFQRLHRVKEIILSSNRIETLSNTTFSP
MPNLRNVDLSYNNLQALEPELFHGLRKLTTLHLRYN------------------------
ALKFVPVRIFQDCRSMQFLDLSYNQLQSLARNSFAGLFKVTELHLEHNQLVKVNLAHFPR
LISLRALYMRRNKATIVVNTLDWTWNFLEKIDLSGNEIEYVE-PHVFEAVPNLKSLQLDS
NRLSYIDQRILDSWTSLTSISLSGNVWDCGRNVCSLASWLSNFQGQ--HDKPLLCTTPEY
TQGEDVLDAVYAFQLCEDPIDATAYTD-TYTEPKD--RGNVYRD-----GGPTI------
----TPYNVQN----IEVELVTN---------SLTVT--TVNENLENTMHIHKVVTGTMA
LIFSFLIIVLMLYVSWKCFPASLRHFRQCLTTQRRKQKQKQTMQQMAAISAQEYYVDYKP
NQIEGALVIINEYGSCSCHQQPSRECEV--------------------------------
------------------------------------------------------------
----------
>Pspa-Paddlefish-Lrrtm1b
M-------LMDFLF----IG-LYLKWLLRKPPGL----ILCT-LGIFLK-MFPVAESMCP
KMCRCDGRLLYCESLNLTEIPRNLS-GIM------------------------GLSLRYN
SLSELRDGHFVGLMQLTWLYLDHNHIFTVEENAFQRLRRMKELILSSNKIETLPNTTFSP
MPNLRNVDLSYNNLQVLEPELFHGLRKLTTLHLRYN------------------------
TLKFVPVRIFQDCRSMQFLDLSYNQLQSLARNSFAGLFKLTELHLEHNKLVKVNLAHFPR
LISLRSLYMHRNKATIVVNTLDWTWNFLEKIDLSGNEIEYIE-PHVFEAVPNLKSLQIDS
NRLTYIDQRILDSWTSLTSISLSGNIWDCGRNVCSLASWLSNFQGQ--HDNTLLCATPEY
TQGEDVLDAVYAFQLCEDPIDVTAYTD-TYTATKD--REDVYSD-----EGPTI------
----TPYNMQD----IEGELVTD---------SFTVT--TVNENLENTMHIHKVVTGTMA
LIFSFLIIVLMLYVSWKCFPASLRHLRQCFTTKRRKQKQKQTMQQMAATSAQEYYVDYKP
NHIEGALVIINEYGSCSCHQHPSRECEV--------------------------------
------------------------------------------------------------
----------
>Pspa-Paddlefish-Lrrtm2a
-----------------PTG-FHSRWPLVGPTPV----ALYM-ISMLLR-LLPASGTACP
QKCRCEDRLFYCDSQGLQAPEDGVDRGAL------------------------GLSLRHN
SITELQPDQFSGFSQLTWLHLDHNQISTVREDAFQGLYKLKELVLSSNSITRLPNSTFIH
LINLQNLDLSFNQMMSLEPELFHGLRKLQTLHLRSN------------------------
SLRTTPVRVFWDCRSLEFLDLSNNRLRSVARNGFAGLTKLRELHLEHNQLTKINLAHFPR
LITLQTLFLQWNKISNVTCGMEWIWTTLEKLDLTGNDIRSIS-PEVFETLPNLKVLLLDT
NKLTSLDPRTLDLWKSVTTVGLSGNMWECTKSICYLATWLSMFKGR--WEHSIVCHSPEY
AQGEDILDAVYGFQLCQNFSAAVAAPT-TVSPEVS-LSQEATSDFYGIWITPTQDFHAQD
VGSFTTTTVTT----TTSPTTNP---------TTVAA-AEVNTEADNTLLTQRVIIGTMA
LLFSFFLIIFVVYVSRKCCPPTLRRIRHCSTMQSRRQIMTQVRQPMADLATQVPYNEYEP
SHDEGALVIINGYGQCKCQQLPYKECEV--------------------------------
------------------------------------------------------------
----------
>Pspa-Paddlefish-Lrrtm2b
------------------MG-FHSRWPLVGPTPV----AIYM-ISMLLR-LLPASGTACP
QTCRCEDLLFYCDSQGLQAPPNSVDPGAL------------------------GLSLRHN
SITKLQPDQFSGFSQLTWLHLDHNQISAVQEDAFQGLYKLKELVLSSNSITQLPNSTFIH
LINLQNLDISFNQMTSLEPELFHGLRKLQTLHLRSN------------------------
SLRTTPVRVFWDCRSLEFLDLSNNRLRSVARNGFAGLIKLRELHLEHNQLTKINLAHFPR
LIALQTLFLQWNKISNVTCGMEWIWTTLEKLDLTGNDIRSIS-PEVFETLPNLKVLLLDT
NKLTSLDPRTLSLWKSVTTVGLSGNMWECTKSICSLATWLSMFKGR--WEHSIVCHSPEY
AQGEDILDAVYGFQLCQNFSAAVAAPT-TVSPEVS-LPQEATSDFYGIWITPTQDFHAQD
VGGFTTVTVTT----TSSPTTNP---------TTVAA-AEVNTEADNTLLTQRVIIGTMA
LLFSFFLIIFVVYVSRKCCPPTLRRIRHCSTMQSRRQIMTQVRQPMADLATQVPYNEYEP
SHEEGALVIINGYGQCKCQQLPYKECEV--------------------------------
------------------------------------------------------------
----------
>Pspa-Paddlefish-Lrrtm3a
------------------MG-FNAIRLLSSSAAV----LVIA-PTVLLT-VLSSAERGCP
KGCRCEGKMIYCESQKLQEIPQGISGGCL------------------------GLSLRYN
SLQKLKFNQFKGLNQLTWLYLDHNHISNIDEDAFNGIRRLKELILSSNKITRLLNNTFRP
VTNIRNLDISYNQLTSLGLQQFRGLRKLQSLHLRSN------------------------
SLRNIPVRIFQDCRNLEFLDMGYNRIRSLARNVFAGLIRLKELHLEHNQFSKLNLALFPR
LVSLQFLYLQWNKISVIGQTMSWTWSSLQKLDLSGNEIEAFSGPSVFQCVPNLQTLNLDS
NKLTFIGQEILDSWISLNTISLTGNIWECSQNICSLVNWLKSFRGW--RENTVICASPKD
LQGVNVMQAVRNYSICGKST---FEKL--D-TKDL--VRPTYKP------KPTR------
----PKQESKQQ--VPFVPTTSV---------PD-SS--SDADHETEHISFHKIIAGSVA
LFLSVLVILLVIYVSWKHYPASMKQLQQRSLMRRRRKKKRQSLKQMTP-TTQEYYVDYKP
TNTETSEMLLNGAGPCTFTKSGSRECEIPL-SMNVSSFLTFDQPTISYCGIHQ-------
--------ETMDKHR-ERDLEL--STITAITRPSEHM-----------------------
----------
>Pspa-Paddlefish-Lrrtm3b
------------------MG-FNAIRLLSSSAAV----LVIA-PTVLLT-VLSSAERGCP
KGCRCEGKMIYCESQKLQEIPQGISGGCL------------------------GLSLRYN
SLQKLKFNQFKGLNQLTWLYLDHNHISNIDEDAFNGIRRLKELILSSNKITRLLNNTFRP
VTNIRNLDISYNQLTSLGAEQFRGLRKLQSLHLRSN------------------------
SLRNIPVRIFQDCRNLEFLDMGYNRIRSLARNVFAGLIRLKELHLEHNQFSKLNLALFPR
LVSLQFLYLQWNKISVIGQTMSWTWSSLQKLDLSGNEIEAFSGPSVFQCVPNLQTLNLDS
NKLTFIGQEILDSWISLNTISLTGNIWECSQNICSLVNWLKSFRGW--RENTVICASPKD
LQGVNVMQAVRNYSICGKST---LEKL--D-TKDL--VRPTYKP------KPTR------
----PKQESKQQ--VPFMPTTSV---------PD-SS--SDADHETEHISFHKIIAGSVA
LFLSVLVILLVIYVSWKRYPTSMKQLQQRSLMQRRRKKKRQSLKQMTP-TTQEYYVDYKP
TNTETSEMLLNGEGPCTFTKSGSRECEIPL-SMNVSSFLTFDQPTISYCGIHQ-------
--------ETMDKHR-ERDLEL--STITTITRPSEHM-----------------------
----------
>Pspa-Paddlefish-Lrrtm4a
------------------MG-F-----LVGA-------GRLL-QAWLLV-SLCLAERSCP
RSCRCDGKIVYCESNGFRDVPNNVSTGCQ------------------------GLSLRYN
SLQKLRAGHFSRLHQLIWLYLDHNYITAVDGDAFQGTRRLKELILSSNKISQLSNRTFHA
VPNLRNLDLSYNKLQALQPEQLRGLRKLLSLHLRSN------------------------
ALKSIPIRVFQDCRNLEFLDLGYNRLRSLTRNAFAGLLKLTELHLEHNQFSKVNFAHFPR
LFNLRALYLQWNRIRSLSQGLSWTWSSLQKLDLSGNDIQAVE-ANMFQCLPNLQTLNLDS
NKLSNVSQEAVDAWISLTTISLAGNIWECNPSLCPLVAWLRNFKGN--KETTMICAGPKL
VQGEKVMEAVDNYSICKETPPPATERL-PPTAQTP--DRARLLP------HPTL------
----PRQGESLS--SP--PSPSP---------SIGQT--SAPEMEFELVSFHKIIAGSVA
LFLSVAMILLVIYVSWKRYPSSLKQLQQRSLVRKRRKQTRETERPLSS-PLQEYYVDYKP
TNSETMDVLVNGTGPCTYTISGSRECEIPQ-QVSPLTFYSYEQPIVDYCQAHQPLHLNMG
FESAPR-RL-------ERGGGA--DSPSVPYRDQDPTPV---------RSS---REDQAS
PERCY-----
>Pspa-Paddlefish-Lrrtm4b
------------------MG-F-----LVGA-------GRLL-QAWLLV-SLCLAERSCP
RSCRCDGKIVYCESNGFRDVPNNVSTGCQ------------------------GLSLRYN
SLQKLRAGHFSGLHQLIWLYLDHNYITAVDGDAFQGTRRLKELILSSNKISQLSNHTFHA
VPNLRNLDLSYNKLQALQPEQLRGLRKLLSLHLRSN------------------------
ALKSIPIRVFQDCRNLEFLDLGYNRLRSLTRNAFAGLLKLTELHLEHNQFSKVNFAHFPR
LFNLRALYLQWNRIRSLSQGLSWTWSSLQKLDLSGNDIQAVE-ANMFQCLPNLQTLNLDS
NKLSNVSQEAVDAWISLTTISLAGNIWECNPSLCPLVAWLRNFKGN--KETTMICAGPKL
VQGEKVMEAVDNYSICKETPPPATEQL-LPTAQTP--DRARLLP------HPTL------
----PRQGESLS--SP--PSPSP---------SSGQT--SAPETEFEHVSFHKIIAGSVA
LFLSVAMILLVIYVSWKRYPSSLKQLQQRSLVRKRRKQTQETERPLSS-PLQEYYVDYKP
TNSETMDVLVNGTGPCTYTISGSRECEIPQ-QVSPLTFYSYEQPIVDYCQAHQPLHLNMG
FESAPR-RL-------ERGVVQ--TVPLSLTETRTPPQ----------------------
----------
