# Supplementary material for: Differential fates of Kazald gene quartet: Ancestral roles in skeletogenesis and regeneration to putative innovations in fish and birds
Source: iScience. 2026 Feb 10;29(3):114934. doi: 10.1016/j.isci.2026.114934 (PMC12955574; doi:10.1016/j.isci.2026.114934)
Supplement: Data S8. FPKM values corresponding to all figures, related to Figures 3–6 — (A) FPKM values for Figure 3. (B) FPKM values for Figure 4. (C) FPKM values for Figure 5. (D) FPKM values for Figure 6. (E) FPKM values for Figure S6. (F) FPKM values for Figure S7. (G) FPKM values for Figure S8. (H) FPKM values for Figure S9. (I) FPKM values for Figure S10. [file mmc9.xlsx]

## Sheet: Fig 3
A
Zebrafinch	Tgut	PRJNA678351
	AnteriorNidopallium_Male1_SRR13358563	AnteriorNidopallium_Male2_SRR13358577	AnteriorNidopallium_Male3_SRR13358591	AnteriorNidopallium_Male4_SRR13358544	AreaX_Male1_SRR13358561	AreaX_Male2_SRR13358576	AreaX_Male3_SRR13358590	AreaX_Male4_SRR13358543	DorsalMesopallium_Male1_SRR13358560	DorsalMesopallium_Male2_SRR13358575	DorsalMesopallium_Male3_SRR13358589	DorsalMesopallium_Male4_SRR13358584	FieldL_Male1_SRR13358559	FieldL_Male2_SRR13358574	FieldL_Male3_SRR13358588	FieldL_Male4_SRR13358573	HVC_Male1_SRR13358558	HVC_Male2_SRR13358572	HVC_Male3_SRR13358587	HVC_Male4_SRR13358562	Hyperpallium_Male1_SRR13358557	Hyperpallium_Male2_SRR13358571	Hyperpallium_Male3_SRR13358586	Hyperpallium_Male4_SRR13358551	IntercalatedHyperpallium_Male1_SRR13358556	IntercalatedHyperpallium_Male2_SRR13358570	IntercalatedHyperpallium_Male3_SRR13358585	IntercalatedHyperpallium_Male4_SRR13358548	LateralIntermediateArcopallium_Male1_SRR13358555	LateralIntermediateArcopallium_Male2_SRR13358569	LateralIntermediateArcopallium_Male3_SRR13358583	LateralIntermediateArcopallium_Male4_SRR13358547	LMAN_Male1_SRR13358554	LMAN_Male2_SRR13358568	LMAN_Male3_SRR13358582	LMAN_Male4_SRR13358546	PosteriorLateralNidopallium_Male1_SRR13358553	PosteriorLateralNidopallium_Male2_SRR13358567	PosteriorLateralNidopallium_Male3_SRR13358581	PosteriorLateralNidopallium_Male4_SRR13358545	RobustArcopallium_Male1_SRR13358552	RobustArcopallium_Male2_SRR13358566	RobustArcopallium_Male3_SRR13358580	RobustArcopallium_Male4_SRR13358542	VentralMesopallium_Male1_SRR13358550	VentralMesopallium_Male2_SRR13358565	VentralMesopallium_Male3_SRR13358579	VentralMesopallium_Male4_SRR13358541	VentralStriatum_Male1_SRR13358549
Kazald1	4.13841	3.33807	7.30201	2.55445	1.96895	4.75495	2.70033	7.65403	4.14122	2.33235	3.38496	3.44012	2.54535	4.48529	5.06807	4.80244	3.75396	3.76965	6.58791	7.29244	3.10298	2.73684	5.71303	4.51542	2.77244	2.98695	5.971	3.19323	7.82775	9.04604	14.467	14.4756	3.19957	5.88055	5.42141	5.24982	4.58035	5.70058	6.64092	6.66704	10.2201	11.7191	14.6296	16.5071	1.47086	3.16301	3.6143	5.79405	5.55882
Kazald4	22.2712	20.4235	6.41579	7.23215	35.5094	12.7232	17.9303	44.0065	12.1782	23.0724	6.85325	12.1671	41.8482	40.415	43.999	70.4189	25.6562	21.5936	14.2056	32.7027	21.7358	2.13473	3.5051	15.17	10.9368	10.608	5.79406	22.3838	57.1115	57.0267	36.7743	82.937	59.4749	37.7876	67.6235	93.8957	13.9629	14.8433	3.27701	10.9623	73.7374	55.5191	46.3983	73.1285	7.10026	6.19731	4.17668	7.54479	11.2796
Emu	Dnov	PRJNA450676
	FemaleBrain_Rep1_SRR7026352	FemaleBrain_Rep2_SRR7026354	FemaleBrain_Rep3_SRR7026355	FemaleBrain_Rep4_SRR7026357	MaleBrain_Rep1_SRR7026351	MaleBrain_Rep2_SRR7026356
Kazald1	3.82354	1.43958	0	0.151851	2.02224	1.50461
Kazald4	108.797	49.2163	17.9513	31.243	41.3409	85.9404
B
Possum	Mdom	PRJNA143627
	Brain_Female1_SRR306742-3	Brain_Male1_SRR306744	Cerebellum_Female1_SRR306745	Cerebellum_Male1_SRR306746
Kazald1	0.222156	0.4527	7.98	8.52208
Kazald4	0	0	0	0
Platypus	Oana	PRJNA143627
	Brain_Female1_SRR306724-5	Brain_Male1_SRR306726-7	Cerebellum_Female1_SRR306728	Cerebellum_Male1_SRR306729
Kazald1	0.512848	0.499095	1.20038	0.591425
Kazald4	0	0	0.235067	0.089489
Alligator	Amis	PRJNA159843
	Juvenile_Midbrain_SRR3208144	Juvenile_OlfactoryBulb_SRR3208146	Juvenile_Thalamus_SRR3208130	Juvenile_Eye_SRR3208140
Kazald1	0.465282	0	0	0.873693
Kazald4	0	0	0	0
Alligator	Asin	PRJNA556093
	Brain_Female_Summer_SRR13932349	Brain_Female_Winter_SRR14012121	Brain_Male_Summer_SRR14012139	Brain_Male_Winter_SRR14012129	Hypothalamus_Female_Summer_SRR13932885	Hypothalamus_Female_Winter_SRR14012119
Kazald1	1.00151	0.579886	1.56001	0.885108	0.015979	0
Kazald4	2.17535	0.376912	1.55855	0.673259	0.15995	2.60804
Turtle	Mter	PRJNA339452
	Forebrain	Cerebellum
Kazald1	0.445902	0.481829
Kazald4	0.660916	0.4128
Axolotl	Amex	PRJNA520877
	Brain-Rep1_SRR8530701	Brain-Rep2_SRR8530702	Brain-Rep3_SRR8530703
Kazald1	0.321136	0.26045	0.351146
Kazald4	0	0.134466	0.176138
Axolotl	Amex	PRJNA378982
	Metamorphosed-Axolotl-Brain_SRR5341574
Kazald1	1.0426
Kazald4	1.01571
Axolotl	Amex	PRJNA824487
	Retina_SRR18675655	Retina_SRR18675654	Retina_SRR18675653
Kazald1	0.342907	0.841566	0.526588
Kazald4	0	0	0
Lungfish	Pann	PRJNA599026
	Brain_Rep1_SRR10896229	Brain_Rep2_SRR10895775	Brain_Rep3_SRR10895786	Brain_Rep4_SRR10895797	Brain_Rep5_SRR10895808
Kazald1	6.81703	4.95672	1.62506	4.26485	0.922755
Kazald4	0.767849	0.543193	0.128167	0.578272	0
Bichir	Psen	PRJNA599026
	Brain_Rep1_SRR11149376	Brain_Rep2_SRR11149377	Brain_Rep3_SRR11149378	Brain_Rep4_SRR11149379	Brain_Rep5_SRR11149380
Kazald1	0.076564	0	0.094887	0.182529	0.080896
Kazald4	0.051951	0	0.047766	0.238759	0.027727
Paddlefish	Pspa	PRJNA599026
	Brain_Rep1_SRR11149545	Brain_Rep2_SRR11149546	Brain_Rep3_SRR11149547	Brain_Rep4_SRR11149548	Brain_Rep5_SRR11149549
Kazald1a	0	0.029954	6.99775	0.215634	0
Kazald1b	1.3931	0.748869	2.91398	4.04902	4.94761
Kazald4	0	0	0	0	0
Eel	Aang	PRJNA256923
	Brain_PairedEnd_SRR1532757
Kazald4	0.831436
C
Catshark	Stor	PRJDB6260
	MedullaOblongata_Adult_Female_Single_DRR111780	MedullaOblongata_Adult_Male_Single_DRR111807	Telencephalon_Adult_Female_Single_DRR111778	Telencephalon_Adult_Male_Single_DRR111801	Metencephalon_Adult_Female_Single_DRR111779	Metencephalon_Adult_Male_Single_DRR111806	Diencephalon_Adult_Male_Single_DRR111803	Hypothalamus_Adult_Female_Single_DRR111792	Hypothalamus_Adult_Male_Single_DRR111802	OpticTectum_Adult_Female_Single_DRR111790	OpticTectum_Adult_Male_Single_DRR111805	Eye_Adult_Female_Single_DRR111795	Eye_Adult_Male_Single_DRR111817	Spine_Adult_Male_Single_DRR111808	Brain_Stage32_Female_Paired_DRR111750	Brain_Stage32_Female_Paired_DRR111751	Brain_Stage32_Male_Paired_DRR111752	EmbryoHead_4cmEmbryo_Paired_DRR111746	EmbryoHead_4cmEmbryo_Paired_DRR111747
Kazald1	16.5297	15.2988	14.022	7.25547	8.0296	4.18679	11.2801	4.97043	5.45519	12.1695	14.7748	1.16587	1.30399	23.2504	2.38514	4.47486	2.85512	6.3033	5.15848
Kazald4	2.14532	0	1.53657	3.32138	4.66196	3.55764	3.06152	2.81131	2.93291	1.35736	0.65383	10.3762	21.3361	1.37346	1.46088	0.429132	0.258652	0.780029	0.68561
Bamboo Shark	Cpun	PRJDB6260
	Brain_Juvenile_Female_Paired_DRR111718	Brain_Juvenile_Male_Paired_DRR111720	MedullaOblongata_Juvenile_Male_Single_DRR111740	Telencephalon_Juvenile_Male_Single_DRR111735	Metencephalon_Juvenile_Male_Single_DRR111736	Diencephalon_Juvenile_Male_Single_DRR111738	OpticTectum_Juvenile_Male_Single_DRR111737	Eye_Juvenile_Female_Paired_DRR111719	Eye_Juvenile_Male_Single_DRR111741
Kazald1	0.815436	0.975617	1.6206	0.895633	1.31974	1.18468	0.526759	2.10095	2.05182
Kazald4	0.21604	0.454048	0.187504	0.527024	0.417799	0.637423	0	9.4008	11.7216
Frilled Shark	Cang	PRJDB14248
	MedullaOblongataRep1_DRR400769	MedullaOblongataRep2_DRR400770	TelencephalonRep1_DRR400765	TelencephalonRep2_DRR400766	MetencephalonRep1_DRR400767	MetencephalonRep2_DRR400768	EyeRep1_DRR400771	EyeRep2_DRR400772
Kazald1	18.0156	15.9007	3.50488	4.30567	0	0.0281538	0.811799	0.498756
Kazald4	0.537999	0.0947288	0.725728	0.629981	1.44122	0.385095	1.2806	0.510309
[truncated: 3 more columns]

## Sheet: Fig 4
A
Mouse	Mmus	PRJNA66167
	Mouse_E10.5Limbs_Rep1_ENCLB537WPK	Mouse_E10.5Limbs_Rep2_ENCLB682KXD	Mouse_E11.5Limbs_Rep1_ENCLB495FUZ	Mouse_E11.5Limbs_Rep2_ENCLB979DZW	Mouse_E12.5Limbs_Rep1_ENCLB656OMB	Mouse_E12.5Limbs_Rep2_ENCLB637CNF	Mouse_E13.5Limbs_Rep1_ENCLB238AFW	Mouse_E13.5Limbs_Rep2_ENCLB724HXC	Mouse_E14.5Limbs_Rep1_ENCLB906TKN	Mouse_E14.5Limbs_Rep2_ENCLB949YQN	Mouse_E15.5Limbs_Rep1_ENCLB646LEJ	Mouse_E15.5Limbs_Rep2_ENCLB105VLP
Kazald1	0.754233	0.453708	1.20606	0.729439	2.17116	1.59931	9.59859	10.2587	17.0364	15.4767	31.0259	19.1673
Mouse	Mmus	PRJNA540258
	Digit-Intact_R1.11302015.Right.P3	Digit-Intact_L1.11302015.Right.P3	Digit-Intact_R1.07202015.Right.P3
Kazald1	5.15569	5.16817	4.75592
Mouse	Mmus	PRJNA542610
	Digit-12dpaR_1	Digit-12dpaR_2	Digit-12dpaR_3	Digit-12dpaR_4	Digit-12dpaNR_1	Digit-12dpaNR_2	Digit-12dpaNR_3	Digit-12dpaNR_4	Digit-14dpaR_1	Digit-14dpaR_2	Digit-14dpaR_3	Digit-14dpaR_4	Digit-14dpaNR_1	Digit-14dpaNR_2	Digit-14dpaNR_3	Digit-14dpaNR_4	Digit-21dpaR_1	Digit-21dpaR_2	Digit-21dpaR_3	Digit-21dpaR_4	Digit-21dpaNR_1	Digit-21dpaNR_2	Digit-21dpaNR_3	Digit-21dpaNR_4
Kazald1	4.2445	13.886	12.1295	6.79123	10.8139	3.70777	6.79443	6.25914	10.767	20.6371	25.8032	17.7333	8.95017	8.24416	13.5752	13.586	7.01285	9.06363	7.4339	6.20982	4.98705	5.84563	5.57087	7.74416
Chicken	Ggal	PRJNA777119
	Humerus_Bone_Rep1_SRR16693983	Humerus_Bone_Rep2_SRR16693979	Humerus_Bone_Rep3_SRR16693972	Humerus_Bone_Rep4_SRR16693971	Humerus_Bone_Rep5_SRR16693970	Humerus_ImmatureCartilage_Rep1_SRR16693978	Humerus_ImmatureCartilage_Rep2_SRR16693975	Humerus_ImmatureCartilage_Rep3_SRR16693974	Humerus_ImmatureCartilage_Rep4_SRR16693973	Humerus_MatureCartilage_Rep1_SRR16693982	Humerus_MatureCartilage_Rep2_SRR16693981	Humerus_MatureCartilage_Rep3_SRR16693980	Humerus_MatureCartilage_Rep4_SRR16693977	Humerus_MatureCartilage_Rep5_SRR16693976
Kazald1	91.5674	47.9707	83.6414	152.248	152.203	15.5926	15.357	16.6654	33.2103	1.82932	17.4764	5.38393	0.717511	6.79132
Kazald4	0.358414	0.363288	0.040958	0	0	0	0	0	0	0	0.237101	0.13224	0	0.031588
Axolotl	Amex	PRJNA312389
	Stage16-Rep1_SRR3176204	Stage16-Rep2_SRR3176205	Stage16-Rep3_SRR3176208	Stage19-Rep1_SRR3176209	Stage19-Rep2_SRR3176210	Stage19-Rep3_SRR3176219	Stage24-Rep1_SRR3176220	Stage24-Rep2_SRR3176221	Stage24-Rep3_SRR3176222	Stage40-Rep1_SRR3176223	Stage40-Rep2_SRR3176224	Stage40-Rep3_SRR3176225
Kazald1	0.708391	0.157394	0.075536	2.16034	0.68231	1.07911	0.884126	1.4888	3.03591	13.1354	12.8674	13.1048
B
Axolotl	Amex	PRJNA149573
	Limb-0hpa	Limb-3hpa	Limb-6hpa	Limb-12hpa	Limb-1dpa	Limb-3dpa	Limb-5dpa	Limb-7dpa	Limb-10dpa	Limb-14dpa	Limb-21dpa	Limb-28dpa
Kazald1	3.56092	2.84475	2.58183	1.52978	0.612418	1.11154	1.07692	0.835431	0.503896	3.31404	4.3934	3.53738
Axolotl	Amex	PRJNA1129508
	Jaw-0dpa-Rep1_L122431_Track-167383	Jaw-0dpa-Rep2_L122432_Track-167384	Jaw-5dpa-Rep1_L122425_Track-167377	Jaw-5dpa-Rep2_L122426_Track-167378	Jaw-14dpa-Rep1_L122427_Track-167379	Jaw-14dpa-Rep2_L122428_Track-167380	Jaw-35dpa-Rep1_L122429_Track-167381	Jaw-35dpa-Rep2_L122430_Track-167382
Kazald1	5.27807	4.2236	3.01122	1.42308	3.08176	3.41319	8.15653	3.34286
Axolotl	Amex	PRJNA300706
	Bone-255-AR005-ACAGTG_SRR2885267	Bone-256-AR006-GCCAAT_SRR2885268	CartLong-258-AR002-CGATGT_SRR2885270	CartLong-259-AR004-TGACCA_SRR2885271	CartWrist-261-AR007-CAGATC_SRR2885274	CartWrist-262-AR015-ATGTCA_SRR2885275
Kazald1	8.37303	5.07436	13.9165	15.4576	15.9805	10.8764
F
Lungfish	Pann	PRJNA599026
	Jaw_Rep1_SRR10896240	Jaw_Rep2_SRR10896251	Jaw_Rep3_SRR10896262	Jaw_Rep4_SRR10896273	Jaw_Rep5_SRR10895824	Spine_Rep1_SRR10896064	Spine_Rep2_SRR10896083	Spine_Rep3_SRR10896025	Spine_Rep4_SRR10896037	Spine_Rep5_SRR10896048
Kazald1	13.8721	22.607	10.1814	10.1605	22.5451	3.81729	3.31925	2.59705	2.7906	2.89882
Bichir	Psen	PRJNA599026
	Jaw_Rep1_SRR11149381	Jaw_Rep2_SRR11149382	Jaw_Rep3_SRR11149383	Jaw_Rep4_SRR11149384	Jaw_Rep5_SRR11149386	Spine_Rep1_SRR11149482	Spine_Rep2_SRR11149483	Spine_Rep3_SRR11149484	Spine_Rep4_SRR11149485	Spine_Rep5_SRR11149486
Kazald1	7.95081	7.25895	10.6155	10.4699	9.81076	0.127998	0.108444	0.127543	0.065154	0.256791
Paddlefish	Pspa	PRJNA599026
	Jaw_Rep1_SRR11149460	Jaw_Rep2_SRR11149461	Jaw_Rep3_SRR11149462	Jaw_Rep4_SRR11149463	Jaw_Rep5_SRR11149464	Spine_Rep1_SRR11149523	Spine_Rep2_SRR11149524	Spine_Rep3_SRR11149525	Spine_Rep4_SRR11149526	Spine_Rep5_SRR11149527
Kazald1a	1.91951	1.33974	3.62387	2.75829	1.24544	0.074754	0.469721	0.292106	0.503587	0.180715
Kazald1b	2.86128	2.61254	8.15535	5.78698	2.79953	0.309429	0.904065	0.17521	0.558116	0.436652
Bamboo Shark	Cpla	PRJNA478295
	Cartilage_Female_Rep1_SRR7539008	Cartilage_Female_Rep2_SRR7539013	Cartilage_Female_Rep3_SRR7539057	Cartilage_Female_Rep4_SRR7539058	Cartilage_Female_Rep5_SRR7539059	Cartilage_Male_Rep1_SRR7539046
Kazald1	0.16545	0.441508	0.941256	1.36408	0.398467	0.404201
I
Alligator	Amis	PRJNA159843
	Juvenile_Tooth_SRR3208133
Kazald1	66.465
Catshark	Scan	PRJNA816069
	SL_Rep1_SRR18324601	SL_Rep2_SRR18324600	SL_Rep3_SRR18324599	ET_Rep1_SRR18324607	ET_Rep2_SRR18324606	ET_Rep3_SRR18324605	LT_Rep1_SRR18324604	LT_Rep2_SRR18324603	LT_Rep3_SRR18324602	TTJ_Rep1_SRR18324598	TTJ_Rep2_SRR18324597	TTJ_Rep3_SRR18324596	BHTB_Rep1_SRR18324595	BHTB_Rep2_SRR18324594	BHTB_Rep3_SRR18324593
Kazald1	0.746303	1.90264	1.2905	5.8545	8.44452	5.44363	2.04073	3.24206	3.0049	0.323207	0.649907	0.366664	0.53207	0.785821	0.5671
Bamboo Shark	Cpla	PRJNA1026724
	Tooth_Rep1_SRR26469086	Tooth_Rep2_SRR26469085	Tooth_Rep3_SRR26469084
Kazald1	26.7151	27.721	14.4817

## Sheet: Fig 5
A
Axolotl	Amex	PRJNA300706
	Forearm-10321-TGACCA_SRR2885594	Forearm-10324-AGTCAA_SRR2885595	Upperarm-10322-CAGATC_SRR2885871	Upperarm-10326-ATGTCA_SRR2885873	Upperarm-10329-GTGAAA_SRR2885875	Distal23dpa-CGATGT-L008_SRR2885553	Distal23dpa-GCCAAT-L006_SRR2885591	Proximal23dpa-CAGATC-L006_SRR2885865	Proximal23dpa-TGACCA-L008_SRR2885866
Kazald3	0.740646	0.973094	1.3725	1.22726	1.00197	5.85932	4.35268	3.75943	5.24866
Axolotl	Amex	PRJNA1129508
	Jaw-0dpa-Rep1_L122431_Track-167383	Jaw-0dpa-Rep2_L122432_Track-167384	Jaw-5dpa-Rep1_L122425_Track-167377	Jaw-5dpa-Rep2_L122426_Track-167378	Jaw-14dpa-Rep1_L122427_Track-167379	Jaw-14dpa-Rep2_L122428_Track-167380	Jaw-35dpa-Rep1_L122429_Track-167381	Jaw-35dpa-Rep2_L122430_Track-167382
Kazald3	0.239495	0.167363	0.352684	0.324596	0.724603	0.59875	1.61182	1.3093
Axolotl	Amex	PRJNA520877
	Brain-0hpi-Rep1_SRR8530701	Brain-0hpi-Rep2_SRR8530702	Brain-0hpi-Rep3_SRR8530703	Brain-3hpi-Rep1_SRR8530704	Brain-3hpi-Rep2_SRR8530705	Brain-3hpi-Rep3_SRR8530706	Brain-6hpi-Rep1_SRR8530707	Brain-6hpi-Rep2_SRR8530708	Brain-6hpi-Rep3_SRR8530709	Brain-24hpi-Rep1_SRR8530710	Brain-24hpi-Rep2_SRR8530711	Brain-24hpi-Rep3_SRR8530712
Kazald3	0.113036	0.266001	0.539783	0.553391	0.643595	0.462336	0.47386	1.25476	0.308316	0.42638	0.253455	0.102113
Axolotl	Amex	PRJNA824487
	Retina-Intact_SRR18675655	Retina-Intact_SRR18675654	Retina-Intact_SRR18675653	Retina-27dpa_SRR18675652	Retina-27dpa_SRR18675651	Retina-27dpa_SRR18675650
Kazald3	0.011352	0.063108	0	0.116188	0.050769	0
Lungfish	Pann	PRJNA599026
	Skin_Rep1_SRR10896109	Skin_Rep2_SRR10896120	Skin_Rep3_SRR10896156	Skin_Rep4_SRR10896168	Skin_Rep5_SRR10896024
Kazald3	0.036049	0.066726	0	0.096219	0.138169	0.027713	0.08406	0.0874	0	0.078464
Bichir	Psen	PRJNA599026
	Skin_Rep1_SRR11149365	Skin_Rep2_SRR11149366	Skin_Rep3_SRR11149367	Skin_Rep4_SRR11149368	Skin_Rep5_SRR11149369
Kazald3	0	0	0	0.162523	0.058508
Paddlefish	Pspa	PRJNA599026
	Skin_Rep1_SRR11149534	Skin_Rep2_SRR11149535	Skin_Rep3_SRR11149536	Skin_Rep4_SRR11149537	Skin_Rep5_SRR11149538
Kazald3a	0.110696	0.112381	0.142705	0.070933	0
Kazald3b	0	0	0	0	0
Bichir	Psen	PRJNA480698
	Fin_Intact_RepA	Fin_Intact_RepB	Fin_Intact_RepC	Fin_9dpa_RepA	Fin_9dpa_RepB	Fin_9dpa_RepC
Kazald3	2.71708	2.24124	4.04096	0.923527	1.2786	0.329026
B
Axolotl	Amex	PRJNA312389
	Stage16-Rep1_SRR3176204	Stage16-Rep2_SRR3176205	Stage16-Rep3_SRR3176208	Stage19-Rep1_SRR3176209	Stage19-Rep2_SRR3176210	Stage19-Rep3_SRR3176219	Stage24-Rep1_SRR3176220	Stage24-Rep2_SRR3176221	Stage24-Rep3_SRR3176222	Stage40-Rep1_SRR3176223	Stage40-Rep2_SRR3176224	Stage40-Rep3_SRR3176225
Kazald3	0.036133	0.214734	0.195888	0.115912	0.231957	0	0.117956	0.185979	0.14632	1.45153	1.88498	2.30775
Turtle	Mter	PRJNA339452
	Embryo_St14
Kazald3	2.57631
C
Zebrafish	Drer	PRJNA949785
	Bone_Control_rep1_SRR24003738	Bone_Control_rep2_SRR24003737	Bone_Control_rep3_SRR24003733	Bone_Control_rep4_SRR24003732	Bone_Control_rep5_SRR24003731	Bone_Control_rep6_SRR24003730
Kazald2	0.438985	0	0.461415	0.236227	0.07823	0.342043
Kazald3	1.93519	3.18743	3.90919	5.1673	5.4298	4.7217
Medaka	Olat	PRJDB12004
	Bone_F1_DRR309266	Bone_F2_DRR309267	Bone_M1_DRR309268	Bone_M2_DRR309269
Kazald3	0.981124	0.820324	0.934373	1.98359
Eel	Aang	PRJNA256923
	Bones_PairedEnd_SRR1532763	Larvae_PairedEnd_SRR1532766
Kazald2a	2.79591	0
Kazald2b	0	0
Kazald3	1.15583	11.831
Kazald4	1.60531	0.023186
Cichlid Teeth	Mzeb	PRJNA505426
	Mzeb_ReplacedTooth_Rep0_SRR8187035	Mzeb_ReplacedTooth_Rep1_SRR8187036	Mzeb_ReplacedTooth_Rep3_SRR8187037
Kazald3	2.54687	2.65244	3.35054

## Sheet: Fig 6
A
Axolotl	Amex	PRJNA149573
	Limb-0hpa	Limb-3hpa	Limb-6hpa	Limb-12hpa	Limb-1dpa	Limb-3dpa	Limb-5dpa	Limb-7dpa	Limb-10dpa	Limb-14dpa	Limb-21dpa	Limb-28dpa
Kazald1	3.56092	2.84475	2.58183	1.52978	0.612418	1.11154	1.07692	0.835431	0.503896	3.31404	4.3934	3.53738
Kazald2	1.32885	1.94511	3.3059	3.86325	12.6932	102.343	151.661	279.851	128.415	74.5167	12.6237	6.07067
B
Lungfish	Lpar	PRJNA301089
	Fin_Intact_RepA_SRR2895270	Fin_Intact_RepB_SRR2895273	Fin_Intact_RepC_SRR2895276	Fin_3wpa_RepA_SRR2895255	Fin_3wpa_RepB_SRR2895261	Fin_3wpa_RepC_SRR2895265
Kazald2	14.1452	29.2617	12.9177	147.269	122.691	120.669
Lungfish	Pann	PRJNA491932
	Tail_Uninjured_RepA_SRR7880016	Tail_Uninjured_RepB_SRR7880018	Tail_Uninjured_RepC_SRR7880019	Tail_1dpa_RepA_SRR7880017	Tail_1dpa_RepB_SRR7880022	Tail_1dpa_RepC_SRR7880023	Tail_14dpa_RepA_SRR7880020	Tail_14dpa_RepB_SRR7880021	Tail_14dpa_RepC_SRR7880024	Tail_21dpa_RepA_SRR7880025	Tail_21dpa_RepB_SRR7880026	Tail_21dpa_RepC_SRR7880027
Kazald2	7.9508	9.9271	10.2749	4.22466	4.06712	8.45142	60.3045	60.4264	88.5396	48.239	48.788	44.5255
Bichir	Psen	PRJNA480698
	Fin_Intact_RepA	Fin_Intact_RepB	Fin_Intact_RepC	Fin_3dpa_RepA	Fin_3dpa_RepB	Fin_3dpa_RepC	Fin_9dpa_RepA	Fin_9dpa_RepB	Fin_9dpa_RepC
Kazald2	0	0.699713	0.37207	36.1868	21.9529	12.6911	61.3182	27.9776	29.866
C
Axolotl	Amex	PRJNA1129508
	Jaw-0dpa-Rep1_L122431_Track-167383	Jaw-0dpa-Rep2_L122432_Track-167384	Jaw-5dpa-Rep1_L122425_Track-167377	Jaw-5dpa-Rep2_L122426_Track-167378	Jaw-14dpa-Rep1_L122427_Track-167379	Jaw-14dpa-Rep2_L122428_Track-167380	Jaw-35dpa-Rep1_L122429_Track-167381	Jaw-35dpa-Rep2_L122430_Track-167382
Kazald2	0.623079	0.400156	52.7072	58.9363	221.422	163.668	71.7043	102.091
Axolotl	Amex	PRJNA803256
	Spine-Uninj-1_SRR17878384	Spine-Uninj-2_SRR17878383	Spine-Uninj-3_SRR17878382	Spine-4dpi-1_SRR17878381	Spine-4dpi-2_SRR17878380	Spine-4dpi-3_SRR17878379
Kazald2	0.277641	0.555589	0.436927	18.7661	7.48163	12.3712
Axolotl	Amex	PRJNA520877
	Brain-0hpi-Rep1_SRR8530701	Brain-0hpi-Rep2_SRR8530702	Brain-0hpi-Rep3_SRR8530703	Brain-24hpi-Rep1_SRR8530710	Brain-24hpi-Rep2_SRR8530711	Brain-24hpi-Rep3_SRR8530712
Kazald2	0.93508	0.806517	0.636556	18.8042	2.79786	2.55476
Axolotl	Amex	PRJNA824487
	Retina-Intact_SRR18675655	Retina-Intact_SRR18675654	Retina-Intact_SRR18675653	Retina-27dpa_SRR18675652	Retina-27dpa_SRR18675651	Retina-27dpa_SRR18675650
Kazald2	11.0941	0.690543	0.484005	257.781	151.161	148.923
Eastern Newt	Nvir	PRJEB2967
	newt-lens-4-day-dorsal	newt-lens-4-day-ventral	newt-lens-8-day-dorsal	newt-lens-8-day-ventral
Kazald2	15.1296	11.9151	87.3584	75.5753
E
Sea Lamprey	Pmar	PRJNA377918
	SC_Uninjured_SRR5312374	SC_6hpi_SRR5312375	SC_1dpi_SRR5312376	SC_3dpi_SRR5312377	SC_7dpi_SRR5312378	SC_14dpi_SRR5312379	SC_21dpi_SRR5312380	SC_28dpi_SRR5312381	SC_35dpi_SRR5312382	SC_42dpi_SRR5312383	SC_84dpi_SRR5312384
Kazald	4.1832	6.63052	1.65664	4.13101	4.26	5.44581	4.25828	4.92847	5.72814	2.94964	4.15005
F
Amphioxus	Bjap	PRJNA428418
	Intact_Rep1_SRR6466516	Intact_Rep2_SRR6466515	Tail_14hpa_Rep1_SRR6466518	Tail_14hpa_Rep2_SRR6466517	Tail_5dpa_Rep1_SRR6466512	Tail_5dpa_Rep2_SRR6466511	Tail_15dpa_Rep1_SRR6466514	Tail_15dpa_Rep2_SRR6466513	Tail_25dpa_Rep1_SRR6466510	Tail_25dpa_Rep2_SRR6466509
Kazald	47.2254	50.2104	4.89755	8.86322	21.7251	24.5574	35.5538	45.1562	11.7012	27.7935
G
Zebra Fish	Drer	PRJNA305621
	Uninjured-Heart_Rep1	Uninjured-Heart_Rep2	Ablated-Heart_7dpa_Rep1	Ablated-Heart_7dpa_Rep2
Kazald2	0.199	0.202012	0.532832	0.313759
Kazald3	6.96373	8.31638	4.17727	5.89678
Zebra Fish	Drer	PRJNA307985
	Uninjured-Fin_Rep1	Uninjured-Fin_Rep2	4dpa-Fin_Rep1	4dpa-Fin_Rep2
Kazald2	0.121525	0.0887753	0.365742	0.268153
Kazald3	7.52008	8.74881	31.501	33.5772
Green Anole	Acar	PRJNA545124
	RegeneratingTail_0.5dpa_Rep1_SRR9140719	RegeneratingTail_0.5dpa_Rep2_SRR9140716	RegeneratingTail_0.5dpa_Rep3_SRR9140731	RegeneratingTail_1dpa_Rep1_SRR9140729	RegeneratingTail_1dpa_Rep2_SRR9140733	RegeneratingTail_1dpa_Rep3_SRR9140730	RegeneratingTail_2dpa_Rep1_SRR9140728	RegeneratingTail_2dpa_Rep2_SRR9140732	RegeneratingTail_2dpa_Rep3_SRR9140718	RegeneratingTail_3dpa_Rep1_SRR9140717	RegeneratingTail_3dpa_Rep2_SRR9140721	RegeneratingTail_3dpa_Rep3_SRR9140720	RegeneratingTail_4dpa_Rep1_SRR9140723	RegeneratingTail_4dpa_Rep2_SRR9140722	RegeneratingTail_4dpa_Rep3_SRR9140725	RegeneratingTail_5dpa_Rep1_SRR9140724	RegeneratingTail_5dpa_Rep2_SRR9140727	RegeneratingTail_5dpa_Rep3_SRR9140726
Kazald1	0.334617	1.0591	0.167886	0.913123	0.418399	0.55406	0.65678	0.402336	1.87187	1.50075	1.46057	1.56212	2.83804	2.59076	3.21212	3.65295	4.47659	5.98016
Kazald4	0.043792	0.038497	0.143476	0	0	0	0	0	0.034532	0	0	0.01785	0	0	0	0.067857	0	0.17608
Tokay Gecko	Ggec	PRJNA1089090
	RegeneratingTail_0dpa_Rep1_SRR28388912	RegeneratingTail_0dpa_Rep2_SRR28388911	RegeneratingTail_0dpa_Rep3_SRR28388900	RegeneratingTail_4dpa_Rep1_SRR28388893	RegeneratingTail_4dpa_Rep2_SRR28388892	RegeneratingTail_4dpa_Rep3_SRR28388891	RegeneratingTail_8dpa_Rep1_SRR28388890	RegeneratingTail_8dpa_Rep2_SRR28388889	RegeneratingTail_16dpa_Rep1_SRR28388888	RegeneratingTail_16dpa_Rep2_SRR28388887	RegeneratingTail_16dpa_Rep3_SRR28388910	RegeneratingTail_20dpa_Rep1_SRR28388909	RegeneratingTail_20dpa_Rep2_SRR28388908	RegeneratingTail_20dpa_Rep3_SRR28388907	RegeneratingTail_28dpa_Rep1_SRR28388906	RegeneratingTail_28dpa_Rep2_SRR28388905	RegeneratingTail_28dpa_Rep3_SRR28388904
Kazald1	3.54868	2.01376	5.10393	2.34596	9.37855	11.3479	13.521	10.7984	5.97905	17.2104	12.0303	14.6079	28.3068	20.6132	35.4964	34.2306	52.4369
Kazald1	0.369106	0.127234	0.1704	0.066227	0.010208	0.018663	0	0.16412	0.023514	0.028916	0.124678	0.140552	0.939811	0.049231	3.84905	2.91107	2.04469
I
Axolotl	Amex	PRJNA312389
	Stage7-Rep1_SRR3176180	Stage7-Rep2_SRR3176181	Stage7-Rep3_SRR3176184	Stage8-Rep1_SRR3176185	Stage8-Rep2_SRR3176186	Stage8-Rep3_SRR3176187	Stage9-Rep1_SRR3176188	Stage9-Rep2_SRR3176189	Stage9-Rep3_SRR3176190	Stage10-Rep1_SRR3176191	Stage10-Rep2_SRR3176192	Stage10-Rep3_SRR3176193	Stage11-Rep2_SRR3176196	Stage11-Rep3_SRR3176197	Stage12-Rep1_SRR3176198	Stage12-Rep2_SRR3176199	Stage12-Rep3_SRR3176200	Stage14-Rep1_SRR3176201	Stage14-Rep2_SRR3176202	Stage14-Rep3_SRR3176203	Stage16-Rep1_SRR3176204	Stage16-Rep2_SRR3176205	Stage16-Rep3_SRR3176208	Stage19-Rep1_SRR3176209	Stage19-Rep2_SRR3176210	Stage19-Rep3_SRR3176219	Stage24-Rep1_SRR3176220	Stage24-Rep2_SRR3176221	Stage24-Rep3_SRR3176222	Stage40-Rep1_SRR3176223	Stage40-Rep2_SRR3176224	Stage40-Rep3_SRR3176225
Kazald1	0	0	0	0	0	0	0.140112	0.190595	0.191707	0	0	0	0	0.138451	0.017672	0.663334	0.917716	0.063229	3.88972	0.111915	0.708391	0.157394	0.075536	2.16034	0.68231	1.07911	0.884126	1.4888	3.03591	13.1354	12.8674	13.1048
Kazald2	0.044314	0.149951	0.043315	0.290954	0.199037	0.027543	47.9195	23.9845	29.4405	143.705	48.7956	60.0236	53.6607	206.757	192.518	186.139	158.818	66.5847	65.7643	72.178	79.6756	99.0949	89.7704	88.0818	85.0883	98.6057	137.652	82.5067	74.8282	1.45046	2.33723	0.890993
Axolotl	Amex	PRJNA378982
	Limb-Bud_SRR5341582
Kazald1	2.11591
Kazald2	4.3359

## Sheet: S6 Fig
Turtle	Mter	PRJNA339452
	Forebrain	Cerebellum
Kazald1	0.445902	0.481829
Kazald3	0	0.114761
Kazald4	0.660916	0.4128
Axolotl	Amex	PRJNA520877
	Brain-Rep1_SRR8530701	Brain-Rep2_SRR8530702	Brain-Rep3_SRR8530703
Kazald1	0.321136	0.26045	0.351146
Kazald2	0.93508	0.806517	0.636556
Kazald3	0.113036	0.266001	0.539783
Kazald4	0	0.134466	0.176138
Axolotl	Amex	PRJNA378982
	Metamorphosed-Axolotl-Brain_SRR5341574
Kazald1	1.0426
Kazald2	2.72572
Kazald3	0
Kazald4	1.01571
Axolotl	Amex	PRJNA824487
	Retina_SRR18675655	Retina_SRR18675654	Retina_SRR18675653
Kazald1	0.342907	0.841566	0.526588
Kazald2	11.0941	0.690543	0.484005
Kazald3	0.011352	0.063108	0
Kazald4	0	0	0
Lungfish	Pann	PRJNA599026
	Brain_Rep1_SRR10896229	Brain_Rep2_SRR10895775	Brain_Rep3_SRR10895786	Brain_Rep4_SRR10895797	Brain_Rep5_SRR10895808
Kazald1	6.81703	4.95672	1.62506	4.26485	0.922755
Kazald2	20.8228	16.8249	0	0.570551	0
Kazald3	0.381659	1.03797	0	0.540512	0
Kazald4	0.767849	0.543193	0.128167	0.578272	0
Bichir	Psen	PRJNA599026
	Brain_Rep1_SRR11149376	Brain_Rep2_SRR11149377	Brain_Rep3_SRR11149378	Brain_Rep4_SRR11149379	Brain_Rep5_SRR11149380
Kazald1	0.076564	0	0.094887	0.182529	0.080896
Kazald2	0	0	0	0	0
Kazald3	0	0	0	0.025318	0
Kazald4	0.051951	0	0.047766	0.238759	0.027727
Paddlefish	Pspa	PRJNA599026
	Brain_Rep1_SRR11149545	Brain_Rep2_SRR11149546	Brain_Rep3_SRR11149547	Brain_Rep4_SRR11149548	Brain_Rep5_SRR11149549
Kazald1a	0	0.029954	6.99775	0.215634	0
Kazald1b	1.3931	0.748869	2.91398	4.04902	4.94761
Kazald2a	0	0	0	0	0
Kazald2b	0.026788	0.909201	1.48813	0.350758	0.232809
Kazald3a	0.098334	0.088633	0.201148	0.101791	0.104094
Kazald3b	0	0.03929	0	0.037022	0
Kazald4	0	0	0	0	0
Eel	Aang	PRJNA256923
	Brain_PairedEnd_SRR1532757
Kazald2a	0
Kazald2b	0
Kazald3	0.518544
Kazald4	0.831436

## Sheet: S7 Fig
A
Hagfish	Ebur	PRJNA371391
	Stage30_HiSeq_Paired_SRR5234499	Stage35_HiSeq_Paired_SRR5234498	Stage35_MiSeq_Paired_SRR5234497	Stage40_HiSeq_Paired_SRR5234496	Juvenile_Head_HiSeq_Paired_SRR5234495
Kazald	0.397901	0.274795	0.191349	0.270611	0.880653
Lamprey	Lcam	PRJNA371391
	StageTahara12_Paired_SRR5590381	StageTahara16_Paired_sralite.SRR5590380	StageTahara18_Paired_SRR5590379	StageTahara20_Paired_SRR5590378	StageTahara22_Paired_SRR5590385	StageTahara24_Paired_SRR5590384	StageTahara26_Paired_SRR5590383	StageTahara28_Paired_SRR5590382
Kazald	0	0.000808	0.192956	0.072395	0.319741	0.607524	1.03796	3.0861
Lamprey	Pmar	PRJNA306044
	1dpf_Paired_SRR3002835.SRR3002836.SRR3002837	2dpf_Paired_SRR3002838.SRR3002839.SRR3002840	2.5dpf_Paired_SRR3002841.SRR3002842.SRR3002843	3dpf_Paired_SRR3002844.SRR3002845.SRR3002846	4dpf_Paired_SRR3002847.SRR3002848.SRR3002849	5dpf_Paired_SRR3002850.SRR3002851.SRR3002852
Kazald	0	0.113294	0.146289	0	0	0.196729
Pmar	Lamprey	MultipleTissues	PRJNA50489
	LampreyEmbryoStg18.LateBlastula_Illumina.GAII_Single_SRR388692	LampreyEmbryoStg20.Gastrula_Illumina.GAII_Single_SRR388693	LampreyEmbryoStg22a.Neurula_Illumina.GAII_Single_SRR388694	LampreyEmbryoStg22b.Neurula_Illumina.GAII_Single_SRR389308	LampreyEmbryoStg23.NeuralCrestMigration_Illumina.GAII_Single_SRR389309	LampreyEmbryoStg24c1.NeuralCrestMigration_Illumina.GAII_Single_SRR389310	LampreyEmbryoStg24c2.NeuralCrestMigration_Illumina.GAII_Single_SRR389311
Kazald	0.091587	0.736169	2.53211	3.21871	4.44514	5.51718	4.66483
B
Amphioxus	Bflo	PRJDB3785
	UnFertilizedEgg_Rep1_Single_DRR032677	UnFertilizedEgg_Rep2_Single_DRR032678	32-64CellStage_Rep1_Single_DRR032654	32-64CellStage_Rep2_Single_DRR032655	Blastula_Rep1_Single_DRR032679	Blastula_Rep2_Single_DRR032680	GastrulaStage1_Rep1_Single_DRR032656	GastrulaStage1_Rep2_Single_DRR032657	GastrulaStage5-6_Rep1_Single_DRR032658	GastrulaStage5-6_Rep2_Single_DRR032659	NeurulaStage1_Rep1_Single_DRR032672	NeurulaStage1_Rep2_Single_DRR032673	NeurulaStage3_Rep1_Single_DRR032674	NeurulaStage3_Rep2_Single_DRR032675	NeurulaStage3_Rep3_Single_DRR032676	LarvaStage1_Rep1_Single_DRR032662	LarvaStage1_Rep2_Single_DRR032663	LarvaStage2_Rep1_Single_DRR032664	LarvaStage2_Rep2_Single_DRR032665	LarvaStage3_Rep1_Single_DRR032666	LarvaStage3_Rep2_Single_DRR032667	Juvenile_Rep1_Single_DRR032660	Juvenile_Rep2_Single_DRR032661	MatureFemale_Rep1_Single_DRR032668	MatureFemale_Rep2_Single_DRR032669	MatureMale_Rep1_Single_DRR032670	MatureMale_Rep2_Single_DRR032671
Kazald	8.82616	8.72051	1.33173	8.28081	5.51082	7.25633	3.98326	4.83713	91.5749	140.445	167.96	195.548	362.643	362.5	374.222	297.502	308.069	319.426	336.025	245.487	233.414	30.2087	27.929	10.2799	11.6847	9.02716	8.54929
Amphioxus	Blan	PRJNA416866
	32cells_Paired_SRR6246003	32cells_Paired_SRR6246004	32cells_Paired_SRR6246005	32cells_Paired_SRR6246006	32cells_Paired_SRR6246007	Blastula_Paired_SRR6246019	Blastula_Paired_SRR6246020	7hpf_Paired_SRR6246015	7hpf_Paired_SRR6246016	8hpf_Paired_SRR6246017	8hpf_Paired_SRR6246018	10hpf_Paired_SRR6245987	10hpf_Paired_SRR6245988	11hpf_Paired_SRR6245989	11hpf_Paired_SRR6245990	15hpf_Paired_SRR6245991	15hpf_Paired_SRR6245992	15hpf_Paired_SRR6245993	15hpf_Paired_SRR6245994	18hpf_Paired_SRR6245995	18hpf_Paired_SRR6245996	21hpf_Single_SRR6245997	21hpf_Single_SRR6245998	24hpf_Paired_SRR6245999	24hpf_Single_SRR6246000	27hpf_Paired_SRR6246001	27hpf_Paired_SRR6246002	36hpf_Paired_SRR6246008	36hpf_Paired_SRR6246009	36hpf_Paired_SRR6246010	50hpf_Paired_SRR6246011	50hpf_Paired_SRR6246012	60hpf_Paired_SRR6246013	60hpf_Paired_SRR6246014
Kazald	0.698642	0.361271	0.957151	0.021174	0.538798	1.42005	1.81059	7.88042	9.3753	3.44042	3.74392	13.5713	14.7166	27.7628	23.6129	69.5694	80.6683	57.9093	63.633	184.471	145.479	297.847	308.94	314.029	391.264	252.657	216.486	94.9639	288.084	233.735	124.134	106.25	61.2136	104.334
C
Tunicate	Cint	PRJDB3785
	Stage1_FertilizedEgg_Single_DRR032694	Stage1_FertilizedEgg_Single_DRR032695	Stage2_2CellStage_Single_DRR032705	Stage2_2CellStage_Single_DRR032706	Stage2_2CellStage_Single_DRR032707	Stage4_8CellStage_Single_DRR032716	Stage4_8CellStage_Single_DRR032717	Stage5_16CellStage_Single_DRR032718	Stage5_16CellStage_Single_DRR032719	Stage6_32CellStage_Single_DRR032720	Stage6_32CellStage_Single_DRR032721	Stage6_32CellStage_Single_DRR032722	Stage8_64CellStage_Single_DRR032723	Stage8_64CellStage_Single_DRR032724	Stage8_64CellStage_Single_DRR032725	Stage10_InitialGastrula_Single_DRR032681	Stage10_InitialGastrula_Single_DRR032682	Stage12_MidGastrula_Single_DRR032683	Stage12_MidGastrula_Single_DRR032684	Stage14_EarlyNeurula_Single_DRR032685	Stage14_EarlyNeurula_Single_DRR032686	Stage14_EarlyNeurula_Single_DRR032687	Stage16_LateNeurula_Single_DRR032688	Stage16_LateNeurula_Single_DRR032689	Stage16_LateNeurula_Single_DRR032690	Stage19_EarlyTailbud_Single_DRR032691	Stage19_EarlyTailbud_Single_DRR032692	Stage19_EarlyTailbud_Single_DRR032693	Stage22_MidTailbud_Single_DRR032696	Stage22_MidTailbud_Single_DRR032697	Stage24_LateTailbud_Single_DRR032698	Stage24_LateTailbud_Single_DRR032699	Stage27_EarlySwimmingLarva_Single_DRR032700	Stage27_EarlySwimmingLarva_Single_DRR032701	Stage29_LateSwimmingLarva_Single_DRR032702	Stage29_LateSwimmingLarva_Single_DRR032703	Stage29_LateSwimmingLarva_Single_DRR032704	Stage35_EarlyRotation_Single_DRR032708	Stage35_EarlyRotation_Single_DRR032709	Stage37_LateRotation_Single_DRR032710	Stage37_LateRotation_Single_DRR032711	Stage38_EarlyJuvenile_Single_DRR032712	Stage38_EarlyJuvenile_Single_DRR032713	Stage40_MidJuvenile_Single_DRR032714	Stage40_MidJuvenile_Single_DRR032715	Stage_LateJuvenile_Single_DRR032728	Stage_LateJuvenile_Single_DRR032729	Stage_Adult_Single_DRR032726	Stage_Adult_Single_DRR032727
Kazald	0.401024	0.184705	0.091319	0.105501	0.304015	0.039344	0.133161	0.127023	0.082926	0.336044	0.136594	0.160617	0.49352	0.190899	0.479545	0.231474	0.260077	0.778007	0.977658	0.507616	0.748703	0.828428	2.43314	2.31471	2.47772	7.33362	7.1824	5.31302	4.71286	5.17696	7.11027	6.3836	11.3185	8.78363	5.75726	10.2327	11.5822	24.7917	46.6919	31.1695	37.3637	17.5303	18.5828	11.9657	33.6716	17.715	13.3552	13.65	1.03211
BrittleStar	Afil	PRJNA349786
	LateCleavage_9hpf_Paired_SRR4436673	Blastula_18hpf_Paired_SRR4436674	MesenchymeBlastula_27hpf_Paired_SRR4436671	MesenchymeBlastula_27hpf_18hpf.DMSO.Treated_Paired_SRR4436672	MesenchymeBlastula_27hpf_18hpf.SU5402.Treated_Paired_SRR4436669	Gastrula_39hpf_Paired_SRR4436670
Kazald	0.396703	3.6477	13.1479	13.5358	14.7208	3.40575
SeaStar	Pmin	PRJNA522463
	0hpf_Rep1_Female_Single_SRR8580055	0hpf_Rep2_Female_Single_SRR8580054	0hpf_Rep3_Female_Single_SRR8580053	9hpf_Rep1_Female_Single_SRR8580049	9hpf_Rep2_Female_Single_SRR8580050	9hpf_Rep3_Female_Single_SRR8580051	16hpf_Rep1_Female_Single_SRR8580052	16hpf_Rep2_Female_Single_SRR8580059	16hpf_Rep3_Female_Single_SRR8580058	28hpf_Rep1_Female_Single_SRR8580057	28hpf_Rep2_Female_Single_SRR8580056	28hpf_Rep3_Female_Single_SRR8580061	33hpf_Rep1_Female_Single_SRR8580060	33hpf_Rep2_Female_Single_SRR8580063	33hpf_Rep3_Female_Single_SRR8580062	48hpf_Rep1_Female_Single_SRR8580065	48hpf_Rep2_Female_Single_SRR8580064	48hpf_Rep3_Female_Single_SRR8580044	56hpf_Rep1_Female_Single_SRR8580066	56hpf_Rep2_Female_Single_SRR8580046	56hpf_Rep3_Female_Single_SRR8580045	68hpf_Rep1_Female_Single_SRR8580048	68hpf_Rep2_Female_Single_SRR8580047
Kazald	0.013657	0.028099	0.028923	0.029615	0.016326	0.017768	3.36259	8.47182	10.4938	19.4487	23.7814	21.5585	11.1415	18.9208	18.2335	12.9387	17.3722	17.2147	11.6043	13.2492	14.5146	9.13615	11.0001
SeaStar	Apla	PRJDB3175
	Oocyte_Japan.Oki_Paired_DRR072337	EarlyGastrula_Japan.Oki_Paired_DRR072338	MiddleGastrula_Japan.Oki_Paired_DRR072339
Kazald	8.53734	0.936826	1.27801
D
Hagfish	Eata	PRJNA957786
	AdiposeTissue_Rep1_Paired_SRR24229861	AdiposeTissue_Rep2_Paired_SRR24229862	BloodCells_Rep1_Paired_SRR24229859	BloodCells_Rep2_Paired_SRR24229860	Brain_Rep1_Paired_SRR24229857	Brain_Rep2_Paired_SRR24229858	GallBladder_Rep1_Paired_SRR24229855	GallBladder_Rep2_Paired_SRR24229856	Gills_Rep1_Paired_SRR24229853	Gills_Rep2_Paired_SRR24229854	Heart_Rep1_Paired_SRR24229851	Heart_Rep2_Paired_SRR24229852	Intestine_Rep1_Paired_SRR24229849	Intestine_Rep2_Paired_SRR24229850	Kidney_Rep1_Paired_SRR24229847	Kidney_Rep2_Paired_SRR24229848	Liver_Rep1_Paired_SRR24229845	Liver_Rep2_Paired_SRR24229846	Ovary_Rep1_Paired_SRR24229843	Ovary_Rep2_Paired_SRR24229844	Tongue_Rep1_Paired_SRR24229837	Tongue_Rep2_Paired_SRR24229838	Skin_Rep1_Paired_SRR24229839	Skin_Rep2_Paired_SRR24229840	SlimeGland_Rep1_Paired_SRR24229841	SlimeGland_Rep2_Paired_SRR24229842
Kazald	0.380986	0.263083	0	0	0.120658	0.258469	13.9861	14.4779	0.710335	0.385312	0	0	1.77503	1.63558	24.3539	24.2621	0	0	0.523231	0.629	0.024765	0.042081	0.07589	0.50719	2.25706	2.90819
Lamprey	Lrei	PRJNA1025373
	Bone_Paired_SRR26534072	Brain_Rep1_Paired_SRR26534070	Brain_Rep2_Paired_SRR26534069	Brain_Rep3_Paired_SRR26534068	Eye_Paired_SRR26534067	Heart_Paired_SRR26534066	Kidney_Paired_SRR26534065	Liver_Paired_SRR26534064	Muscle_Paired_SRR26534063	Ovary_Paired_SRR26534062
Kazald	0.317721	0.088731	0.196776	0.036085	0	3.39498	6.58342	0.227912	22.514	0.983464
Lamprey	Pmar	PRJNA50489
	AdultLamprey.Brain_454.GS.FLX_Single_SRR388685	AdultLamprey.Brain_Illumina.GAII_Single_SRR389301	AdultLamprey.OlfactoryEpithelium_454.GS.20_Single_SRR388684	AdultLamprey.Intestine_Illumina.GAII_Single_SRR389306	AdultLamprey.Kidney_Illumina.GAII_Single_SRR389307	LarvalLamprey.Intestine_Illumina.GAII_Single_SRR388689	LarvalLamprey.Kidney_Illumina.GAII_Single_SRR388690	LarvalLamprey.Liver_454.GS.FLX_Single_SRR388687	Larval-ParasiticLamprey.Brain_454.GS.FLX_Single_SRR388686	ParasiticLamprey.OlfactoryEpithelium_454.GS.20_Single_SRR388671	SmallParasiticLamprey.DistalIntestine_Illumina.GAII_Single_SRR389304	SmallParasiticLamprey.ProximalIntestine_Illumina.GAII_Single_SRR389303	ParasiticLamprey.Kidney_Illumina.GAII_Single_SRR388691	ParasiticLamprey.Liver_454.GS.FLX_Single_SRR388688	ParasiticLamprey.Liver_Illumina.GAII_Single_SRR389302
Kazald	0	0.409899	0.759123	1.08807	3.46916	2.62364	0.111575	0	5.5587	0	9.45439	10.0114	0.822712	0	0.919994
E
Lamprey	Pmar	PRJEB48230
	Brain_AdultMature_Female_Single_ERR7132682	Brain_AdultMature_Male_Single_ERR7132678	Forebrain_AdultMature_Female_Single_ERR7132713	Forebrain_AdultMature_Male_Single_ERR7132702	Forebrain_AdultMature_Male_Single_ERR7132725	Hindbrain_AdultMature_Female_Single_ERR7132711	Hindbrain_AdultMature_Male_Single_ERR7132714	Hindbrain_AdultMature_Male_Single_ERR7132726	Heart_AdultMature_Female_Single_ERR7132683	Heart_AdultMature_Female_Single_ERR7132703	Heart_AdultMature_Male_Single_ERR7132679	Heart_AdultMature_Male_Single_ERR7132715	Heart_AdultMature_Male_Single_ERR7132727	Kidney_AdultMature_Female_Single_ERR7132684	Kidney_AdultMature_Female_Single_ERR7132704	Kidney_AdultMature_Male_Single_ERR7132680	Kidney_AdultMature_Male_Single_ERR7132716	Kidney_AdultMature_Male_Single_ERR7132728	Liver_AdultMature_Female_Single_ERR7132717	Liver_AdultMature_Male_Single_ERR7132695	Liver_AdultMature_Male_Single_ERR7132729	Ovary_AdultMature_Female_Single_ERR7132685	Ovary_AdultMature_Female_Single_ERR7132712	Ovary_AdultMature_Female_Single_ERR7132721	Ovary_AdultMature_Female_Single_ERR7132730	Testis_AdultMature_Male_Single_ERR7132681	Testis_AdultMature_Male_Single_ERR7132696	Testis_AdultMature_Male_Single_ERR7132718	Testis_AdultMature_Male_Single_ERR7132731	Forebrain_JuvenileYousonSt.6_Female_Single_ERR7132697	Forebrain_JuvenileYousonSt.6_Female_Single_ERR7132705	Hindbrain_JuvenileYousonSt.6_Female_Single_ERR7132698	Hindbrain_JuvenileYousonSt.6_Female_Single_ERR7132706	Heart_JuvenileYousonSt.6_Female_Single_ERR7132699	Heart_JuvenileYousonSt.6_Female_Single_ERR7132707	Kidney_JuvenileYousonSt.6_Female_Single_ERR7132700	Kidney_JuvenileYousonSt.6_Female_Single_ERR7132708	Liver_JuvenileYousonSt.6_Female_Single_ERR7132701	Liver_JuvenileYousonSt.6_Female_Single_ERR7132709	Ovary_JuvenileYousonSt.6_Female_Single_ERR7132710	Brain_JuvenileYousonSt.7_Female_Single_ERR7132687	Brain_JuvenileYousonSt.7_Female_Single_ERR7132689	Heart_JuvenileYousonSt.7_Female_Single_ERR7132690	Kidney_JuvenileYousonSt.7_Female_Single_ERR7132691	Liver_JuvenileYousonSt.7_Female_Single_ERR7132688	Ovary_JuvenileYousonSt.7_Female_Single_ERR7132692	Brain_Ammocoete_Notavailable_Single_ERR7132722	Forebrain_Ammocoete_Notavailable_Single_ERR7132720	Forebrain_Ammocoete_Notavailable_Single_ERR7132734
Kazald	0.261621	0.271414	0.445209	0.45084	0.259368	0.519469	0.68366	0.190897	0.396846	2.72614	0.586492	1.31061	2.99326	1.392	4.20634	16.8355	7.30833	3.81962	0.267391	0.100375	1.30434	0.471427	1.15506	6.68075	7.61387	3.02222	5.7174	7.82289	10.0069	0.15568	0.37897	2.76588	0.304815	6.61971	5.27546	0.115844	2.1959	0.276582	0.507466	0.001608	0.662525	0.1891	9.48186	1.33511	0.671527	0.003882	0.727627	0.486577	0.310266
F
Amphioxus	Bflo	PRJNA1276984
	Bf.01_Endostyle_SRR33981735	Bf.02_Endostyle_SRR33981734	Bf.03_Endostyle_SRR33981733	Bf.04_Endostyle_SRR33981715	Bf.01_Gills_SRR33981714	Bf.02_Gills_SRR33981713	Bf.03_Gills_SRR33981712	Bf.04_Gills_SRR33981711	Bf.01_Midgut_SRR33981710	Bf.02_Midgut_SRR33981709	Bf.03_Midgut_SRR33981708	Bf.04_Midgut_SRR33981707	Bf.01_Hindgut_SRR33981775	Bf.02_Hindgut_SRR33981774	Bf.03_Hindgut_SRR33981773	Bf.04_Hindgut_SRR33981772	Bf.01_Liver_SRR33981706	Bf.02_Liver_SRR33981778	Bf.03_Liver_SRR33981777	Bf.04_Liver_SRR33981776
Kazald	35.5839	28.5784	50.9734	49.9013	26.7277	20.3369	32.1744	26.2354	25.7037	21.1659	13.9957	4.18061	17.9628	21.815	20.5032	24.3919	35.298	7.3828	57.4049	16.2538
Amphioxus	Blan	PRJNA416866
	Cirri_Paired_SRR6246021	Gills_Paired_SRR6246026	Gills_Paired_SRR6246027	Epidermis_Paired_SRR6246024	FemaleGonads_Paired_SRR6246025	MaleGonads_Paired_SRR6246032	MaleGonads_Paired_SRR6246033	Gut_Paired_SRR6246028	Gut_Paired_SRR6246029	HepaticDiverticulum_Paired_SRR6246030	HepaticDiverticulum_Paired_SRR6246031	Muscle_Paired_SRR6246034	Muscle_Paired_SRR6246035	NeuralTube_Paired_SRR6246036	NeuralTube_Paired_SRR6246037
Kazald	53.8427	18.0141	3.97445	0.857168	19.1348	6.9128	1.48705	2.159	6.4997	6.5034	6.71659	32.3764	15.414	7.43068	2.91608
Tunicate	Cint	PRJNA731286
	AtrialSiphon_Single_SRR14597461	OralSiphon_Single_SRR14597452	Pharynx_Single_SRR14597458	Endostyle_Single_SRR14597460	Heart_Single_SRR14597459	Stomach_Single_SRR14597456	IntestineProximal_Single_SRR14597451	IntestineMiddle_Single_SRR14597454	IntestineDistal_Single_SRR14597455	NeuralComplex_Single_SRR14597453	Ovary_Single_SRR14597457
Kazald	33.0192	41.6914	0.269927	6.67218	5.69984	1.57873	0.048262	0.917834	0.638512	2.22063	0.112235
SeaStar	Apla	PRJNA422510
	Eyes_Rep1_Guam_Paired_SRR6378158	Eyes_Rep2_Guam_Paired_SRR6378155	Eyes_Rep3_Guam_Paired_SRR6378156	Mixed_Rep1_Australia_Paired_SRR6378154	Mixed_Rep2_Australia_Paired_SRR6378152	Mixed_Rep3_Australia_Paired_SRR6378159	RadialNerve_Rep1_Guam_Paired_SRR6378157	RadialNerve_Rep2_Guam_Paired_SRR6378162	RadialNerve_Rep3_Guam_Paired_SRR6378163	TubeFeet_Rep1_Australia_Paired_SRR6378160	TubeFeet_Rep2_Australia_Paired_SRR6378161	TubeFeet_Rep3_Australia_Paired_SRR6378153
Kazald	8.53546	6.14565	8.88542	0.368147	0.225856	0.455284	7.12788	11.3527	8.59432	8.10812	13.78	13.4086
SeaStar	Apla	PRJDB3175
	BodyWall_Australia.GBR_Paired_DRR072329	Mouth_Japan.Oki_Paired_DRR072333	Nerve_Female1_Japan.Oki_Paired_DRR072334	Nerve_Female2_Japan.Oki_Paired_DRR072335	Nerve_Male1_Japan.Oki_Paired_DRR072336	Podia_Australia.GBR_Paired_DRR072326	Podia_Japan.Oki_Paired_DRR072331	Spine_Australia.GBR_Paired_DRR072327	Spine_Japan.Oki_Paired_DRR072332	Stomach_Australia.GBR_Paired_DRR072328	Testis_Australia.GBR_Paired_DRR072325	Testis_Japan.Oki_Paired_DRR072330
Kazald	12.4929	0.275044	10.7223	16.3661	14.6716	15.4072	10.3334	0.011247	3.61105	0.661972	37.1186	2.26026
SeaStar	Apla	PRJDB9937
	Tube_Male_Paired_DRR236010	Spine_Male_Paired_DRR236008	Stomach_Male_Paired_DRR236009	Liver_Male_Paired_DRR236007	Gonad_Male_Paired_DRR236004
Kazald	0.092104	5.80945	1.02447	0.341811	0.729898
[truncated: 14 more columns]

## Sheet: S8 Fig
A
Eel	Aang	PRJNA256923
	Heart_PairedEnd_SRR1532759	Bones_PairedEnd_SRR1532763
Kazald4	0	1.60531
Paddlefish	Pspa	PRJNA599026
	Heart_Rep1_SRR11149528	Heart_Rep2_SRR11149529	Heart_Rep3_SRR11149530	Heart_Rep4_SRR11149531	Heart_Rep5_SRR11149533	Skin_Rep1_SRR11149534	Skin_Rep2_SRR11149535	Skin_Rep3_SRR11149536	Skin_Rep4_SRR11149537	Skin_Rep5_SRR11149538	Jaw_Rep1_SRR11149460	Jaw_Rep2_SRR11149461	Jaw_Rep3_SRR11149462	Jaw_Rep4_SRR11149463	Jaw_Rep5_SRR11149464	SwimBladder_Rep1_SRR11149459	SwimBladder_Rep2_SRR11149550	SwimBladder_Rep3_SRR11149551	SwimBladder_Rep4_SRR11149552	SwimBladder_Rep5_SRR11149553
Kazald4	0	0	0	0	0	0	0	0	0	0	0	0	0	0	0	0	0	0	0	0
Bichir	Psen	PRJNA599026
	Heart_Rep1_SRR11149364	Heart_Rep2_SRR11149487	Heart_Rep3_SRR11149488	Heart_Rep4_SRR11149489	Heart_Rep5_SRR11149490	Skin_Rep1_SRR11149365	Skin_Rep2_SRR11149366	Skin_Rep3_SRR11149367	Skin_Rep4_SRR11149368	Skin_Rep5_SRR11149369	Jaw_Rep1_SRR11149381	Jaw_Rep2_SRR11149382	Jaw_Rep3_SRR11149383	Jaw_Rep4_SRR11149384	Jaw_Rep5_SRR11149386	Lung_Rep1_SRR11149476	Lung_Rep2_SRR11149477	Lung_Rep3_SRR11149478	Lung_Rep4_SRR11149479	Lung_Rep5_SRR11149481
Kazald4	0	0	0	0	0.069536	0	0	0	0	0	0	0	0	0	0	0	0	0	0	0
Lungfish	Pann	PRJNA599026
	Heart_Rep1_SRR10896094	Heart_Rep2_SRR10896130	Heart_Rep3_SRR10896141	Heart_Rep4_SRR10896002	Heart_Rep5_SRR10896013	Skin_Rep1_SRR10896109	Skin_Rep2_SRR10896120	Skin_Rep3_SRR10896156	Skin_Rep4_SRR10896168	Skin_Rep5_SRR10896024	Jaw_Rep1_SRR10896240	Jaw_Rep2_SRR10896251	Jaw_Rep3_SRR10896262	Jaw_Rep4_SRR10896273	Jaw_Rep5_SRR10895824	Lung_Rep1_SRR10895995	Lung_Rep2_SRR10895996	Lung_Rep3_SRR10895997	Lung_Rep4_SRR10895998	Lung_Rep5_SRR10896052
Kazald4	44.3974	59.9044	7.30634	32.1507	44.3041	20.9404	20.0223	20.2496	40.4877	42.2492	37.1713	20.6717	27.6512	28.9388	10.4897	23.5652	9.52797	8.39998	11.3404	12.7757
Axolotl	Amex	PRJNA300706
	Heart-907-AGTTCC_SRR2885600	Heart-908-ATGTCA_SRR2885601	Heart-909-CCGTCC_SRR2885675	Bone-255-AR005-ACAGTG_SRR2885267	Bone-256-AR006-GCCAAT_SRR2885268	Bone-257-AR012-CTTGTA_SRR2885269	CartLong-258-AR002-CGATGT_SRR2885270	CartLong-259-AR004-TGACCA_SRR2885271	CartLong-260-AR014-AGTTCC_SRR2885273	CartWrist-261-AR007-CAGATC_SRR2885274	CartWrist-262-AR015-ATGTCA_SRR2885275	CartWrist-263-AR018-GTCCGC_SRR2885283
Kazald4	0.121007	0.166727	0.729133	0.090377	0.235414	0	1.7848	5.18754	4.50259	3.31245	0.220426	2.72261
Axolotl	Amex	PRJNA1129508
	Jaw-Rep1_L122431_Track-167383	Jaw-Rep2_L122432_Track-167384
Kazald4	0.088728	0.072579
Axolotl	Amex	PRJNA378982
	Mature-Lung_SRR5341571	Islets_SRR5341565
Kazald4	2.34961	1.09079
Turtle	Mter	PRJNA339452
	Heart	Lung	Pancreas
Kazald4	0	5.62358	0.468638
Alligator	Asin	PRJNA556093
	Heart_Female_Summer_SRR13932352	Heart_Female_Winter_SRR14012120	Heart_Male_Summer_SRR14012138	Heart_Male_Winter_SRR14012128	Lung_Female_Summer_SRR14012142	Lung_Female_Winter_SRR14012132	Lung_Male_Summer_SRR14012133	Lung_Male_Winter_SRR14012123
Kazald4	0.390913	0.818003	0.81649	0.777406	9.27979	2.54785	0.470531	0.521894
Platypus	Oana	PRJNA143627
	Heart_Female1_SRR306730	Heart_Male1_SRR306731
Kazald4	0	0
Possum	Mdom	PRJNA143627
	Heart_Female1_SRR306747-8	Heart_Male1_SRR306749-50
Kazald4	0	0
B
Catshark	Stor	PRJDB6260
	HeartAtrium_Adult_Female_Single_DRR111781	HeartAtrium_Adult_Male_Single_DRR111818	HeartVentricle_Adult_Male_Single_DRR111819	EpitheliumTongue_Adult_Male_Single_DRR111832	EpitheliumOral_Adult_Male_Single_DRR111833	EpitheliumSkin_Adult_Male_Single_DRR111834	Pancreas_Adult_Female_Single_DRR111783	Pancreas_Adult_Male_Single_DRR111823	Stomach_Adult_Female_Single_DRR111782	Stomach_Adult_Male_Single_DRR111821	Intestine_Adult_Female_Single_DRR111786	Intestine_Adult_Male_Single_DRR111822	Rectum_Adult_Female_Single_DRR111787	Rectum_Adult_Male_Single_DRR111815
Kazald4	10.3906	43.6313	9.18491	3.0275	3.39493	1.77538	0	0	2.31544	0	1.96379	1.01287	4.30712	4.23819
Bamboo Shark	Cpun	PRJDB6260
	Heart_Juvenile_Male_Single_DRR111743	Pancreas_Juvenile_Male_Single_DRR111744	Stomach_Juvenile_Male_Single_DRR111729	Intestine_Juvenile_Male_Single_DRR111731	Rectum_Juvenile_Male_Single_DRR111730
Kazald4	0.597459	0.122948	11.6994	5.98534	12.4562
Bamboo Shark	Cpla	PRJNA478295
	Heart_Female_Rep1_SRR7539068	Heart_Female_Rep2_SRR7539072	Heart_Female_Rep3_SRR7539073	Heart_Female_Rep4_SRR7539074	Heart_Female_Rep5_SRR7539075	Heart_Male_Rep1_SRR7539069
Kazald4	0.937666	0.57476	0.698999	1.0845	0.810645	0.534658
Bamboo Shark	Cpla	PRJNA1026724
	Skin_Rep1_SRR26469062	Skin_Rep2_SRR26469097	Skin_Rep3_SRR26469096	Stomach_Rep1_SRR26469092	Stomach_Rep2_SRR26469091	Stomach_Rep3_SRR26469090	Intestine_Rep1_SRR26469006	Intestine_Rep2_SRR26469005	Intestine_Rep3_SRR26469004	Esophagus_Rep1_SRR26469066	Esophagus_Rep2_SRR26469065	Esophagus_Rep3_SRR26469064
Kazald4	0.190382	0.788852	0.589707	0.181127	1.09763	4.94242	1.19326	25.4635	4.68467	2.72427	8.90986	9.96821
Frilled Shark	Cang	PRJDB14248
	HeartRep1_DRR400775	HeartRep2_DRR400776
Kazald4	0.73979	1.21375
C
Axolotl	Amex	PRJNA312389
	Stage1-Rep1_SRR3176182	Stage1-Rep2_SRR3176194	Stage2-Rep1_SRR3176206	Stage2-Rep2_SRR3176211	Stage2-Rep3_SRR3176213	Stage3-Rep1_SRR3176215	Stage3-Rep2_SRR3176216	Stage3-Rep3_SRR3176217	Stage4-Rep1_SRR3176218	Stage4-Rep2_SRR3176172	Stage4-Rep3_SRR3176173	Stage5-Rep1_SRR3176174	Stage5-Rep2_SRR3176175	Stage5-Rep3_SRR3176176	Stage6-Rep1_SRR3176177	Stage6-Rep2_SRR3176178	Stage6-Rep3_SRR3176179	Stage7-Rep1_SRR3176180	Stage7-Rep2_SRR3176181	Stage7-Rep3_SRR3176184	Stage8-Rep1_SRR3176185	Stage8-Rep2_SRR3176186	Stage8-Rep3_SRR3176187	Stage9-Rep1_SRR3176188	Stage9-Rep2_SRR3176189	Stage9-Rep3_SRR3176190	Stage10-Rep1_SRR3176191	Stage10-Rep2_SRR3176192	Stage10-Rep3_SRR3176193	Stage11-Rep2_SRR3176196	Stage11-Rep3_SRR3176197	Stage12-Rep1_SRR3176198	Stage12-Rep2_SRR3176199	Stage12-Rep3_SRR3176200	Stage14-Rep1_SRR3176201	Stage14-Rep2_SRR3176202	Stage14-Rep3_SRR3176203	Stage16-Rep1_SRR3176204	Stage16-Rep2_SRR3176205	Stage16-Rep3_SRR3176208	Stage19-Rep1_SRR3176209	Stage19-Rep2_SRR3176210	Stage19-Rep3_SRR3176219	Stage24-Rep1_SRR3176220	Stage24-Rep2_SRR3176221	Stage24-Rep3_SRR3176222	Stage40-Rep1_SRR3176223	Stage40-Rep2_SRR3176224	Stage40-Rep3_SRR3176225
Kazald4	0	0	0	0	0	0	0	0	0	0	0	0.05398	0	0	0	0	0	0	0	0	0	0	0	0	0	0	0	0	0	0	0	0	0.066517	0	0	0	0	0	0.028548	0	0	0	0	0	0	0	0	0	0
Turtle	Mter	PRJNA339452
	Embryo St14
Kazald4	0.397342
Eel	Aang	PRJNA256923
	Larvae_PairedEnd_SRR1532766
Kazald4	0.023186
Catshark	Stor	PRJDB6260
	WholeEmbryo_Stage8_Unknown_Single_DRR111753	WholeEmbryo_Stage8_Unknown_Single_DRR111754	WholeEmbryo_Stage8_Unknown_Single_DRR111755	WholeEmbryo_Stage11_Unknown_Single_DRR111756	WholeEmbryo_Stage11_Unknown_Single_DRR111757	WholeEmbryo_Stage11_Unknown_Single_DRR111758	WholeEmbryo_Stage14_Unknown_Single_DRR111759	WholeEmbryo_Stage14_Unknown_Single_DRR111760	WholeEmbryo_Stage14_Unknown_Single_DRR111761	WholeEmbryo_Stage17_Unknown_Single_DRR111762	WholeEmbryo_Stage17_Unknown_Single_DRR111763	WholeEmbryo_Stage17_Unknown_Single_DRR111764	WholeEmbryo_Stage20_Unknown_Single_DRR111765	WholeEmbryo_Stage20_Unknown_Single_DRR111766	WholeEmbryo_Stage20_Unknown_Single_DRR111767	WholeEmbryo_Stage23_Unknown_Single_DRR111768	WholeEmbryo_Stage23_Unknown_Single_DRR111769	WholeEmbryo_Stage23_Unknown_Single_DRR111770	WholeEmbryo_Stage26_Unknown_Single_DRR111771	WholeEmbryo_Stage26_Unknown_Single_DRR111772	WholeEmbryo_Stage26_Unknown_Single_DRR111773	WholeEmbryo_Stage29_Unknown_Single_DRR111774	WholeEmbryo_Stage29_Unknown_Single_DRR111775	WholeEmbryo_Stage29_Unknown_Single_DRR111776
Kazald4	2.9727	0	4.49367	7.80077	2.61768	2.19805	9.19131	1.54509	11.3594	0.511706	0.569243	0.968291	1.45367	1.37452	0	0	0	0.934137	0	0	0	0.388361	0	0
Bamboo Shark	Cpun	PRJDB6260
	WholeEmbryo_Stage23_Unknown_Paired_DRR111721	WholeEmbryo_Stage26_Unknown_Paired_DRR111727	WholeEmbryo_Stage26_Unknown_Paired_DRR111728
Kazald4	0.067959	0.156881	0
D
Axolotl	Amex	PRJNA149573
	Limb-0hpa	Limb-3hpa	Limb-6hpa	Limb-12hpa	Limb-1dpa	Limb-3dpa	Limb-5dpa	Limb-7dpa	Limb-10dpa	Limb-14dpa	Limb-21dpa	Limb-28dpa
Kazald4	0	0	0	0.123564	0	0	0	0	0	0	0	0
Axolotl	Amex	PRJNA1129508
	Jaw-0dpa-Rep1_L122431_Track-167383	Jaw-0dpa-Rep2_L122432_Track-167384	Jaw-5dpa-Rep1_L122425_Track-167377	Jaw-5dpa-Rep2_L122426_Track-167378	Jaw-14dpa-Rep1_L122427_Track-167379	Jaw-14dpa-Rep2_L122428_Track-167380	Jaw-35dpa-Rep1_L122429_Track-167381	Jaw-35dpa-Rep2_L122430_Track-167382
Kazald4	0.088728	0.072579	0.275427	0.749765	0	0.244126	0	0
Eastern Newt	Nvir	PRJEB2967
	newt-lens-4-day-dorsal	newt-lens-4-day-ventral	newt-lens-8-day-dorsal	newt-lens-8-day-ventral
Kazald4	0.597756	0.562083	0.304977	0.384435
Green Anole	Acar	PRJNA545124
	RegeneratingTail_0.5dpa_Rep1_SRR9140719	RegeneratingTail_0.5dpa_Rep2_SRR9140716	RegeneratingTail_0.5dpa_Rep3_SRR9140731	RegeneratingTail_1dpa_Rep1_SRR9140729	RegeneratingTail_1dpa_Rep2_SRR9140733	RegeneratingTail_1dpa_Rep3_SRR9140730	RegeneratingTail_2dpa_Rep1_SRR9140728	RegeneratingTail_2dpa_Rep2_SRR9140732	RegeneratingTail_2dpa_Rep3_SRR9140718	RegeneratingTail_3dpa_Rep1_SRR9140717	RegeneratingTail_3dpa_Rep2_SRR9140721	RegeneratingTail_3dpa_Rep3_SRR9140720	RegeneratingTail_4dpa_Rep1_SRR9140723	RegeneratingTail_4dpa_Rep2_SRR9140722	RegeneratingTail_4dpa_Rep3_SRR9140725	RegeneratingTail_5dpa_Rep1_SRR9140724	RegeneratingTail_5dpa_Rep2_SRR9140727	RegeneratingTail_5dpa_Rep3_SRR9140726
Kazald4	0.043792	0.038497	0.143476	0	0	0	0	0	0.034532	0	0	0.01785	0	0	0	0.067857	0	0.17608
Tokay Gecko	Ggec	PRJNA1089090
	RegeneratingTail_0dpa_Rep1_SRR28388912	RegeneratingTail_0dpa_Rep2_SRR28388911	RegeneratingTail_0dpa_Rep3_SRR28388900	RegeneratingTail_4dpa_Rep1_SRR28388893	RegeneratingTail_4dpa_Rep2_SRR28388892	RegeneratingTail_4dpa_Rep3_SRR28388891	RegeneratingTail_8dpa_Rep1_SRR28388890	RegeneratingTail_8dpa_Rep2_SRR28388889	RegeneratingTail_16dpa_Rep1_SRR28388888	RegeneratingTail_16dpa_Rep2_SRR28388887	RegeneratingTail_16dpa_Rep3_SRR28388910	RegeneratingTail_20dpa_Rep1_SRR28388909	RegeneratingTail_20dpa_Rep2_SRR28388908	RegeneratingTail_20dpa_Rep3_SRR28388907	RegeneratingTail_28dpa_Rep1_SRR28388906	RegeneratingTail_28dpa_Rep2_SRR28388905	RegeneratingTail_28dpa_Rep3_SRR28388904
Kazald4	0.369106	0.127234	0.1704	0.066227	0.010208	0.018663	0	0.16412	0.023514	0.028916	0.124678	0.140552	0.939811	0.049231	3.84905	2.91107	2.04469
Lungfish	Lpar	PRJNA301089
	Fin_Intact_RepA_SRR2895270	Fin_Intact_RepB_SRR2895273	Fin_Intact_RepC_SRR2895276	Fin_3wpa_RepA_SRR2895255	Fin_3wpa_RepB_SRR2895261	Fin_3wpa_RepC_SRR2895265
Kazald4	0.342516	0	0.670554	0.592183	0.424719	0.578864
Lungfish	Pann	PRJNA491932
	Tail_Uninjured_RepA_SRR7880016	Tail_Uninjured_RepB_SRR7880018	Tail_Uninjured_RepC_SRR7880019	Tail_1dpa_RepA_SRR7880017	Tail_1dpa_RepB_SRR7880022	Tail_1dpa_RepC_SRR7880023	Tail_14dpa_RepA_SRR7880020	Tail_14dpa_RepB_SRR7880021	Tail_14dpa_RepC_SRR7880024	Tail_21dpa_RepA_SRR7880025	Tail_21dpa_RepB_SRR7880026	Tail_21dpa_RepC_SRR7880027
Kazald4	8.8534	0.732647	3.94624	2.06901	8.83455	4.97758	0.657502	1.31965	0.793285	2.48108	1.43453	0
Bichir	Psen	PRJNA480698
	Fin_Intact_RepA	Fin_Intact_RepB	Fin_Intact_RepC	Fin_3dpa_RepA	Fin_3dpa_RepB	Fin_3dpa_RepC	Fin_9dpa_RepA	Fin_9dpa_RepB	Fin_9dpa_RepC
Kazald4	0	0	0	0	0	0	0	0	0

## Sheet: S9 Fig
A
Lungfish	Pann	PRJNA599026
	Brain_Rep1_SRR10896229	Brain_Rep2_SRR10895775	Brain_Rep3_SRR10895786	Brain_Rep4_SRR10895797	Brain_Rep5_SRR10895808	Gill_Rep1_SRR10896281	Gill_Rep2_SRR10896292	Gill_Rep3_SRR10895835	Gill_Rep4_SRR10895843	Gill_Rep5_SRR10895855	Heart_Rep1_SRR10896094	Heart_Rep2_SRR10896130	Heart_Rep3_SRR10896141	Heart_Rep4_SRR10896002	Heart_Rep5_SRR10896013	Jaw_Rep1_SRR10896240	Jaw_Rep2_SRR10896251	Jaw_Rep3_SRR10896262	Jaw_Rep4_SRR10896273	Jaw_Rep5_SRR10895824	Liver_Rep1_SRR10896301	Liver_Rep2_SRR10896312	Liver_Rep3_SRR10895681	Liver_Rep4_SRR10895692	Liver_Rep5_SRR10895703	Lung_Rep1_SRR10895995	Lung_Rep2_SRR10895996	Lung_Rep3_SRR10895997	Lung_Rep4_SRR10895998	Lung_Rep5_SRR10896052	Muscle_Rep1_SRR10896179	Muscle_Rep2_SRR10896190	Muscle_Rep3_SRR10896201	Muscle_Rep4_SRR10896212	Muscle_Rep5_SRR10896223	Skin_Rep1_SRR10896109	Skin_Rep2_SRR10896120	Skin_Rep3_SRR10896156	Skin_Rep4_SRR10896168	Skin_Rep5_SRR10896024	Spine_Rep1_SRR10896064	Spine_Rep2_SRR10896083	Spine_Rep3_SRR10896025	Spine_Rep4_SRR10896037	Spine_Rep5_SRR10896048
Kazald1	6.81703	4.95672	1.62506	4.26485	0.922755	0.522122	0.748587	0.560477	0.632725	0.758916	1.58719	2.12058	4.00465	2.26037	2.13251	13.8721	22.607	10.1814	10.1605	22.5451	0	0	0.024788	0.036121	0	0.437272	0.267279	0.361066	0.198945	0.400424	1.56358	2.28433	1.68793	0.694071	0.802749	1.63236	0.894165	1.74881	5.20742	7.44417	3.81729	3.31925	2.59705	2.7906	2.89882
Kazald2	20.8228	16.8249	0	0.570551	0	0.180387	0.48796	0.189864	0.434094	0.229459	3.82899	6.15238	0.106064	6.18905	4.84655	26.8271	19.857	18.7252	21.7465	21.8794	0	0	0.013903	0.00828	0	0.15706	0	0.056219	0.027689	0.038045	0	0.088922	0	0	0	1.48274	1.63177	2.6482	3.03525	2.69692	0	0.029526	0	0.023093	0
Kazald3	0.381659	1.03797	0	0.540512	0	0	0.364681	0.021615	0.072007	0.056509	0.120918	0.260553	0	0.037268	0.058286	0.687054	0.81997	0.144596	0.051634	0.97797	0	0	0	0	0	0.406576	0.087035	0.100366	0.294084	0.077743	0	0	0	0	0	0.036049	0.066726	0	0.096219	0.138169	0.027713	0.08406	0.0874	0	0.078464
Kazald4	0.767849	0.543193	0.128167	0.578272	0	0.428554	2.6143	1.58927	1.24791	0.962681	44.3974	59.9044	7.30634	32.1507	44.3041	37.1713	20.6717	27.6512	28.9388	10.4897	0.252804	0.209578	0.199195	1.12186	0.405493	23.5652	9.52797	8.39998	11.3404	12.7757	0.242651	0.511582	0.053228	0.18402	0.221129	20.9404	20.0223	20.2496	40.4877	42.2492	0.527561	0.202689	0.25079	0.182999	0.465485
B
Bichir	Psen	PRJNA599026
	Brain_Rep1_SRR11149376	Brain_Rep2_SRR11149377	Brain_Rep3_SRR11149378	Brain_Rep4_SRR11149379	Brain_Rep5_SRR11149380	Gill_Rep1_SRR11149387	Gill_Rep2_SRR11149388	Gill_Rep3_SRR11149389	Gill_Rep4_SRR11149390	Gill_Rep5_SRR11149391	Heart_Rep1_SRR11149364	Heart_Rep2_SRR11149487	Heart_Rep3_SRR11149488	Heart_Rep4_SRR11149489	Heart_Rep5_SRR11149490	Jaw_Rep1_SRR11149381	Jaw_Rep2_SRR11149382	Jaw_Rep3_SRR11149383	Jaw_Rep4_SRR11149384	Jaw_Rep5_SRR11149386	Liver_Rep1_SRR11149341	Liver_Rep2_SRR11149392	Liver_Rep3_SRR11149393	Liver_Rep4_SRR11149394	Liver_Rep5_SRR11149587	Lung_Rep1_SRR11149476	Lung_Rep2_SRR11149477	Lung_Rep3_SRR11149478	Lung_Rep4_SRR11149479	Lung_Rep5_SRR11149481	Muscle_Rep1_SRR11149370	Muscle_Rep2_SRR11149371	Muscle_Rep3_SRR11149372	Muscle_Rep4_SRR11149373	Muscle_Rep5_SRR11149375	Skin_Rep1_SRR11149365	Skin_Rep2_SRR11149366	Skin_Rep3_SRR11149367	Skin_Rep4_SRR11149368	Skin_Rep5_SRR11149369	Spine_Rep1_SRR11149482	Spine_Rep2_SRR11149483	Spine_Rep3_SRR11149484	Spine_Rep4_SRR11149485	Spine_Rep5_SRR11149486
Kazald1	0.076564	0	0.094887	0.182529	0.080896	0.194652	0.20769	0	0.236379	0	0.013901	0	0.015436	0	0	7.95081	7.25895	10.6155	10.4699	9.81076	0.546017	0.446084	1.5752	0.857672	1.40848	0.15502	0.151051	0.085157	0.214889	0.112664	0	0	0.067253	0.082362	0.075776	0.040487	0.262384	0	0.056246	0.113143	0.127998	0.108444	0.127543	0.065154	0.256791
Kazald2	0	0	0	0	0	0	0.040776	0.053038	0	0.043891	0.028247	0	0.062735	0	0.10491	1.64772	1.58659	1.25702	2.79983	2.90469	0	0	0	0	0	0.052854	0.260518	0	0.269684	0.778761	0	0	0	0	0	0	0	0.094093	0.029306	0.089812	0	0	0	0	0
Kazald3	0	0	0	0.025318	0	0	0	0	0	0	0	0	0	0	0	0.018148	0.054892	0	0.056583	0.036858	0	0	0	0	0	0	0	0	0	0	0	0	0	0	0	0	0	0	0.162523	0.058508	0.035573	0	0.035447	0.060108	0.058259
Kazald4	0.051951	0	0.047766	0.238759	0.027727	0	0	0	0	0	0	0	0	0	0.069536	0	0	0	0	0	0	0	0	2.05265	0	0	0	0	0	0	0	0	0	0	0	0	0	0	0	0	0.038415	0	0	0	0
C
Paddlefish	Pspa	PRJNA599026
	Brain_Rep1_SRR11149545	Brain_Rep2_SRR11149546	Brain_Rep3_SRR11149547	Brain_Rep4_SRR11149548	Brain_Rep5_SRR11149549	Gill_Rep1_SRR11149465	Gill_Rep2_SRR11149466	Gill_Rep3_SRR11149467	Gill_Rep4_SRR11149468	Gill_Rep5_SRR11149470	Heart_Rep1_SRR11149528	Heart_Rep2_SRR11149529	Heart_Rep3_SRR11149530	Heart_Rep4_SRR11149531	Heart_Rep5_SRR11149533	Jaw_Rep1_SRR11149460	Jaw_Rep2_SRR11149461	Jaw_Rep3_SRR11149462	Jaw_Rep4_SRR11149463	Jaw_Rep5_SRR11149464	Liver_Rep1_SRR11149471	Liver_Rep2_SRR11149472	Liver_Rep3_SRR11149473	Liver_Rep4_SRR11149474	Liver_Rep5_SRR11149475	SwimBladder_Rep1_SRR11149459	SwimBladder_Rep2_SRR11149550	SwimBladder_Rep3_SRR11149551	SwimBladder_Rep4_SRR11149552	SwimBladder_Rep5_SRR11149553	Muscle_Rep1_SRR11149539	Muscle_Rep2_SRR11149540	Muscle_Rep3_SRR11149541	Muscle_Rep4_SRR11149542	Muscle_Rep5_SRR11149544	Skin_Rep1_SRR11149534	Skin_Rep2_SRR11149535	Skin_Rep3_SRR11149536	Skin_Rep4_SRR11149537	Skin_Rep5_SRR11149538	Spine_Rep1_SRR11149523	Spine_Rep2_SRR11149524	Spine_Rep3_SRR11149525	Spine_Rep4_SRR11149526	Spine_Rep5_SRR11149527
Kazald1a	0	0.029954	6.99775	0.215634	0	0.736004	0.101291	0.673621	0.083074	0.552163	0	0	0	0	0	1.91951	1.33974	3.62387	2.75829	1.24544	0	0	0	0	0	0.082255	0	0.10386	0.068295	0.273176	0	0.035745	0	0.078414	0	0.025986	0	0	0	0	0.074754	0.469721	0.292106	0.503587	0.180715
Kazald1b	1.3931	0.748869	2.91398	4.04902	4.94761	0.939992	0.108073	0.924943	0.236194	0.350404	0.893358	1.12232	0	0.247285	0.169609	2.86128	2.61254	8.15535	5.78698	2.79953	0	0	0	0	0	0.46266	0.10633	0.418748	0.586392	0.785823	3.65246	4.88351	5.99471	3.10327	3.03537	0.070466	0.099879	0.054234	0.190057	0.088225	0.309429	0.904065	0.17521	0.558116	0.436652
Kazald2a	0	0	0	0	0	0	0.25012	0.139725	0.050987	0.12868	0	0	0	0	0	0.133344	0.057913	0	0.091511	0.14079	0	0	0	0	0	0	0	0	0	0	0	0	0	0.014366	0	0.064686	0	0	0	0.031378	0	0	0	0	0
Kazald2b	0.026788	0.909201	1.48813	0.350758	0.232809	0	0.053328	0.06532	0	0	0	0	0	0	0	0.036062	0.141309	0.229708	0.074157	0.299847	0	0	0	0	0	0	0.096402	0	0	0.039939	0	0	0	0	0	0	0	0	0.028909	0	0.33314	0.824157	0.848118	0.831012	0.613139
Kazald3a	0.098334	0.088633	0.201148	0.101791	0.104094	0.387043	1.06475	0.262758	0.443443	0.663969	0.084663	0	0.031562	0.089057	0.060044	0.217753	0.211065	0.091741	0.106261	0.201469	0	0	0.012245	0	0.019545	0.022637	0.040108	0.034223	0.048528	0.074301	0	0	0	0	0	0.110696	0.112381	0.142705	0.070933	0	0.133884	0.256447	0.130397	0.195736	0.41317
Kazald3b	0	0.03929	0	0.037022	0	0	0.115699	0.084776	0.071887	0	0	0	0	0	0	0.042846	0	0	0	0	0	0	0	0	0	0	0	0	0	0	0	0	0	0	0	0	0	0	0	0	0.123744	0.407792	0.219652	0.11801	0.112452
Kazald4a	0	0	0	0	0	0	0	0	0	0	0	0	0	0	0	0	0	0	0	0	0	0	0	0	0	0	0	0	0	0	0	0	0	0	0	0	0	0	0	0	0	0	0	0	0

## Sheet: S10 Fig
A
Axolotl	Amex	PRJNA378982
	Islets_SRR5341565	Mature-Liver_SRR5341572	Mature-Lung_SRR5341571	Mature-Spleen_SRR5341570
Kazald3	0	0	0.106239	0.187512
Axolotl	Amex	PRJNA300706
	Gillfilament-10319-ACAGTG_SRR2885596	BloodVessel-904-CAGATC_SRR2885291	BloodVessel-905-CTTGTA_SRR2885293	BloodVessel-906-AGTCAA_SRR2885316	Heart-907-AGTTCC_SRR2885600	Heart-908-ATGTCA_SRR2885601	Heart-909-CCGTCC_SRR2885675	SkeletalMuscle-900-CGATGT_SRR2885867	SkeletalMuscle-901-TGACCA_SRR2885868	SkeletalMuscle-902-ACAGTG_SRR2885869	SkeletalMuscle-903-GCCAAT_SRR2885870	Bone-255-AR005-ACAGTG_SRR2885267	Bone-256-AR006-GCCAAT_SRR2885268	Bone-257-AR012-CTTGTA_SRR2885269	CartLong-258-AR002-CGATGT_SRR2885270	CartLong-259-AR004-TGACCA_SRR2885271	CartLong-260-AR014-AGTTCC_SRR2885273	CartWrist-261-AR007-CAGATC_SRR2885274	CartWrist-262-AR015-ATGTCA_SRR2885275	CartWrist-263-AR018-GTCCGC_SRR2885283	Upperarm-10322-CAGATC_SRR2885871	Upperarm-10326-ATGTCA_SRR2885873	Upperarm-10329-GTGAAA_SRR2885875	Elbow-10325-AGTTCC_SRR2885592	Elbow-10328-GTCCGC_SRR2885593	Forearm-10321-TGACCA_SRR2885594	Forearm-10324-AGTCAA_SRR2885595	Hand-10320-CGATGT_SRR2885597	Hand-10323-CTTGTA_SRR2885598	Hand-10327-CCGTCC_SRR2885599	Ovaries-218-AR016-CCGTCC_SRR2885284	Ovaries-219-AR018-GTCCGC_SRR2885285	Ovaries-220-AR019-GTGAAA_SRR2885286	Testes-250-AR002-CGATGT_SRR2885287	Testes-251-AR004-TGACCA_SRR2885288	Testes-253-AR007-CAGATC_SRR2885289	Testes-254-AR013-AGTCAA_SRR2885290
Kazald3	0.029162	0.112129	0.109839	0	0.051876	0	0.031668	0	0	0.032649	0	0	0	0	0	0	0	0	0.103329	0	1.3725	1.22726	1.00197	0.587406	0.558925	0.740646	0.973094	0.781042	0.492886	1.31838	1.5857	1.06771	1.20177	0	0.081776	0	0
Axolotl	Amex	PRJNA803256
	Spine-Uninj-1_SRR17878384	Spine-Uninj-2_SRR17878383	Spine-Uninj-3_SRR17878382
Kazald3	0.355134	2.19065	0.957927
Axolotl	Amex	PRJNA1129508
	Jaw-Rep1_L122431_Track-167383	Jaw-Rep2_L122432_Track-167384
Kazald3	0.239495	0.167363
Axolotl	Amex	PRJNA520877
	Brain-Rep1_SRR8530701	Brain-Rep2_SRR8530702	Brain-Rep3_SRR8530703
Kazald3	0.113036	0.266001	0.539783
Axolotl	Amex	PRJNA824487
	Retina_SRR18675655	Retina_SRR18675654	Retina_SRR18675653
Kazald3	0.011352	0.063108	0
B
Turtle	Mter	PRJNA339452
	CardiacMuscle	SkeletalMuscle	Cerebellum	Forebrain	Kidney	LacrimalGland	Liver	Lung	Ovary	Pancreas	Stomach	Thyroid	Tongue
Kazald3	0	0	0.114761	0	0	0	0	0.770201	0	0	0.00567177	0	0
